# Supplementary material for: Synthesis, crystal structure and thermal properties of di­bromido­bis­(2-methyl­pyridine N-oxide-κO)cobalt(II)
Source: Acta Crystallogr E Crystallogr Commun. 2024 Jan 12;80(Pt 2):152–6. doi: 10.1107/S2056989024000252 (PMC10848989; doi:10.1107/S2056989024000252)
Supplement: Supplementary file 1 [file e-80-00152-sup1.cif]

##############################################################################
#                                                                            #
# This CIF contains the data in a paper accepted for publication in          #
# Acta Crystallographica Section E. It conforms to the requirements of       #
# Notes for Authors for Acta Crystallographica Section E, and has been       #
# peer reviewed under the auspices of the IUCr Commission on Journals.       #
#                                                                            #
# Full details of the Crystallographic Information File format               #
# are given in the paper "The Crystallographic Information File (CIF):       #
# a New Standard Archive File for Crystallography" by S. R. Hall, F. H.      #
# Allen and I. D. Brown [Acta Cryst. (1991), A47, 655-685].                  #
#                                                                            #
# The current version of the core CIF dictionary is obtainable from          #
# ftp://ftp.iucr.org/pub/cif_core.dic.                                       #
#                                                                            #
# Software is freely available for graphical display of the structure(s)     #
# in this CIF. For information consult the CIF software page                 #
# http://www.iucr.org/resources/cif/software.                                #
#                                                                            #
# This file may be used for bona fide research purposes within the           #
# scientific community so long as proper attribution is given to the journal # 
# article from which it was obtained.                                        #
#                                                                            #
##############################################################################
data_I
_audit_creation_method
;
Olex2 1.3-ac4
(compiled 2020.03.28 svn.rd84adfe8 for Rigaku Oxford Diffraction, GUI svn.r6032)
;
_journal_date_recd_electronic     2023-12-06
_journal_date_accepted     2024-01-08
_journal_name_full     'Acta Crystallographica, Section E'
_journal_year     2024
_journal_volume     80
_journal_issue      1
_journal_page_first     0
_journal_page_last     0
_journal_paper_category     GM
_journal_paper_doi     10.1107/S2056989024000252
_journal_coeditor_code     YZ2048
_publ_contact_author_name     'Christian N\"ather'
_publ_contact_author_address
;
Institut f\"ur Anorganische Chemie
Universit\"at Kiel
;
_publ_contact_author_email     'cnaether@ac.uni-kiel.de'
_publ_contact_author_fax     ?
_publ_contact_author_phone     ?
_publ_section_title
;
Synthesis, crystal structure and thermal properties of
dibromidobis(2-methylpyridine <i>N</i>-oxide-\k<i>O</i>)cobalt(II)
;
loop_
    _publ_author_name
    _publ_author_footnote
    _publ_author_address
    'N\"ather, Christian' .
;
Institut f\"ur Anorganische Chemie
Universit\"at Kiel
Germany
;
    'Jess, Inke' .
;
Institut f\"ur Anorganische Chemie
Universit\"at Kiel
Germany
;
_publ_section_synopsis
;
The crystal structure of the title compound consists of discrete tetrahedral
complexes that are linked by weak intermolecular hydrogen bonding. Upon
heating, melting before decomposition is observed.
;
_chemical_name_systematic
;
Dibromidobis(2-methylpyridine <i>N</i>-oxide-\k<i>O</i>)cobalt(II)
;
_chemical_name_common     ?
_chemical_formula_moiety     'C12 H14 Br2 Co N2 O2'
_chemical_formula_sum     'C12 H14 Br2 Co N2 O2'
_chemical_formula_iupac     '[Co Br2 (C6 H7 N1 O1)2]'
_chemical_formula_weight     437.00
_chemical_melting_point     ?
_chemical_absolute_configuration     ?
_space_group_crystal_system     orthorhombic
_space_group_name_H-M_alt     'P 21 21 21'
_space_group_name_Hall     'P 2ac 2ab'
loop_
    _space_group_symop_operation_xyz
    'x, y, z'
    '-x+1/2, -y, z+1/2'
    '-x, y+1/2, -z+1/2'
    'x+1/2, -y+1/2, -z'
_cell_length_a     7.6106(2)
_cell_length_b     7.8024(2)
_cell_length_c     25.4699(5)
_cell_angle_alpha     90
_cell_angle_beta     90
_cell_angle_gamma     90
_cell_volume     1512.43(6)
_cell_formula_units_Z     4
_cell_measurement_reflns_used     7293
_cell_measurement_theta_min     3.4610
_cell_measurement_theta_max     78.6200
_cell_measurement_temperature     100.00(10)
_exptl_crystal_description     needle
_exptl_crystal_colour     blue
_exptl_crystal_size_max     0.18
_exptl_crystal_size_mid     0.04
_exptl_crystal_size_min     0.03
_exptl_crystal_density_diffrn     1.919
_exptl_crystal_density_meas     ?
_exptl_crystal_density_method     ?
_exptl_crystal_F_000     852
_exptl_absorpt_coefficient_mu     15.086
_exptl_absorpt_correction_type     multi-scan
_exptl_absorpt_process_details
;
(CrysAlisPro; Rigaku OD, 2022)
;
_exptl_absorpt_correction_T_min     0.44771
_exptl_absorpt_correction_T_max     1.00000
_diffrn_ambient_temperature     100.00(10)
_diffrn_source     'micro-focus sealed X-ray tube'
_diffrn_radiation_type     'Cu K\a'
_diffrn_radiation_wavelength     1.54184
_diffrn_radiation_monochromator     mirror
_diffrn_measurement_device_type     'XtaLAB Synergy, Dualflex, HyPix'
_diffrn_measurement_device     'four-circle diffractometer'
_diffrn_measurement_method     '\w scans'
_diffrn_detector     'Hybrid Pixel Array Detector'
_diffrn_detector_area_resol_mean     10.0000
_diffrn_reflns_number     9313
_diffrn_reflns_av_R_equivalents     0.0301
_diffrn_reflns_av_unetI/netI     0.0244
_diffrn_reflns_theta_min     3.471
_diffrn_reflns_theta_max     80.500
_diffrn_reflns_theta_full     67.684
_diffrn_measured_fraction_theta_max     0.990
_diffrn_measured_fraction_theta_full     1.000
_diffrn_reflns_limit_h_min     -9
_diffrn_reflns_limit_h_max     9
_diffrn_reflns_limit_k_min     -9
_diffrn_reflns_limit_k_max     7
_diffrn_reflns_limit_l_min     -32
_diffrn_reflns_limit_l_max     31
_diffrn_radiation_probe     x-ray
_refine_special_details     ?
_reflns_number_total     3235
_reflns_number_gt     3183
_reflns_threshold_expression     'I > 2\s(I)'
_refine_ls_structure_factor_coef     Fsqd
_refine_ls_matrix_type     full
_refine_ls_R_factor_all     0.0363
_refine_ls_R_factor_gt     0.0358
_refine_ls_wR_factor_gt     0.0929
_refine_ls_wR_factor_ref     0.0933
_refine_ls_goodness_of_fit_ref     1.059
_refine_ls_restrained_S_all     1.059
_refine_ls_number_reflns     3235
_refine_ls_number_parameters     174
_refine_ls_number_restraints     0
_refine_ls_hydrogen_treatment     constr
_refine_ls_weighting_scheme     calc
_refine_ls_weighting_details
              'w=1/[\s^2^(Fo^2^)+(0.0482P)^2^+3.0792P] where P=(Fo^2^+2Fc^2^)/3'
_atom_sites_solution_hydrogens     geom
_atom_sites_solution_primary     dual
_atom_sites_solution_secondary     ?
_refine_ls_shift/su_max     0.001
_refine_ls_shift/su_mean     0.000
_refine_diff_density_max     0.648
_refine_diff_density_min     -0.470
_refine_ls_extinction_method     none
_refine_ls_extinction_coef     .
_refine_ls_abs_structure_details
;
Flack <i>x</i> determined using 1248 quotients
[(<i>I</i>^+^)-(<i>I</i>^-^)]/[(<i>I</i>^+^)+(<i>I</i>^-^)]
(Parsons <i>et al.</i>, 2013)
;
_refine_ls_abs_structure_Flack     -0.026(5)
loop_
    _atom_type_symbol
    _atom_type_description
    _atom_type_scat_dispersion_real
    _atom_type_scat_dispersion_imag
    _atom_type_scat_source
    'C' 'C' 0.0181 0.0091
                         'International Tables Vol C Tables 4.2.6.8 and 6.1.1.4'
    'H' 'H' 0.0000 0.0000
                         'International Tables Vol C Tables 4.2.6.8 and 6.1.1.4'
    'Br' 'Br' -0.6763 1.2805
                         'International Tables Vol C Tables 4.2.6.8 and 6.1.1.4'
    'Co' 'Co' -2.3653 3.6143
                         'International Tables Vol C Tables 4.2.6.8 and 6.1.1.4'
    'N' 'N' 0.0311 0.0180
                         'International Tables Vol C Tables 4.2.6.8 and 6.1.1.4'
    'O' 'O' 0.0492 0.0322
                         'International Tables Vol C Tables 4.2.6.8 and 6.1.1.4'
_computing_data_collection
;
CrysAlisPro 1.171.42.67a (Rigaku OD, 2022)
;
_computing_cell_refinement
;
CrysAlisPro 1.171.42.67a (Rigaku OD, 2022)
;
_computing_data_reduction
;
CrysAlisPro 1.171.42.67a (Rigaku OD, 2022)
;
_computing_structure_solution
;
<i>SHELXT2014/4</i> (Sheldrick, 2015a)
;
_computing_structure_refinement
;
<i>SHELXL2016/6</i> (Sheldrick, 2015b)
;
_computing_molecular_graphics
;
DIAMOND (Brandenburg & Putz, 1999) and XP in SHELXTL-PC (Sheldrick,
2008)
;
_computing_publication_material
;
Publcif (Westrip, 2010)
;
loop_
    _atom_site_type_symbol
    _atom_site_label
    _atom_site_fract_x
    _atom_site_fract_y
    _atom_site_fract_z
    _atom_site_U_iso_or_equiv
    _atom_site_adp_type
    _atom_site_calc_flag
    _atom_site_occupancy
    _atom_site_disorder_assembly
    _atom_site_disorder_group
    Co Co1 0.42209(13) 0.36450(12) 0.40064(4) 0.0302(2) Uani d 1 . .
    Br Br1 0.73569(8) 0.36730(8) 0.39846(2) 0.03254(16) Uani d 1 . .
    Br Br2 0.29398(9) 0.59533(9) 0.35188(3) 0.04006(18) Uani d 1 . .
    O O1 0.3404(6) 0.1401(6) 0.37462(16) 0.0350(9) Uani d 1 . .
    N N1 0.2739(7) 0.1236(7) 0.32603(18) 0.0320(10) Uani d 1 . .
    C C1 0.3749(9) 0.0537(8) 0.2878(3) 0.0337(13) Uani d 1 . .
    C C2 0.3008(10) 0.0343(9) 0.2389(3) 0.0380(14) Uani d 1 . .
    H H2 0.369838 -0.011608 0.211185 0.046 Uiso calc 1 . .
    C C3 0.1283(10) 0.0798(10) 0.2291(3) 0.0401(15) Uani d 1 . .
    H H3 0.078032 0.062728 0.195331 0.048 Uiso calc 1 . .
    C C4 0.0306(10) 0.1505(10) 0.2693(3) 0.0410(15) Uani d 1 . .
    H H4 -0.087882 0.183703 0.263439 0.049 Uiso calc 1 . .
    C C5 0.1060(9) 0.1723(9) 0.3177(3) 0.0375(14) Uani d 1 . .
    H H5 0.039908 0.221735 0.345488 0.045 Uiso calc 1 . .
    C C6 0.5573(10) 0.0018(9) 0.3022(3) 0.0405(15) Uani d 1 . .
    H H6A 0.612177 0.092720 0.323040 0.061 Uiso calc 1 . .
    H H6B 0.625929 -0.017063 0.270125 0.061 Uiso calc 1 . .
    H H6C 0.553525 -0.104245 0.322723 0.061 Uiso calc 1 . .
    O O11 0.3208(6) 0.3399(6) 0.47074(16) 0.0345(9) Uani d 1 . .
    N N11 0.3415(9) 0.4564(7) 0.5087(2) 0.0406(14) Uani d 1 . .
    C C11 0.2092(11) 0.5484(9) 0.5266(3) 0.0414(15) Uani d 1 . .
    C C12 0.2428(12) 0.6598(8) 0.5683(3) 0.0441(17) Uani d 1 . .
    H H12 0.148608 0.726718 0.581688 0.053 Uiso calc 1 . .
    C C13 0.3997(12) 0.6768(10) 0.5901(3) 0.0497(18) Uani d 1 . .
    H H13 0.417117 0.755090 0.618185 0.060 Uiso calc 1 . .
    C C14 0.5407(11) 0.5771(10) 0.5711(3) 0.0460(17) Uani d 1 . .
    H H14 0.653938 0.586838 0.586508 0.055 Uiso calc 1 . .
    C C15 0.5133(10) 0.4686(10) 0.5312(3) 0.0406(15) Uani d 1 . .
    H H15 0.606829 0.400540 0.518027 0.049 Uiso calc 1 . .
    C C16 0.0416(10) 0.5222(10) 0.5006(3) 0.0462(17) Uani d 1 . .
    H H16A 0.052604 0.552188 0.463370 0.069 Uiso calc 1 . .
    H H16B -0.047766 0.595112 0.516994 0.069 Uiso calc 1 . .
    H H16C 0.006869 0.401760 0.503838 0.069 Uiso calc 1 . .
loop_
    _atom_site_aniso_label
    _atom_site_aniso_U_11
    _atom_site_aniso_U_22
    _atom_site_aniso_U_33
    _atom_site_aniso_U_12
    _atom_site_aniso_U_13
    _atom_site_aniso_U_23
    Co1 0.0325(5) 0.0338(5) 0.0241(4) -0.0023(4) 0.0002(4) -0.0012(4)
    Br1 0.0320(3) 0.0355(3) 0.0301(3) -0.0009(2) -0.0015(2) 0.0013(2)
    Br2 0.0382(3) 0.0437(4) 0.0383(3) 0.0048(3) -0.0011(3) 0.0066(3)
    O1 0.046(2) 0.035(2) 0.0242(19) -0.007(2) -0.0032(17) -0.0020(17)
    N1 0.036(2) 0.034(2) 0.026(2) -0.008(2) 0.0017(19) -0.0017(19)
    C1 0.035(3) 0.033(3) 0.033(3) -0.002(2) 0.004(2) 0.002(2)
    C2 0.045(4) 0.039(3) 0.030(3) -0.004(3) 0.002(3) -0.002(2)
    C3 0.046(4) 0.042(4) 0.033(3) -0.006(3) -0.005(3) -0.003(3)
    C4 0.037(3) 0.042(4) 0.044(4) 0.000(3) -0.003(3) -0.001(3)
    C5 0.037(3) 0.036(3) 0.039(3) 0.000(3) 0.007(3) -0.010(3)
    C6 0.040(4) 0.042(4) 0.039(4) 0.002(3) -0.002(3) -0.003(3)
    O11 0.043(2) 0.033(2) 0.0273(19) -0.0040(19) 0.0015(18) -0.0040(17)
    N11 0.064(4) 0.030(3) 0.028(2) -0.004(3) 0.010(3) 0.000(2)
    C11 0.048(4) 0.037(3) 0.039(3) -0.002(3) 0.001(3) 0.005(3)
    C12 0.065(5) 0.032(3) 0.035(3) -0.002(3) 0.001(3) -0.002(2)
    C13 0.056(5) 0.040(4) 0.053(4) 0.000(3) 0.008(4) -0.003(3)
    C14 0.049(4) 0.047(4) 0.042(4) -0.004(3) -0.006(3) 0.003(3)
    C15 0.045(4) 0.040(3) 0.037(3) 0.010(3) 0.007(3) 0.002(3)
    C16 0.044(4) 0.050(4) 0.045(4) -0.012(3) -0.004(3) 0.007(3)
_geom_special_details
;
 All esds (except the esd in the dihedral angle between two l.s. planes)
 are estimated using the full covariance matrix.  The cell esds are taken
 into account individually in the estimation of esds in distances, angles
 and torsion angles; correlations between esds in cell parameters are only
 used when they are defined by crystal symmetry.  An approximate (isotropic)
 treatment of cell esds is used for estimating esds involving l.s. planes.
;
loop_
    _geom_bond_atom_site_label_1
    _geom_bond_atom_site_label_2
    _geom_bond_site_symmetry_2
    _geom_bond_distance
    _geom_bond_publ_flag
    Co1 Br1 . 2.3874(11) y
    Co1 Br2 . 2.3951(11) y
    Co1 O1 . 1.973(5) y
    Co1 O11 . 1.954(4) y
    O1 N1 . 1.343(6) ?
    N1 C1 . 1.355(8) ?
    N1 C5 . 1.350(9) ?
    C1 C2 . 1.376(10) ?
    C1 C6 . 1.491(10) ?
    C2 H2 . 0.9500 ?
    C2 C3 . 1.383(10) ?
    C3 H3 . 0.9500 ?
    C3 C4 . 1.380(10) ?
    C4 H4 . 0.9500 ?
    C4 C5 . 1.371(10) ?
    C5 H5 . 0.9500 ?
    C6 H6A . 0.9800 ?
    C6 H6B . 0.9800 ?
    C6 H6C . 0.9800 ?
    O11 N11 . 1.336(7) ?
    N11 C11 . 1.318(10) ?
    N11 C15 . 1.431(10) ?
    C11 C12 . 1.396(10) ?
    C11 C16 . 1.452(11) ?
    C12 H12 . 0.9500 ?
    C12 C13 . 1.323(12) ?
    C13 H13 . 0.9500 ?
    C13 C14 . 1.411(12) ?
    C14 H14 . 0.9500 ?
    C14 C15 . 1.339(11) ?
    C15 H15 . 0.9500 ?
    C16 H16A . 0.9800 ?
    C16 H16B . 0.9800 ?
    C16 H16C . 0.9800 ?
loop_
    _geom_angle_atom_site_label_1
    _geom_angle_atom_site_label_2
    _geom_angle_atom_site_label_3
    _geom_angle_site_symmetry_1
    _geom_angle_site_symmetry_3
    _geom_angle
    _geom_angle_publ_flag
    Br1 Co1 Br2 . . 112.83(4) y
    O1 Co1 Br1 . . 108.39(15) y
    O1 Co1 Br2 . . 111.40(14) y
    O11 Co1 Br1 . . 114.62(14) y
    O11 Co1 Br2 . . 112.76(15) y
    O11 Co1 O1 . . 95.48(18) y
    N1 O1 Co1 . . 120.9(4) ?
    O1 N1 C1 . . 119.1(5) ?
    O1 N1 C5 . . 118.3(5) ?
    C5 N1 C1 . . 122.5(5) ?
    N1 C1 C2 . . 117.5(6) ?
    N1 C1 C6 . . 117.5(6) ?
    C2 C1 C6 . . 125.0(6) ?
    C1 C2 H2 . . 119.2 ?
    C1 C2 C3 . . 121.7(7) ?
    C3 C2 H2 . . 119.2 ?
    C2 C3 H3 . . 120.7 ?
    C4 C3 C2 . . 118.7(6) ?
    C4 C3 H3 . . 120.7 ?
    C3 C4 H4 . . 120.3 ?
    C5 C4 C3 . . 119.4(7) ?
    C5 C4 H4 . . 120.3 ?
    N1 C5 C4 . . 120.2(6) ?
    N1 C5 H5 . . 119.9 ?
    C4 C5 H5 . . 119.9 ?
    C1 C6 H6A . . 109.5 ?
    C1 C6 H6B . . 109.5 ?
    C1 C6 H6C . . 109.5 ?
    H6A C6 H6B . . 109.5 ?
    H6A C6 H6C . . 109.5 ?
    H6B C6 H6C . . 109.5 ?
    N11 O11 Co1 . . 123.2(4) ?
    O11 N11 C15 . . 116.3(6) ?
    C11 N11 O11 . . 122.1(7) ?
    C11 N11 C15 . . 121.5(6) ?
    N11 C11 C12 . . 117.6(7) ?
    N11 C11 C16 . . 115.8(7) ?
    C12 C11 C16 . . 126.6(8) ?
    C11 C12 H12 . . 118.4 ?
    C13 C12 C11 . . 123.1(8) ?
    C13 C12 H12 . . 118.4 ?
    C12 C13 H13 . . 120.4 ?
    C12 C13 C14 . . 119.2(7) ?
    C14 C13 H13 . . 120.4 ?
    C13 C14 H14 . . 120.3 ?
    C15 C14 C13 . . 119.3(8) ?
    C15 C14 H14 . . 120.3 ?
    N11 C15 H15 . . 120.4 ?
    C14 C15 N11 . . 119.3(7) ?
    C14 C15 H15 . . 120.4 ?
    C11 C16 H16A . . 109.5 ?
    C11 C16 H16B . . 109.5 ?
    C11 C16 H16C . . 109.5 ?
    H16A C16 H16B . . 109.5 ?
    H16A C16 H16C . . 109.5 ?
    H16B C16 H16C . . 109.5 ?
loop_
    _geom_hbond_atom_site_label_D
    _geom_hbond_atom_site_label_H
    _geom_hbond_atom_site_label_A
    _geom_hbond_site_symmetry_A
    _geom_hbond_distance_DH
    _geom_hbond_distance_HA
    _geom_hbond_distance_DA
    _geom_hbond_angle_DHA
    C2 H2 Br1 3_645 0.95 3.06 3.744(7) 130.6
    C2 H2 Br2 3_645 0.95 3.13 3.884(7) 137.1
    C5 H5 Br1 1_455 0.95 2.91 3.806(7) 157.7
    C6 H6A Br1 . 0.98 3.03 3.999(7) 171.5
    C14 H14 Br2 4_566 0.95 3.12 3.754(8) 125.5
    C14 H14 O1 4_556 0.95 2.48 3.160(9) 128.9
    C15 H15 O11 4_556 0.95 2.50 3.358(8) 150.1
    C16 H16C O11 4_456 0.98 2.45 3.368(9) 156.7
_shelx_space_group_comment
;
The symmetry employed for this shelxl refinement is uniquely defined
by the following loop, which should always be used as a source of
symmetry information in preference to the above space-group names.
They are only intended as comments.
;
_shelx_estimated_absorpt_T_min     ?
_shelx_estimated_absorpt_T_max     ?
_shelx_hkl_file
;
   0   0  -2 52899.0 982.256   9
   0   0  -3 11.1767 135.860   9
   0   0  -4 441620. 6630.84   9
   0   0  -5 206.606 230.601   9
   0   0  -6 45021.3 1218.19   9
   0   0  -7 80.2504 299.960   9
   0   0  -8 277027. 4748.34   9
   0   0  -9 86.9047 326.072   9
   0   0  10 195465. 3519.34  11
   0   0  11 427.992 261.017  11
   0   0  12 70332.6 1735.82  11
   0   0  13 554.671 289.981  11
   0   0  14 49111.4 1417.48  11
   0   0  15 561.389 284.360  11
   0   0  16 326368. 5794.82   2
   0   0  16 316507. 5469.98  11
   0   0  17 487.192 408.008   2
   0   0  17 258.515 304.881  11
   0   0  18 317.748 284.164  11
   0   0  18-56.4284 381.330   2
   0   0  19 408.244 420.475   2
   0   0  20 212235. 4335.13   2
   0   0 -20 211201. 3339.11  24
   0   0 -21 247.249 266.819  32
   0   0 -21 179.848 243.397  24
   0   0  21 261.307 422.406   2
   0   0  21 547.758 254.631  14
   0   0 -21 329.713 210.376  13
   0   0 -22 6413.36 370.420  24
   0   0  22 6287.88 672.857   2
   0   0  22 6112.45 375.332  14
   0   0 -22 6208.73 398.074  32
   0   0 -22 5985.17 322.716  13
   0   0 -23 160.987 246.223  24
   0   0 -23 121.667 214.302  13
   0   0  23 136.030 257.163  14
   0   0 -23 257.577 288.006  32
   0   0  24 162056. 2581.51  14
   0   0 -24 163835. 2643.00  32
   0   0 -24 156800. 2568.50  24
   0   0 -25 120.052 263.804  32
   0   0 -25 59.5667 206.998  24
   0   0  25 129.345 234.219  14
   0   0 -26 7424.25 328.786  24
   0   0  26 7525.40 349.053  14
   0   0 -26 7885.15 402.088  32
   0   0 -27 251.432 167.317  24
   0   0 -27 263.881 241.685  32
   0   0  27 228.635 193.203  14
   0   0 -28 34722.1 720.704   6
   0   0 -28 32717.6 709.029  32
   0   0 -29 128.813 165.577   6
   0   0 -30 29215.7 570.286   6
   0   0 -31 51.9458 104.372   6
   0  -1   0 79.9673 51.4864  10
   0  -1   0 26.8275 68.9304  11
   0  -1  -1 202659. 2872.82  10
   0  -1   1 198750. 2984.33  11
   0  -1  -1 199904. 2839.26  11
   0  -1  -2 292489. 4365.07   9
   0   1  -3 12865.6 388.397   9
   0  -1  -3 10773.3 450.232   9
   0  -1   4 10479.8 406.985   3
   0  -1  -4 6812.42 416.433   9
   0  -1  -4 6780.59 338.576   3
   0   1  -4 9972.12 404.273   9
   0  -1  -5 116614. 2219.69   9
   0  -1  -5 111622. 1929.41   3
   0  -1   5 114669. 1935.92   3
   0   1  -5 110459. 2058.89   9
   0  -1  -6 652926. 9773.52   9
   0   1  -6 643618. 9591.82   9
   0  -1   7 43513.8 1212.46  11
   0  -1  -7 44770.3 870.851   3
   0  -1   7 42199.6 859.387   3
   0  -1   8 50357.0 1368.80  11
   0  -1   9 372960. 6100.44  11
   0  -1  10 10506.3 652.757  11
   0  -1  11 244266. 4491.41  11
   0   1  11 260975. 4211.48  11
   0   1  12 1945.67 303.553  11
   0  -1  12 2588.09 414.407  11
   0  -1  13 226370. 4222.67  11
   0   1  13 230203. 3904.19  11
   0   1  14 126446. 2483.38  11
   0  -1  14 129374. 2802.83  11
   0  -1  15 253907. 4614.01  11
   0   1  15 240236. 4211.13  11
   0   1  15 253262. 4719.26   2
   0  -1  15 251820. 4697.41   2
   0  -1  16 22660.3 1089.82   2
   0  -1  16 23800.1 1082.60  11
   0  -1  17 7917.96 671.504  11
   0  -1  17 8406.20 719.826   2
   0   1  18 259118. 5032.28   2
   0  -1  18 264968. 4941.36  11
   0  -1  18 276722. 5101.17   2
   0  -1  19 29435.4 1292.10   2
   0  -1  19 27536.1 1176.96  11
   0  -1  20 6360.27 689.481   2
   0   1 -20 7104.99 363.447  24
   0  -1 -20 6020.88 391.491  24
   0  -1  20 6528.57 385.382  14
   0  -1  20 6685.44 624.063  11
   0   1  20 5269.50 655.701   2
   0  -1 -20 5811.38 392.319  32
   0  -1  21 8523.53 772.826   2
   0   1 -21 8474.35 404.971  13
   0  -1  21 8734.98 436.583  14
   0   1 -21 7607.11 420.186  32
   0   1  21 8625.98 752.029   2
   0  -1 -21 7412.94 432.376  32
   0  -1  21 7248.15 650.826  11
   0   1  21 7490.23 370.263  14
   0  -1 -21 7487.91 441.379  24
   0   1 -21 8675.58 387.329  24
   0   1  22 178856. 2922.79  14
   0  -1 -22 177330. 2978.63  24
   0   1  22 177883. 3880.88   2
   0  -1  22 193039. 2994.78  14
   0  -1 -22 183637. 3024.98  32
   0  -1  22 189014. 3931.94   2
   0   1 -22 195862. 3006.29  32
   0   1 -22 184409. 2926.90  13
   0   1 -22 192194. 2925.17  24
   0   1 -23 616.006 211.497  24
   0   1 -23 420.712 236.937  13
   0  -1 -23 925.214 309.122  32
   0  -1 -23 782.647 286.615  24
   0   1 -23 558.086 279.952  32
   0   1  23 915.398 237.112  14
   0  -1  23 532.718 265.379  14
   0   1  24 1336.57 242.034  14
   0  -1  24 1801.41 283.590  14
   0   1 -24 1552.64 284.812  32
   0   1 -24 1614.42 223.801  24
   0  -1 -24 1173.98 277.094  24
   0   1 -24 1516.90 261.249  13
   0  -1 -24 1124.88 314.659  32
   0  -1  25 35237.3 811.149  14
   0   1  25 33505.6 737.960  14
   0  -1 -25 34085.1 840.767  32
   0  -1 -25 34147.6 796.633  24
   0   1 -25 35266.6 810.052  32
   0  -1 -25 36150.5 826.076   6
   0  -1 -26 37229.6 798.424  20
   0  -1 -26 37022.3 840.163   6
   0  -1  26 43026.7 858.434  14
   0  -1 -26 36165.1 855.768  32
   0  -1 -26 36302.7 814.503  24
   0   1 -26 45284.8 884.312  32
   0  -1  27 11423.7 411.233  14
   0   1 -27 11516.4 417.308  32
   0  -1 -27 12933.0 408.390  24
   0  -1 -27 13405.2 436.899   6
   0  -1 -27 13343.6 396.719  20
   0  -1 -28 2814.54 245.414   6
   0  -1 -28 3018.64 211.746  24
   0   1 -28 2869.52 235.370  32
   0  -1 -28 2687.16 193.121  20
   0  -1 -29 23192.1 517.836   6
   0  -1 -30 556.695 139.938   6
   0  -1 -30 537.798 105.064  12
   0   1 -31 15604.9 336.822   6
   0  -1 -31 17585.5 348.418   6
   0  -2   0 217882. 3330.49  11
   0  -2   0 217370. 3224.49  10
   0  -2   1 49118.0 862.184  10
   0  -2  -1 44334.3 865.780  11
   0  -2   1 48085.4 995.705  11
   0  -2  -1 44400.4 849.783  10
   0  -2   2 2208.39 110.092   2
   0  -2   2 2348.90 354.059   3
   0   2   2 2063.90 96.3110   2
   0  -2   2 1980.58 233.373  11
   0  -2   3 999999. 13990.3  11
   0  -2   3 961692. 13626.2   2
   0   2   3 983366. 13612.1   2
   0  -2   3 933007. 14226.7   3
   0  -2  -3 947755. 14239.4   3
   0  -2   4 114849. 2325.43   3
   0  -2   4 109431. 2191.71  11
   0  -2   5 387828. 6106.82  11
   0  -2  -5 373833. 6127.79   3
   0  -2   6 112559. 2168.22   3
   0  -2  -6 100813. 2098.12   3
   0  -2   7 488979. 7532.27   3
   0  -2  -7 498219. 7542.20   3
   0  -2   8 23470.6 731.258   3
   0  -2  -8 13553.9 588.895   3
   0  -2   9 531893. 7775.66   3
   0  -2   9 556436. 8336.13  11
   0  -2  10 11616.3 712.654  11
   0  -2  11 309994. 5439.04  11
   0  -2  12 155.549 337.988  11
   0   2  12 21.0674 296.407   2
   0  -2  13 455561. 7492.45   2
   0   2  13 462583. 7524.44   2
   0  -2  13 461371. 7654.39  11
   0   2  14 43465.3 1446.57   2
   0  -2  14 43273.0 1528.83  11
   0  -2  14 45586.0 1473.23   2
   0  -2  15 31405.8 1302.61  11
   0  -2  15 30261.3 1219.02   2
   0  -2  16 1084.91 388.634   2
   0  -2  16 966.012 429.752  11
   0   2  16 502.654 367.714   2
   0  -2  17 156191. 3473.77  11
   0  -2 -17 160725. 2653.28  24
   0  -2  17 158308. 3418.47   2
   0   2  17 160563. 3440.20   2
   0  -2  18 2478.47 504.817   2
   0   2  18 1830.74 452.774   2
   0  -2 -18 1645.14 317.564  24
   0  -2  18 2045.79 480.649  11
   0  -2  19 12531.1 860.135   2
   0   2  19 12279.4 841.639   2
   0  -2  19 12198.8 855.922  11
   0  -2 -19 12075.1 510.344  24
   0   2 -20 8825.86 406.991  32
   0  -2 -20 4264.09 375.871  32
   0  -2 -20 4110.68 378.542  24
   0  -2  20 7437.64 688.568   2
   0  -2  20 8495.95 723.360  11
   0   2  20 4347.68 571.520   2
   0  -2 -20 4029.29 340.722   6
   0   2 -21 28735.7 731.105  32
   0  -2  21 27757.3 753.377  14
   0  -2 -21 26627.3 754.806  24
   0  -2  21 26297.6 1204.80   2
   0  -2 -21 25161.4 720.224   6
   0   2  21 25001.8 1177.94   2
   0  -2  21 26175.0 1206.46  11
   0  -2 -22 1630.42 300.239   6
   0  -2  22 1142.48 300.475  14
   0   2 -22 982.914 280.571  13
   0   2 -22 1278.90 264.463  32
   0  -2 -22 1732.87 317.848  24
   0   2 -23 18906.7 556.260  13
   0   2 -23 19146.2 564.284  32
   0  -2  23 19061.2 603.148  14
   0  -2 -23 16303.0 562.688   6
   0  -2 -23 16027.7 588.485  24
   0   2 -24 503.667 243.615  32
   0  -2  24 431.869 278.603  14
   0  -2 -24 359.248 273.648  24
   0  -2 -24 606.068 273.777  20
   0   2 -24 378.855 248.437  13
   0  -2 -24 588.684 275.231   6
   0  -2 -25 1621.07 278.070  20
   0  -2 -25 1046.45 269.582   6
   0   2 -25 1303.97 251.066  13
   0  -2 -25 1251.24 269.092  24
   0  -2  25 1399.75 264.007  14
   0   2 -25 1491.72 255.018  32
   0  -2  26 6678.71 353.405  14
   0  -2 -26 6688.59 345.090   6
   0  -2 -26 6691.45 342.817  24
   0   2 -26 6549.13 324.976  32
   0  -2 -26 7088.94 344.781  20
   0  -2 -27 68878.7 1208.85  20
   0  -2 -27 67444.6 1197.00  29
   0  -2  27 69581.6 1232.64  14
   0   2 -27 68724.4 1201.62  32
   0  -2 -27 71229.1 1232.63  24
   0  -2 -27 71452.4 1199.44  12
   0  -2 -27 73024.6 1247.39   6
   0  -2 -28 237.387 156.805  20
   0  -2 -28 321.942 145.146  29
   0  -2 -28 215.677 127.237  12
   0  -2 -28 180.135 180.670   6
   0  -2 -29 38584.8 693.667   6
   0  -2 -29 34931.7 647.642  20
   0  -2 -30 606.005 124.850   6
   0   2 -31 19240.3 357.007   6
   0  -3   0 143.404 109.739  10
   0  -3   0 191.030 316.602   3
   0  -3   0 221.652 152.567  11
   0  -3   1 17115.0 474.751  10
   0  -3   1 17382.2 900.429   3
   0  -3   1 17710.8 606.738  11
   0  -3   2 215184. 3311.46  10
   0  -3   2 211781. 4102.61   3
   0  -3   2 217664. 3591.26  11
   0  -3  -3 30011.8 1169.13   3
   0  -3   3 30338.7 1173.46   3
   0  -3   3 29948.6 915.592  11
   0  -3   4 141478. 2664.61  11
   0  -3   4 145955. 3015.09   3
   0  -3   5 108318. 2398.10   3
   0  -3   5 104234. 2177.43  11
   0   3   5 102089. 1671.23   2
   0  -3  -5 110749. 2414.84   3
   0  -3  -6 54713.6 1533.18   3
   0   3   6 52032.5 1029.47   2
   0  -3   6 45069.0 1419.84   3
   0  -3   6 42594.6 994.642   2
   0  -3   6 44371.8 1351.12  11
   0  -3   7 140874. 2719.56   3
   0  -3  -7 117672. 2583.87   3
   0  -3   7 124554. 2217.54   2
   0  -3   7 132087. 2658.07  11
   0   3   7 112451. 2150.00   2
   0  -3  -8 51091.2 1464.13   3
   0  -3   8 60810.9 1554.33   3
   0  -3   8 55861.8 1614.05  11
   0  -3   8 56589.9 1297.02   2
   0   3   8 51760.9 1253.83   2
   0  -3   9 210855. 4088.38  11
   0   3   9 225408. 3713.29   2
   0  -3   9 214912. 3829.71   3
   0  -3   9 202755. 3640.24   2
   0  -3  -9 223480. 3854.99   3
   0  -3 -10 40043.0 1150.05   3
   0  -3  10 33403.4 1074.07   3
   0   3  10 40731.9 1151.95   2
   0  -3  10 32770.9 1052.12   2
   0   3  11 233812. 4208.40   2
   0  -3  11 250397. 4237.41   2
   0  -3 -12 216469. 3432.19  24
   0   3  12 224835. 4030.14   2
   0  -3  13 168887. 3642.24  11
   0   3  13 177740. 3397.08   2
   0  -3 -13 172459. 2759.60  24
   0   3  14 54453.3 1598.79   2
   0  -3  14 56628.7 1614.35   2
   0  -3  14 58686.3 1839.82  11
   0  -3 -15 67932.5 1381.92  24
   0  -3  15 80964.2 2229.80  11
   0  -3  15 76315.7 1961.55   2
   0   3  15 69282.0 1895.33   2
   0  -3  16 4525.10 611.288  11
   0   3  16 5942.41 576.806   2
   0  -3 -16 5654.19 382.633  24
   0  -3  16 4681.42 534.518   2
   0   3  17 23198.2 1060.25   2
   0  -3 -17 24638.8 714.375  24
   0  -3  17 22644.5 1054.18   2
   0  -3  17 24733.2 1217.06  11
   0  -3 -18 205098. 3156.95  24
   0  -3  18 189646. 4101.62  11
   0  -3 -18 197751. 3135.69  32
   0  -3  18 176810. 3779.16   2
   0  -3 -18 198224. 3117.13   6
   0   3 -18 191537. 3081.73  13
   0  -3  18 186585. 3099.93  14
   0   3  18 202868. 3920.45   2
   0  -3  19 20532.0 1011.98   2
   0  -3  19 21503.5 1147.65  11
   0  -3 -19 17989.0 609.905   6
   0  -3  19 21097.3 646.720  14
   0  -3 -19 20447.3 655.012  24
   0   3 -19 21264.5 631.208  13
   0   3 -20 1148.30 249.819  32
   0  -3  20 1203.96 303.396  14
   0  -3 -20 1315.20 341.835  24
   0  -3  20 1123.39 457.570  11
   0   3 -20 861.363 274.121  13
   0  -3 -20 1500.41 295.889   6
   0  -3  20 742.128 368.343   2
   0  -3 -21 697.860 316.031  20
   0  -3 -21 631.921 282.965   6
   0  -3  21 888.045 305.003  14
   0   3 -21 1077.86 276.440  13
   0   3 -21 1096.88 250.605  32
   0   3 -22 63084.6 1299.40  13
   0  -3 -22 80889.1 1433.69  20
   0  -3 -22 77402.1 1394.69   6
   0  -3  22 63269.9 1344.64  14
   0  -3 -22 76091.8 1354.99  29
   0  -3 -22 76979.2 1325.82  12
   0   3 -22 64923.3 1287.91  32
   0   3 -23 13649.7 486.930  13
   0  -3 -23 15110.4 463.268  12
   0  -3  23 14177.3 510.247  14
   0  -3 -23 15846.9 546.866  20
   0   3 -23 12908.4 445.145  32
   0  -3 -23 15221.5 522.639   6
   0  -3 -23 14819.3 488.595  29
   0  -3  24 4966.24 336.810  14
   0   3 -24 4776.44 305.905  13
   0  -3 -24 4057.07 329.564   6
   0  -3 -24 3831.20 285.698  29
   0   3 -24 4886.15 284.194  32
   0  -3 -24 3926.71 347.530  20
   0  -3 -24 4033.85 260.920  12
   0   3 -25 11937.4 389.123  32
   0   3 -25 11776.4 409.594  13
   0  -3 -25 13701.9 398.334  12
   0  -3 -25 13908.1 462.404   6
   0  -3 -25 13562.2 420.190  29
   0  -3 -25 14484.6 475.384  20
   0  -3 -26 36711.0 739.803  24
   0  -3 -26 36852.9 743.558  20
   0  -3 -26 37922.2 750.142   6
   0  -3 -26 34899.2 690.039  29
   0   3 -27 21796.0 458.167  32
   0  -3 -27 21011.1 509.567  20
   0  -3 -28 19764.2 445.565  20
   0  -3 -29 14456.0 323.520  20
   0  -3 -30 1117.00 106.276   8
   0  -3 -31 9528.57 186.349   8
   0  -4   0 801973. 12688.9   3
   0  -4   1 89970.8 1824.84  11
   0  -4   1 93681.8 2500.93   3
   0  -4   2 8391.57 743.268   3
   0  -4   2 7352.84 468.144  11
   0  -4   2 7185.88 308.768  10
   0  -4  -3 33250.0 1405.32   3
   0  -4   3 38355.3 1119.89  11
   0  -4   3 39466.6 1513.30   3
   0  -4   3 34613.1 803.110  10
   0  -4  -4 629812. 10010.0   3
   0  -4   4 630056. 10019.0   3
   0  -4   4 627117. 9371.88  11
   0  -4   5 4973.31 313.048  10
   0  -4  -5 6804.30 661.871   3
   0  -4   5 5941.06 623.320   3
   0  -4   5 5659.79 499.867  11
   0  -4   6 94211.5 2187.18  11
   0  -4   6 97550.8 2434.00   3
   0  -4  -7 3608.82 507.998   3
   0  -4   7 3987.52 484.154  11
   0  -4   7 4669.15 547.286   3
   0  -4   8 42848.6 1446.70   3
   0  -4   8 44224.5 1494.69  11
   0  -4   9 15918.0 844.931   3
   0  -4   9 16122.1 913.680  11
   0  -4  10 41938.5 1358.06   3
   0  -4  10 40804.1 1480.10  11
   0  -4 -10 39368.3 835.113  24
   0  -4 -10 39666.3 1332.01   3
   0  -4 -11 849.142 155.254  12
   0  -4 -11 750.365 202.858  24
   0  -4  12 17219.9 1006.97  11
   0  -4 -12 15969.2 447.598  12
   0  -4 -12 15760.4 508.784  24
   0  -4 -13 3075.43 289.961  24
   0  -4 -13 3696.63 243.674  12
   0  -4 -14 48231.8 958.043  12
   0  -4 -14 49203.4 1048.61  24
   0  -4  14 51252.6 1798.63  11
   0  -4 -15 42524.8 950.102  24
   0  -4 -15 40116.6 852.600  12
   0  -4  16 130651. 2199.50  14
   0  -4 -16 129866. 2216.09  24
   0  -4 -16 128655. 2127.67  12
   0  -4 -16 127478. 2186.17  29
   0  -4 -16 130222. 2221.07   6
   0  -4  17 11871.8 506.511  14
   0   4 -17 12053.9 501.381  13
   0  -4 -17 17874.9 504.380  12
   0  -4 -17 18361.8 586.859   6
   0  -4 -17 18228.1 580.685  24
   0  -4 -17 17651.3 553.819  29
   0   4 -18 4534.46 351.324  13
   0  -4  18 4137.22 631.285  11
   0  -4 -18 4335.93 351.621   6
   0  -4 -18 4286.37 283.137  12
   0  -4 -18 4889.44 338.097  29
   0  -4 -18 4842.87 369.319  24
   0  -4  18 4256.60 355.179  14
   0   4 -19 26006.8 648.096  13
   0  -4 -19 17586.3 567.498  29
   0  -4 -19 17572.3 598.529   6
   0  -4 -19 17666.8 604.492  24
   0  -4 -19 17592.9 520.738  12
   0  -4  19 23963.4 652.290  14
   0  -4 -19 17736.3 650.502  20
   0   4 -20 83794.9 1510.08  13
   0  -4 -20 82929.1 1506.76  29
   0  -4  20 79544.4 1512.47  14
   0  -4 -20 84509.7 1557.72   6
   0  -4 -20 86741.1 1603.20  20
   0  -4 -20 84628.1 1548.45  24
   0  -4 -20 80913.1 1443.54  12
   0  -4  21 16374.6 561.593  14
   0  -4 -21 21546.1 619.796  24
   0  -4 -21 22253.1 663.426  20
   0  -4 -21 20144.1 569.843  29
   0  -4 -21 20563.5 528.201  12
   0  -4 -21 21706.7 633.539   6
   0   4 -21 16624.0 554.163  13
   0  -4 -22 5403.73 388.392  20
   0  -4 -22 5394.33 271.239  12
   0  -4 -22 5297.41 314.633  29
   0  -4 -22 5571.52 360.752  24
   0  -4 -22 5153.30 364.609   6
   0   4 -22 7353.93 361.895  13
   0  -4  22 6846.08 366.584  14
   0  -4 -23 6331.50 350.022  24
   0   4 -23 8305.88 361.658  13
   0  -4 -23 6218.52 311.429  29
   0  -4 -23 6311.53 379.577  20
   0  -4  23 7884.78 356.880  14
   0  -4  24 80995.1 1412.36  14
   0   4 -24 80580.0 1391.32  13
   0  -4 -25 5084.76 305.902  20
   0  -4 -26 14159.8 408.176  20
   0  -4 -27 1159.76 159.230   8
   0  -4 -27 953.740 165.824  20
   0  -4 -28 13620.8 318.231   8
   0  -4 -29 601.075 82.0814   8
   0  -5   0 234.681 470.302   3
   0  -5   1 173018. 2670.16  23
   0  -5   1 186624. 4075.01   3
   0  -5   2 230341. 3450.20  23
   0  -5   2 225085. 4816.20   3
   0  -5   3 47309.1 1351.38  11
   0  -5   3 48452.8 1830.14   3
   0  -5   4 698.655 299.650  11
   0  -5   4 408.745 457.608   3
   0  -5   5 127793. 3110.24   3
   0  -5   5 122735. 2641.10  11
   0  -5   6 65361.8 1791.44  11
   0  -5   6 65126.7 2044.13   3
   0  -5   7 2834.79 463.169  11
   0  -5  -7 2166.70 481.684   3
   0  -5   7 3101.51 532.126   3
   0  -5   8 1322.42 416.646   3
   0  -5   8 784.380 381.285  11
   0  -5  -8 450.558 392.304   3
   0  -5   9 75314.7 2142.25  11
   0  -5  -9 79190.8 2230.37   3
   0  -5   9 77139.5 2191.30   3
   0  -5  10 1553.19 448.814  11
   0  -5  11 33488.7 1404.18  11
   0  -5 -11 33048.9 732.942  24
   0  -5  12 344.758 440.221  11
   0  -5 -12 718.668 207.666  24
   0  -5 -12 889.836 260.358   8
   0  -5 -13 17708.3 516.929  24
   0  -5 -13 17469.0 595.094  20
   0  -5  13 8667.94 801.475  11
   0  -5 -13 17507.9 534.434  29
   0  -5  13 10701.1 516.064  33
   0  -5 -13 16923.2 567.425   8
   0  -5 -13 16409.5 538.985  30
   0  -5 -13 16730.5 519.983  17
   0  -5 -14 28489.3 706.875  24
   0  -5  14 27155.6 1318.76  11
   0  -5 -14 27933.3 751.904   8
   0  -5 -14 28015.4 712.534  17
   0  -5 -14 29604.8 734.356  29
   0  -5 -14 27528.0 720.557  30
   0  -5 -14 29203.0 788.437  20
   0  -5  14 28425.2 776.562  33
   0  -5 -15 151033. 2478.14   8
   0  -5 -15 146953. 2419.17  17
   0  -5  15 142614. 2474.17  33
   0  -5 -15 148617. 2407.79  24
   0  -5 -15 152085. 2511.43  20
   0  -5  15 141990. 3409.55  11
   0   5 -15 148479. 2407.96  13
   0  -5 -15 146578. 2421.79  29
   0  -5 -16 1712.77 246.240  17
   0  -5 -16 1706.87 284.296   8
   0  -5 -16 1705.53 260.895  29
   0  -5  16 2781.34 259.599  14
   0  -5 -16 1703.90 262.696  24
   0  -5 -16 1703.63 326.667  20
   0  -5  16 2522.56 303.011  33
   0  -5  17 1581.61 239.338  14
   0   5 -17 2142.35 269.671  13
   0  -5 -17 539.076 229.192  29
   0  -5 -17 382.385 301.121  20
   0  -5  17 1466.81 272.768  33
   0  -5 -17 432.806 210.772  17
   0   5 -18 79481.2 1391.75  13
   0  -5 -18 77767.1 1456.61   8
   0  -5 -18 74714.4 1374.72  17
   0  -5 -18 78771.8 1485.23  20
   0  -5 -18 74918.7 1388.57  29
   0  -5  18 74805.0 1367.26  14
   0  -5  18 73827.4 1393.01  33
   0  -5 -19 16187.5 493.390  29
   0  -5 -19 15667.8 562.472  20
   0  -5 -19 16835.3 550.783   8
   0   5 -19 13753.3 478.145  13
   0  -5 -19 16341.3 476.055  17
   0  -5  19 12527.6 448.395  14
   0  -5 -20 1499.04 285.535   8
   0  -5 -20 1639.89 210.834  17
   0  -5 -20 1537.96 227.968  29
   0   5 -21 29569.6 638.124  13
   0  -5 -21 23578.3 654.816   8
   0  -5 -22 65508.2 1210.93   8
   0   5 -22 66209.5 1147.45  13
   0  -5 -23 13008.1 419.184   8
   0  -5 -23 12521.6 442.382  20
   0  -5 -24 224.073 175.581   8
   0  -5 -24 145.709 200.639  20
   0  -5 -25 19991.4 455.519   8
   0  -5 -26 16554.2 371.028   8
   0  -5 -27 364.266 92.7117   8
   0  -5 -28 268.705 50.3809   8
   0  -6   0 3353.42 656.424   3
   0  -6   1 14731.1 1088.54   3
   0  -6   1 13889.9 419.221  23
   0  -6   2 14578.0 439.866  23
   0  -6  -2 15532.3 1107.69   3
   0  -6   2 14693.5 1074.79   3
   0  -6   3 67256.2 2277.02   3
   0  -6   3 65150.4 1193.86  23
   0  -6  -3 66464.8 2274.06   3
   0  -6   4 6120.20 766.208   3
   0  -6   4 6244.97 298.550  23
   0  -6   5 24603.7 1329.54   3
   0  -6   5 22008.1 685.145  16
   0  -6  -5 21179.7 609.075   8
   0  -6  -5 20529.5 626.215  27
   0  -6   5 23871.9 711.586  33
   0  -6  -5 21114.2 1264.59   3
   0  -6   5 23322.5 586.096  23
   0  -6   5 23503.2 671.697  27
   0  -6   6 41607.4 882.605  23
   0  -6   6 38103.9 967.749  16
   0  -6   6 44452.0 1757.61   3
   0  -6  -6 48788.9 1840.89   3
   0  -6   6 40299.3 952.156  27
   0  -6   6 38756.6 985.346  33
   0  -6  -6 44992.5 942.284   8
   0  -6  -6 42569.0 956.824  27
   0  -6  -6 46231.5 1025.35   5
   0  -6   6 42248.7 993.490   5
   0  -6  -7 96459.6 1703.30  16
   0  -6  -7 100478. 1736.24   8
   0  -6  -7 99423.4 1800.05   5
   0  -6   7 93218.0 1778.31  16
   0  -6   7 97155.5 1771.40  27
   0  -6  -7 99761.4 1755.77  17
   0  -6  -7 103131. 1866.85  30
   0  -6   7 95632.5 1780.40   5
   0  -6  -7 101147. 1763.58  27
   0  -6  -8 353.093 208.902  16
   0  -6  -8 325.533 251.514  27
   0  -6  -8 537.309 249.361   8
   0  -6  -8 286.698 220.757  17
   0  -6  -8 281.531 276.767  30
   0  -6   8 1982.28 304.460  16
   0  -6   8 1831.54 280.011   5
   0  -6   8 1741.79 296.704  27
   0  -6  -8 502.350 256.549   5
   0  -6   8 2067.83 416.910  11
   0  -6   8 1777.54 330.427  33
   0  -6  -9 55097.2 1133.82  17
   0  -6   9 54988.0 1179.68  16
   0  -6  -9 54519.5 1136.84   8
   0  -6   9 56643.8 1174.21  27
   0  -6   9 59877.0 1243.97  33
   0  -6  -9 53067.8 1124.82   5
   0  -6  -9 56511.0 1155.58  27
   0  -6  -9 55850.8 1217.64  30
   0  -6   9 55881.4 1132.19   5
   0  -6   9 52543.0 1711.81  11
   0  -6 -10 77646.2 1441.19   8
   0  -6 -10 73653.4 1395.26   5
   0  -6 -10 74881.6 1417.44  17
   0  -6 -10 75457.7 1488.47  30
   0  -6  10 78081.0 1529.09  33
   0  -6  10 74631.6 1440.79  27
   0  -6  10 72618.4 2083.40  11
   0  -6  10 76565.8 1461.23  16
   0  -6 -11 63682.3 1218.66  17
   0  -6 -11 61905.2 1275.75  30
   0  -6  11 60534.6 1294.11  33
   0  -6 -11 64706.0 1245.76   8
   0  -6  12 504.694 307.339  33
   0  -6 -12 990.059 285.323   8
   0  -6 -12 1024.43 233.682  17
   0  -6  12 257.603 257.137  16
   0  -6 -12 1059.90 269.562  30
   0  -6 -13 84567.7 1588.32  30
   0  -6  13 85366.0 1551.36  16
   0  -6 -13 87425.6 1603.42  20
   0  -6 -13 84347.1 1546.07  17
   0  -6  13 88672.4 1647.63  33
   0  -6 -13 87959.6 1591.98   8
   0  -6 -14 49598.5 1083.94  20
   0  -6 -14 53173.4 1091.12   8
   0  -6 -14 49772.7 1049.24  30
   0  -6  14 51380.0 1023.39  16
   0  -6 -14 49169.4 1020.44  17
   0  -6 -15 3024.05 256.190  17
   0  -6 -15 3228.72 348.215  20
   0  -6 -15 2903.05 307.993   8
   0  -6 -16 3090.91 325.881  20
   0  -6 -16 2972.72 316.737   8
   0  -6  16 2578.48 262.209  27
   0  -6 -16 3165.89 249.785  17
   0  -6 -17 54500.3 1086.59   8
   0  -6 -17 53653.9 1099.89  20
   0  -6  17 52130.6 1018.10  27
   0   6 -18 1875.36 201.159  13
   0  -6 -18 1497.92 266.957   8
   0  -6  18 2002.37 215.218  27
   0  -6  19 8345.42 300.352  27
   0   6 -19 8681.59 292.457  13
   0  -6  20 1995.47 171.803  27
   0  -6 -20 1285.04 234.583   8
   0  -6 -21 20844.1 517.204   8
   0  -6 -22 1280.87 185.313   8
   0  -6 -23 15479.7 373.114   8
   0  -6 -24 406.944 116.187   8
   0  -6 -25 54.6274 73.4296   8
   0  -6 -26 5290.99 124.183   8
   0  -7   0 204.656 262.085  28
   0  -7   0 161.346 293.553  30
   0  -7   0 402.183 260.017  27
   0  -7   0 135.380 298.188   5
   0  -7   0 322.503 279.396  16
   0  -7   1 173.550 248.723  27
   0  -7  -1 158.632 278.077  16
   0  -7   1 187.743 273.253  16
   0  -7   1 356.942 272.388  28
   0  -7  -1 193.841 252.955  28
   0  -7  -1 281.841 304.702  30
   0  -7   1 532.286 290.227  30
   0  -7   1 254.761 304.214   5
   0  -7   2 19023.2 551.344  19
   0  -7  -2 24766.2 648.578  28
   0  -7   2 18976.1 683.751   5
   0  -7  -2 23825.8 670.279  16
   0  -7   2 20769.5 647.466  27
   0  -7   2 20113.8 674.823  30
   0  -7  -2 25062.9 766.250  30
   0  -7  -3 6476.65 444.959  30
   0  -7  -3 6823.88 374.493  28
   0  -7   3 6076.14 426.073   5
   0  -7  -3 6549.60 393.459  16
   0  -7  -3 6663.88 447.656   5
   0  -7  -3 6687.86 392.625  27
   0  -7   3 6203.71 334.084  19
   0  -7   3 5726.36 393.897  27
   0  -7   3 5737.61 405.483  30
   0  -7  -4 63715.8 1228.73  28
   0  -7  -4 62943.4 1322.40   5
   0  -7   4 62633.6 1291.29  30
   0  -7  -4 64013.2 1366.68  30
   0  -7   4 64105.8 1286.52  27
   0  -7  -4 63046.0 1267.66  27
   0  -7   4 62422.6 1286.89  16
   0  -7  -4 62182.0 1250.79  16
   0  -7   4 65844.2 1337.27   5
   0  -7   5 24999.1 714.454  27
   0  -7  -5 25631.6 776.350  30
   0  -7   5 24563.2 698.488  30
   0  -7  -5 25965.3 665.699  28
   0  -7   5 23313.3 703.133  16
   0  -7  -5 25181.8 710.089  27
   0  -7  -5 24129.4 721.683   5
   0  -7  -5 24301.7 677.175  16
   0  -7   5 23807.2 720.079   5
   0  -7  -6 12628.9 481.997  27
   0  -7  -6 12119.4 448.184  16
   0  -7   6 6502.72 422.369  16
   0  -7   6 6384.72 396.798  27
   0  -7  -6 12265.3 506.752   5
   0  -7   6 6098.05 414.061   5
   0  -7  -6 12459.7 436.074  28
   0  -7  -7 26375.7 737.128   5
   0  -7   7 28471.3 745.011  27
   0  -7   7 27372.9 748.520  16
   0  -7  -7 26523.5 723.492  27
   0  -7   7 27444.9 737.900   5
   0  -7   7 26715.4 626.829  23
   0  -7  -7 26402.0 681.420  16
   0  -7  -7 27448.6 713.628   8
   0  -7  -8 67352.3 1287.71  16
   0  -7   8 68350.6 1250.38  23
   0  -7  -8 70278.4 1426.51  30
   0  -7  -8 70824.2 1341.69   8
   0  -7   8 71479.2 1375.89  16
   0  -7   8 73123.2 1369.21  27
   0  -7  -8 71745.8 1350.77   5
   0  -7   8 73849.1 1351.56   5
   0  -7  -8 70489.5 1359.20  27
   0  -7   9 14115.0 525.800  27
   0  -7  -9 16247.1 536.552   8
   0  -7   9 13806.7 435.056  23
   0  -7   9 13474.9 478.059   5
   0  -7   9 14129.7 533.912  16
   0  -7  -9 15259.5 503.614   5
   0  -7  -9 17063.6 602.478  30
   0  -7  -9 15746.7 475.046  16
   0  -7  10 252.429 252.327  27
   0  -7  10 272.381 175.337  23
   0  -7 -10 1460.12 228.546   5
   0  -7  10 331.803 270.304  16
   0  -7 -10 1555.48 316.262  30
   0  -7 -10 1645.57 276.774   8
   0  -7  10 453.132 210.740   5
   0  -7  11 31844.2 744.931  16
   0  -7 -11 26967.7 657.110   5
   0  -7 -11 31074.4 782.332  30
   0  -7 -11 29771.9 733.730   8
   0  -7  11 30901.0 746.141  27
   0  -7  11 28543.3 658.844  23
   0  -7 -12 87832.9 1510.64   8
   0  -7  12 83839.8 1488.72  27
   0  -7  12 85949.0 1482.99  16
   0  -7 -12 84680.5 1532.58  30
   0  -7  13 9065.80 383.123  27
   0  -7 -13 9931.86 409.541   8
   0  -7  13 9025.28 367.059  16
   0  -7  13 8896.78 331.705  23
   0  -7  14 9552.24 368.506  27
   0  -7  14 8773.15 315.871  23
   0  -7  14 9854.64 353.750  16
   0  -7  15 13143.6 402.532  27
   0  -7  15 12892.5 376.963  16
   0  -7 -16 13358.8 428.665   8
   0  -7  16 12430.8 378.742  27
   0  -7  17 8902.05 296.414  27
   0  -7 -17 9504.53 352.309   8
   0  -7  18 21032.2 447.406  27
   0  -7 -18 21809.6 507.538   8
   0  -7 -19 872.554 165.770   8
   0  -7  19 1288.12 117.535  27
   0  -7 -20 943.783 141.335   8
   0  -7 -21 14.8359 108.299   8
   0  -7 -22 10705.2 245.318   8
   0  -8   0 35207.2 831.038  16
   0  -8   0 33878.2 844.681   5
   0  -8   0 35961.9 830.035  27
   0  -8   0 36725.0 805.412  28
   0  -8   0 35945.9 868.829  30
   0  -8  -1 17707.2 545.710  16
   0  -8   1 14420.9 526.302   5
   0  -8   1 14149.8 518.563  16
   0  -8  -1 17401.3 570.789  30
   0  -8   1 13422.1 477.813  28
   0  -8  -1 16984.7 505.927  28
   0  -8   1 13318.9 512.338  30
   0  -8   1 14152.0 517.146  27
   0  -8   2 1396.43 277.194  30
   0  -8  -2 1406.74 274.023  16
   0  -8  -2 1306.68 301.576  30
   0  -8   2 1745.57 292.629  27
   0  -8   2 1646.51 273.230  28
   0  -8  -2 1370.30 249.520  28
   0  -8   2 1476.70 298.608   5
   0  -8  -3 22984.7 631.297  16
   0  -8  -3 21708.1 680.916  30
   0  -8   3 29038.8 702.154  27
   0  -8   3 26931.2 671.974  30
   0  -8  -3 21082.0 586.644  28
   0  -8   3 28183.8 704.729   5
   0  -8   3 27423.1 669.715  28
   0  -8  -3 22761.6 666.175   5
   0  -8   4 41274.8 917.901  30
   0  -8   4 41767.3 943.010   5
   0  -8   4 43998.8 934.324  28
   0  -8   4 44136.3 958.389  27
   0  -8   4 42209.4 947.619  16
   0  -8  -4 46509.5 973.773   5
   0  -8  -4 47303.5 940.135  16
   0  -8  -4 49149.8 1040.97  30
   0  -8  -4 49187.5 973.179  27
   0  -8   5 10754.2 431.534   5
   0  -8   5 10158.2 434.134  27
   0  -8  -5 13621.4 441.634  16
   0  -8   5 10355.1 450.757  16
   0  -8  -5 13101.8 516.000  30
   0  -8   5 9772.53 422.467  28
   0  -8  -5 13492.9 467.481  27
   0  -8  -5 14075.5 475.136   5
   0  -8   5 9443.06 389.137  30
   0  -8  -6 15652.0 509.803  27
   0  -8  -6 14366.4 484.096   5
   0  -8   6 16208.1 491.742   5
   0  -8   6 16472.0 517.232  28
   0  -8   6 16204.3 527.154  16
   0  -8   6 15565.3 432.244  19
   0  -8  -6 15542.4 559.291  30
   0  -8  -6 14931.2 461.556  16
   0  -8   6 16961.4 519.332  27
   0  -8  -7 1523.03 213.582  16
   0  -8  -7 1754.28 239.225   5
   0  -8   7 1991.49 215.211  19
   0  -8   7 2236.75 271.003  27
   0  -8   7 2190.35 250.371   5
   0  -8   7 1897.31 272.744  28
   0  -8   7 1851.49 278.204  16
   0  -8   8 5780.52 337.564  16
   0  -8   8 5746.91 294.290   5
   0  -8   8 5413.17 276.992  19
   0  -8   8 5683.42 335.101  28
   0  -8   8 6011.48 331.155  27
   0  -8   9 1679.25 243.950  16
   0  -8   9 1639.76 208.159  19
   0  -8   9 1733.74 247.167  27
   0  -8  10 29278.2 655.679  16
   0  -8  10 27547.2 640.875  27
   0  -8  10 27483.9 599.450  19
   0  -8  11 951.856 203.911  16
   0  -8  11 935.314 196.225  27
   0  -8  11 678.659 181.160  19
   0  -8  12 1121.78 181.652  19
   0  -8  12 1186.95 186.907  16
   0  -8  12 1268.36 187.038  27
   0  -8  13 965.476 167.874  27
   0  -8  13 1082.34 162.777  16
   0  -8  13 1022.33 165.995  19
   0  -8  14 19291.9 435.404  19
   0  -8  14 20276.9 423.544  16
   0  -8  14 19992.3 440.205  27
   0  -8  15 9888.03 274.598  19
   0  -8  15 9484.93 241.341  16
   0  -8  15 9824.81 266.492  27
   0  -8  16 7016.24 234.472  28
   0  -8  16 6652.02 213.359  19
   0  -8  16 6500.97 188.974  27
   0  -8  17 7167.26 207.914  28
   0  -8  17 6277.22 185.552  19
   0  -8  18 2567.62 124.966  28
   0  -8  18 2453.68 108.775  19
   0  -8  19 10180.9 204.478  28
   0  -9   0 172.477 182.654  27
   0  -9   0 336.772 182.132  16
   0  -9   1 48573.8 859.202  16
   0  -9   1 46619.5 807.713  28
   0  -9   1 47334.6 857.103  27
   0  -9  -2 14920.0 396.837  16
   0  -9   2 14296.8 379.576  28
   0  -9   2 14730.2 411.256  16
   0  -9   2 14966.4 413.821  27
   0  -9   3 13449.0 399.529  27
   0  -9   3 13157.8 374.605  28
   0  -9   4 343.607 157.725  28
   0  -9   4 401.012 168.842  27
   0  -9   5 26213.0 568.300  16
   0  -9   5 27120.9 564.038  27
   0  -9   5 25835.2 546.845  28
   0  -9   6 2922.86 208.056  16
   0  -9   6 3021.13 199.489  27
   0  -9   6 3281.15 200.120  28
   0  -9   7 239.933 139.717  27
   0  -9   7 323.582 149.162  16
   0  -9   7 172.652 138.166  28
   0  -9   8 429.517 140.704  16
   0  -9   8 571.662 132.706  27
   0  -9   8 483.205 141.535  28
   0  -9   9 8691.73 252.303  27
   0  -9   9 9119.33 263.597  16
   0  -9   9 8706.50 260.977  28
   0  -9  10 179.241 118.917  28
   0  -9  10 228.056 103.709  16
   0  -9  10 176.908 94.6472  27
   0  -9  11 3454.62 137.684  27
   0  -9  11 3537.69 145.205  16
   0  -9  11 3592.00 156.936  28
   0  -9  12 211.999 61.1493  16
   0  -9  12 190.685 84.5533  28
   0  -9  12 170.909 61.3270  27
   1   0   0 200.195 80.2244  10
   1   0   0 140.605 102.463  22
   1   0   1 102424. 1648.65  22
   1   0  -1 98806.0 1602.36  10
   1   0   2 79519.8 1351.59  22
   1   0  -2 73394.1 1291.34  10
  -1   0   3 121961. 1960.99  11
  -1   0   4 416733. 6100.27  11
  -1   0   5 95819.5 1713.65  11
   1   0  -5 97537.1 1809.81   9
   1   0  -6 37165.8 994.891   9
  -1   0   6 35947.5 887.840  11
  -1   0   7 61742.3 1336.31  11
   1   0  -7 61106.9 1450.67   9
  -1   0   7 62871.8 1460.07   2
  -1   0   8 660589. 9832.82  11
  -1   0   8 647554. 10044.9   2
   1   0  -9 8864.14 608.251   9
  -1   0   9 8070.94 565.391   2
  -1   0   9 8379.72 488.061  11
  -1   0  10 622.604 255.682  11
  -1   0  10 246.219 286.155   2
   1   0 -10 512.089 366.425   9
  -1   0  11 41751.4 1204.86  11
  -1   0  11 40075.0 1348.22   2
   1   0 -11 41368.8 1387.70   9
   1   0 -12 221018. 4180.27   9
  -1   0  12 213152. 3839.59  11
  -1   0  12 213073. 4084.40   2
  -1   0  13 12324.2 808.410   2
   1   0 -13 12462.7 837.184   9
  -1   0  13 12598.8 685.390  11
  -1   0  14 4485.15 463.752  11
  -1   0  14 4460.96 578.519   2
   1   0 -14 4510.37 594.765   9
  -1   0 -15 2897.48 264.845  24
  -1   0  15 2985.81 419.193  11
  -1   0  15 3035.52 534.502   2
   1   0 -15 3144.11 510.315   9
  -1   0  16 103960. 2627.53   2
  -1   0 -16 102295. 1785.79  24
   1   0  16 99702.1 2385.13  11
  -1   0  16 99299.3 2311.34  11
  -1   0  17 32443.4 1361.69   2
  -1   0  17 29862.0 1142.73  11
   1   0  17 31982.3 1209.51  11
  -1   0 -17 30476.7 762.010  24
   1   0  18 4634.10 512.934  11
  -1   0 -18 5297.84 351.258  24
  -1   0  18 5020.43 635.346   2
  -1   0 -19 37513.0 872.875  24
  -1   0  19 39070.7 1529.91   2
  -1   0 -20 10595.4 460.183  24
   1   0  20 10514.1 810.689   2
  -1   0 -20 9720.10 468.351  32
  -1   0  20 11795.6 889.291   2
  -1   0 -21 24908.3 634.775  13
  -1   0 -21 25709.2 703.446  24
  -1   0  21 26164.9 711.618  14
  -1   0 -21 25641.3 737.632  32
  -1   0  21 25805.9 1247.16   2
   1   0 -21 28106.8 760.354  32
   1   0  21 25041.8 1218.34   2
  -1   0  22 8263.99 408.555  14
  -1   0 -22 8245.40 403.281  24
  -1   0 -22 8336.83 436.242  32
   1   0 -22 8787.93 449.598  32
  -1   0  22 7651.80 741.307   2
   1   0  22 7821.34 401.811  14
   1   0  22 7928.08 710.472   2
  -1   0 -22 7840.33 354.339  13
  -1   0  23 9881.73 445.563  14
  -1   0 -23 9356.40 368.976  13
   1   0 -23 8126.64 459.558  32
  -1   0 -23 9549.09 416.535  24
  -1   0 -23 9665.41 455.556  32
   1   0  23 7966.91 400.970  14
  -1   0 -24 2864.56 248.182  13
   1   0 -24 3147.48 315.690  24
  -1   0 -24 3031.23 287.297  24
   1   0  24 3012.18 303.504  14
   1   0 -24 3392.13 323.156  32
  -1   0  24 2847.31 301.147  14
  -1   0 -24 3274.20 350.267  32
   1   0 -25 341.701 242.522  32
   1   0  25 219.929 231.416  14
  -1   0 -25 421.114 205.434  24
  -1   0 -25 458.103 188.865  13
   1   0 -25 403.892 223.112  24
  -1   0 -25 412.223 277.365  32
  -1   0 -26 873.394 276.160  32
   1   0 -26 876.321 216.555  24
   1   0  26 980.240 229.411  14
   1   0 -27 11210.8 366.319  24
   1   0  27 11293.5 376.456  14
  -1   0 -27 12331.1 447.035  32
   1   0  28 21879.1 501.788  14
  -1   0 -28 21583.1 550.675  32
  -1   0 -28 22871.1 534.890   6
   1   0 -28 23067.8 540.425   6
   1   0 -28 21624.1 492.310  24
   1   0 -29 1777.78 184.324   6
   1   0 -29 1748.39 145.342  24
  -1   0 -29 2098.04 209.469  32
  -1   0 -29 2275.34 188.804   6
   1   0 -30 323.210 128.162   6
  -1   0 -30 288.260 122.674   6
   1   0 -31 150.423 90.6954   6
  -1   0 -31 320.830 92.5619   6
   1   0 -32 23680.7 402.798  29
  -1   0 -32 24199.2 400.861   6
   1   1 -32 2378.51 83.8021   6
   1   1 -32 2248.94 84.2007  29
   1   1 -31 3152.84 141.159   6
  -1  -1 -31 3878.69 144.839   6
  -1  -1 -30 11014.2 285.600   6
  -1  -1 -30 10769.0 280.938  12
   1   1 -29 6885.67 266.466   6
   1  -1  29 6470.72 257.893  14
  -1  -1 -29 8286.38 260.672  20
  -1  -1 -29 8303.22 269.748  12
  -1  -1 -29 8457.54 281.265   6
  -1  -1 -28 9233.73 336.882   6
   1  -1  28 9706.34 336.624  14
  -1  -1 -28 9679.18 318.938  20
  -1  -1 -27 4190.08 276.814   6
   1  -1  27 3243.32 267.507  14
  -1  -1 -26 17861.5 528.306   6
   1   1 -26 17775.7 462.673  24
   1  -1  26 18594.7 534.763  14
   1   1 -26 19450.4 529.590  32
  -1  -1 -25 22996.1 613.322   6
   1  -1  25 19200.4 568.240  14
  -1  -1 -25 22397.1 597.057  24
   1   1 -25 20230.9 582.880  32
   1   1 -25 18810.7 516.163  24
   1   1 -24 8142.37 393.228  32
   1  -1  24 7538.42 392.065  14
   1   1 -24 7544.79 346.786  24
  -1  -1 -24 6631.96 379.703  24
   1   1 -23 26760.1 687.037  24
   1   1 -23 27558.3 742.271  32
   1  -1  23 25763.0 721.571  14
  -1   1  22 5504.49 327.656  14
   1  -1  22 4975.76 538.916  11
   1  -1  22 4767.39 353.294  14
  -1   1  22 5011.34 623.825   2
  -1  -1 -22 5689.78 372.319  24
   1  -1  22 5032.50 601.390   2
   1   1 -22 5156.65 367.679  32
  -1  -1 -21 78652.4 1424.65  24
   1   1 -21 68155.3 1330.17  13
   1   1 -21 72235.0 1386.75  32
  -1   1  21 76544.2 2193.83   2
   1  -1  21 66865.2 2044.81   2
   1  -1  21 62101.4 1898.84  11
   1  -1  20 10763.3 756.352  11
  -1   1  20 10985.6 842.559   2
  -1  -1 -20 10331.8 470.341  32
   1  -1  20 10660.6 833.434   2
   1   1 -20 10940.8 441.710  13
  -1  -1 -20 10178.0 490.055  24
   1   1 -20 11373.2 480.519  32
  -1  -1 -19 35655.4 860.307  24
  -1   1  19 34586.6 1452.82   2
  -1   1  18 48745.6 1723.53   2
  -1  -1 -18 48232.7 1065.58  24
  -1   1  17 54080.3 1796.43   2
   1  -1  17 53165.4 1691.22  11
  -1  -1 -17 54281.1 1132.17  24
   1  -1  16 13805.9 873.039  11
  -1   1  16 16337.0 962.653   2
  -1  -1 -16 14990.8 533.713  24
  -1  -1 -15 68573.1 1319.49  24
  -1   1  15 70224.4 2007.16   2
  -1   1  14 135972. 3034.81   2
  -1  -1 -14 129181. 2230.74  24
   1   1 -13 4520.18 523.992   9
  -1   1  13 3977.91 535.774   2
  -1   1  13 3434.28 334.801  11
   1   1 -12 63322.3 1780.81   9
  -1   1  12 66373.8 1823.25   2
  -1   1  12 61394.3 1393.01  11
  -1   1  11 7121.58 400.733  11
   1   1 -11 7342.73 606.837   9
  -1   1  11 7419.86 588.647   2
  -1   1  10 153524. 2696.23  11
  -1   1  10 161190. 3150.75   2
  -1   1   9 9356.47 395.470  11
  -1   1   9 8788.13 576.657   2
  -1   1   8 107690. 1838.04  11
  -1   1   8 106209. 2204.99   2
   1   1  -8 105570. 2207.72   9
  -1   1   7 71479.5 1264.71  11
  -1   1   7 69310.5 1567.85   2
   1   1  -7 71068.5 1583.40   9
  -1   1   6 391030. 6065.84   2
   1   1  -6 403442. 6088.57   9
  -1   1   5 294031. 4547.10   2
   1   1  -5 294563. 4542.87   9
   1   1  -4 101394. 1768.22   9
  -1  -1  -3 38173.0 830.407   1
  -1  -1  -2 133063. 2130.61   1
   1  -1   2 136836. 2150.16  22
  -1  -1  -1 116837. 1893.86   1
   1  -1   1 123155. 1916.52  22
   1   1   0 17845.3 439.715  22
   1   1   0 15869.1 307.565  10
  -1   1  -1 118331. 1889.44   1
   1   1   1 120379. 1908.17  22
  -1   1  -2 185193. 2836.95   1
   1   1   2 185780. 2856.01  22
  -1   1  -3 52284.3 1037.86   1
   1  -1  -4 118197. 2090.88   9
  -1  -1   5 252039. 4116.62  11
  -1  -1   5 253859. 4007.67   2
   1  -1  -5 259470. 4104.89   9
  -1  -1   6 358989. 5452.40   2
  -1  -1   6 351006. 5538.99  11
   1  -1  -6 342308. 5531.71   9
  -1  -1   7 64214.9 1463.67   2
  -1  -1   7 60539.0 1487.15  11
  -1  -1   8 107906. 2194.75   2
  -1  -1   8 102500. 2185.62  11
  -1  -1   9 2054.46 345.034   2
  -1  -1   9 1517.99 321.272  11
  -1  -1  10 180908. 3363.06   2
  -1  -1  10 165980. 3273.88  11
  -1  -1  11 7805.51 609.195   2
  -1  -1  11 7893.52 592.412  11
  -1  -1  12 59028.5 1701.66   2
  -1  -1  12 60235.3 1686.51  11
  -1  -1  13 2662.70 431.187  11
  -1  -1  13 2060.28 448.701   2
  -1  -1  14 179895. 3697.42   2
  -1  -1  14 180795. 3622.46  11
  -1  -1  15 73228.9 2016.41  11
  -1  -1  15 74621.6 2095.59   2
   1   1  16 17729.3 818.522  11
  -1  -1  16 16764.1 969.328   2
  -1  -1  16 17422.8 945.911  11
  -1   1 -16 16240.3 490.216  24
  -1  -1  17 40008.5 1439.96  11
  -1  -1  17 39395.5 1515.74   2
  -1   1 -17 38618.8 847.710  24
  -1   1 -18 78797.3 1429.38  24
  -1  -1  18 79723.1 2157.03  11
  -1  -1  18 77364.3 2251.24   2
  -1  -1  19 46423.7 1576.97  11
  -1   1 -19 46289.7 964.019  24
  -1  -1  19 45602.4 1677.88   2
   1  -1 -20 9100.59 471.880  32
  -1   1 -20 9315.23 391.601  24
  -1  -1  20 8859.11 716.932  11
  -1   1 -20 9142.74 406.027  13
  -1  -1  20 9705.52 462.098  14
   1   1  20 8521.08 742.565   2
  -1  -1  20 8902.46 799.804   2
  -1   1 -20 8959.49 452.287  32
  -1  -1  21 49427.6 1108.31  14
  -1   1 -21 49210.3 1102.36  32
  -1   1 -21 46351.4 1020.60  13
   1   1  21 55964.5 1783.02   2
   1   1  21 53876.2 1045.08  14
   1  -1 -21 59423.2 1181.90  32
  -1  -1  21 50934.6 1756.74   2
   1   1  22 539.625 385.597   2
  -1  -1  22 807.417 300.673  14
   1  -1 -22 775.525 242.365  20
  -1   1 -22 781.689 251.098  13
   1  -1 -22 626.613 309.856  32
  -1   1 -22 945.958 283.895  32
  -1  -1  22 712.978 431.592   2
   1   1  22 762.343 227.806  14
   1  -1 -23 38843.2 840.300  20
  -1   1 -23 32993.4 851.324  32
  -1  -1  23 32611.3 842.262  14
   1  -1 -23 40875.4 914.246  24
   1  -1 -23 39648.6 917.799  32
   1   1  23 37257.5 809.420  14
  -1   1 -23 31065.5 776.234  13
   1  -1 -24 4762.50 381.212  32
   1  -1 -24 5621.20 377.330  24
  -1   1 -24 5585.48 371.821  32
  -1   1 -24 6191.52 324.940  13
  -1  -1  24 6016.55 380.653  14
   1   1  24 5623.86 308.387  14
   1  -1 -25 16539.6 518.733   6
  -1   1 -25 15102.6 512.147  32
   1  -1 -25 16162.1 522.869  24
   1   1  25 15435.5 458.287  14
   1   1  26 11740.8 377.676  14
  -1   1 -26 12149.6 389.934  13
   1  -1 -26 12031.5 435.087   6
  -1   1 -26 13098.4 461.194  32
   1  -1 -26 11855.6 428.592  24
  -1   1 -27 2430.82 266.959  32
   1  -1 -27 2738.08 245.100  24
   1  -1 -27 2823.74 256.624   6
   1   1  27 2779.50 206.318  14
   1  -1 -28 8586.09 323.928   6
  -1   1 -28 8357.87 336.421  32
   1  -1 -28 8352.71 303.264  24
   1  -1 -29 5888.88 249.234   6
   1  -1 -29 5857.34 227.941  24
  -1   1 -29 4763.86 231.500   6
  -1   1 -29 4661.35 243.655  32
   1  -1 -30 11453.5 309.896  29
   1  -1 -30 12348.6 318.207   6
  -1   1 -30 15164.1 328.607   6
  -1   1 -30 14116.6 331.342  32
   1  -1 -31 1030.05 99.7011  29
   1  -1 -31 1252.15 107.860   6
  -1   1 -32 3004.21 88.6807   6
   1   2 -31 1740.03 93.8255   6
   1   2 -30 12980.1 288.970   6
  -1  -2 -30 10984.8 265.587  20
  -1  -2 -29 4165.43 184.759  12
  -1  -2 -29 3907.87 195.650  20
  -1  -2 -29 4405.34 204.513   6
  -1  -2 -28 1369.20 164.702  12
  -1  -2 -28 1325.07 189.476  20
  -1  -2 -28 1197.67 183.958   6
  -1  -2 -27 10092.6 342.977  12
  -1  -2 -27 10173.8 360.585   6
  -1  -2 -27 10087.0 367.282  20
   1  -2  27 9235.17 356.856  14
  -1  -2 -26 11635.6 398.817  12
  -1  -2 -26 11506.0 413.305   6
   1   2 -26 11640.8 372.435  32
   1  -2  26 12259.7 435.129  14
   1   2 -25 26600.3 625.045  32
  -1  -2 -25 25423.7 682.380  32
  -1  -2 -25 26451.8 668.347   6
   1  -2  25 26952.9 674.422  14
   1   2 -24 10159.2 403.379  32
   1  -2  24 9340.59 433.594  14
  -1  -2 -24 10117.6 454.332  24
  -1  -2 -24 11200.7 445.452   6
  -1  -2 -24 10490.3 461.241  32
  -1  -2 -23 22295.2 669.915  32
   1   2 -23 20349.1 589.588  32
   1  -2  23 19379.1 606.189  14
  -1  -2 -23 22019.4 660.555  24
  -1  -2 -23 22573.4 639.314   6
   1  -2  22 9019.73 441.293  14
   1   2 -22 9830.38 422.156  32
  -1  -2 -22 8870.84 459.020  32
  -1  -2 -22 8346.44 463.669  24
  -1  -2 -22 8859.12 429.692   6
  -1  -2 -21 27977.8 775.111  24
  -1  -2 -21 29971.1 798.698  32
   1  -2  21 27945.5 1225.71   2
   1  -2  21 26245.3 1201.48  11
  -1  -2 -21 28298.8 745.080   6
  -1  -2 -20 13474.3 507.010   6
   1  -2  20 9608.68 763.718   2
   1  -2  20 10055.4 782.434  11
  -1  -2 -20 13137.3 528.888  32
  -1  -2 -20 13556.3 557.347  24
  -1   2  19 44194.1 1596.59   2
   1  -2  19 41229.6 1524.37   2
  -1  -2 -19 45090.1 990.131   6
  -1  -2 -19 47168.4 1031.93  32
   1  -2  19 45684.1 1608.89  11
  -1  -2 -19 46197.7 1050.72  24
   1   2 -19 44305.6 986.236  13
  -1  -2 -18 23483.4 697.646  24
  -1   2  18 23962.5 1160.36   2
   1  -2  18 23306.8 1134.60  11
  -1  -2 -17 30908.8 818.200  24
  -1   2  17 32646.5 1320.84   2
  -1  -2 -16 21798.2 673.171  24
  -1   2  16 23412.5 1113.85   2
   1  -2  15 8698.42 727.204  11
  -1   2  15 8928.03 705.839   2
  -1  -2 -15 8604.14 424.950  24
   1  -2  14 89882.1 2358.60  11
  -1   2  14 89814.7 2279.36   2
  -1   2  13 12818.0 785.822   2
   1  -2  13 13107.1 836.663  11
   1  -2  12 38853.4 1359.02  11
   1   2 -12 34376.2 1173.14   9
   1   2 -11 3419.37 437.437   9
  -1   2  11 2594.85 387.200   2
  -1   2  10 100199. 2233.81   2
   1   2 -10 108049. 2300.36   9
   1   2  -9 6071.49 487.840   9
  -1   2   9 9295.29 565.984   2
   1   2  -8 7047.63 488.418   9
  -1   2   8 5959.53 436.068   2
   1   2  -7 73357.4 1636.14   9
  -1   2   7 74289.5 1562.16   2
   1   2  -6 117875. 2193.61   9
   1   2  -5 178103. 2929.70   9
   1   2  -4 14889.7 472.862   9
   1  -2   3 587498. 8279.61  22
   1   2  -3 566102. 8237.76   9
   1  -2   2 46350.3 870.424  22
  -1  -2  -2 42538.0 873.912   1
   1  -2   1 445079. 6291.77  10
  -1  -2  -1 410394. 6053.46   1
  -1  -2   0 117470. 1888.54   1
   1  -2   0 123631. 2122.23  10
  -1   2   0 123815. 1898.77   1
   1   2   1 416685. 6078.10  22
  -1   2  -1 438081. 6080.33   1
   1  -2  -1 424264. 6303.75  10
   1  -2  -2 34175.4 850.994  10
   1  -2  -2 31917.4 633.821  11
   1   2   2 30999.5 696.742  22
  -1  -2   2 34014.6 913.137  11
  -1  -2   2 35235.7 1096.37   3
   1  -2  -2 34936.1 799.733   9
   1  -2  -3 613493. 8730.04   9
  -1  -2   3 577632. 8879.13  11
   1   2   3 590155. 8560.27  22
   1  -2  -3 603391. 8758.04  10
   1  -2  -4 9802.70 475.118   9
   1  -2  -5 183010. 3187.01   9
  -1  -2   6 78022.6 1554.08   2
   1  -2  -6 76151.0 1743.22   9
  -1  -2   7 85397.8 1731.16   2
   1  -2  -7 81677.5 1937.79   9
  -1  -2   7 83879.2 1950.78  11
  -1  -2   8 8223.03 485.516   2
   1  -2  -8 7875.33 586.667   9
  -1  -2   9 2781.21 347.007   2
  -1  -2   9 2723.87 446.616  11
  -1  -2  10 129258. 2598.21   2
  -1  -2  10 124899. 2784.33  11
   1  -2 -10 123673. 2365.57   3
  -1  -2  11 337.242 364.247  11
   1  -2 -11 556.151 396.666   9
   1  -2 -11 837.878 197.682   3
  -1  -2  11 394.319 276.958   2
  -1  -2  12 38181.0 1363.05  11
  -1  -2  12 35932.9 1227.26   2
  -1  -2  13 13384.8 853.436  11
   1  -2 -13 13766.0 880.239   9
  -1  -2  13 12993.9 777.132   2
  -1  -2  14 84845.4 2279.63  11
  -1  -2  14 80641.4 2140.35   2
  -1  -2  15 7441.00 642.160   2
  -1  -2  15 7321.68 692.298  11
  -1  -2  16 35744.2 1438.04  11
  -1  -2  16 34668.2 1349.10   2
  -1  -2  17 24915.2 1155.12   2
  -1  -2  17 26448.1 1231.56  11
  -1  -2  18 27477.1 1242.70   2
  -1  -2  18 29834.5 1324.59  11
   1   2  18 31159.2 1276.34   2
   1  -2 -19 47214.8 1022.01   6
  -1   2 -19 46550.2 1026.14  32
   1  -2 -19 45761.7 1065.35  32
  -1  -2  19 45026.1 1618.40   2
   1   2  19 48685.6 1621.13   2
  -1   2 -19 44444.9 978.018  21
  -1  -2  19 46349.2 1677.18  11
   1  -2 -20 7163.94 415.148  20
  -1   2 -20 5639.29 356.260  13
   1  -2 -20 5900.50 403.591  32
   1   2  20 5912.13 623.048   2
  -1   2 -20 5850.51 379.240  32
   1  -2 -20 6609.49 379.672   6
  -1  -2  20 5781.80 667.064  11
  -1  -2  20 5416.37 645.143   2
  -1  -2  20 5675.98 401.617  14
   1   2  21 25401.3 1171.00   2
   1  -2 -21 27529.0 758.045  20
  -1   2 -21 26616.7 702.107  13
   1  -2 -21 26653.9 730.588   6
  -1   2 -21 27054.8 745.271  32
  -1  -2  21 25524.0 1218.81  11
  -1  -2  21 28307.2 767.683  14
   1  -2 -22 6709.38 400.952  20
   1  -2 -22 6692.26 391.397   6
   1  -2 -22 7215.00 434.514  24
  -1  -2  22 7423.89 425.276  14
  -1   2 -22 7288.65 389.256  13
  -1   2 -22 6907.13 406.515  32
   1  -2 -23 26412.3 694.668  20
   1  -2 -23 24944.3 673.813   6
  -1   2 -23 21923.3 624.724  13
   1  -2 -23 25433.5 709.979  24
  -1   2 -23 22927.0 660.794  32
  -1  -2  23 23103.3 675.525  14
  -1  -2  24 10494.6 467.651  14
  -1   2 -24 10440.2 417.329  13
   1  -2 -24 11553.7 479.579  24
   1  -2 -24 10831.9 449.395   6
  -1   2 -24 10672.4 443.676  32
   1  -2 -24 11027.4 438.781  20
   1  -2 -25 26873.7 679.818   6
   1  -2 -25 27927.5 697.387  24
   1  -2 -25 27003.0 658.133  20
  -1   2 -25 27870.1 680.442  32
  -1   2 -25 26823.8 639.978  13
  -1   2 -26 5551.44 290.873  13
   1  -2 -26 5948.43 325.027   6
   1  -2 -26 5642.85 320.997  24
  -1   2 -26 5781.69 319.199  32
   1  -2 -26 5665.59 293.310  20
   1  -2 -27 10198.7 331.710  20
   1  -2 -27 10040.0 362.980  29
  -1   2 -27 9083.30 324.213  13
   1  -2 -27 10950.3 370.848  24
   1  -2 -27 11159.5 378.966   6
  -1   2 -27 9258.72 349.254  32
   1  -2 -28 530.557 136.416  20
   1  -2 -28 768.205 177.023  29
   1  -2 -28 763.828 179.747   6
   1  -2 -28 649.605 165.290  24
   1  -2 -29 5317.61 226.148   6
   1  -2 -29 5168.10 212.985  24
   1  -2 -29 5107.29 216.791  29
  -1   2 -30 10623.5 259.507   6
   1  -2 -30 10755.4 259.540  29
  -1   2 -31 1047.61 79.6074   6
  -1  -3 -30 2942.24 119.217  20
  -1  -3 -30 3377.01 125.088   8
  -1  -3 -29 7662.36 231.513  20
  -1  -3 -28 4752.73 226.469  20
  -1  -3 -27 384.035 190.677  20
  -1  -3 -27 386.334 135.392  12
  -1  -3 -26 2714.70 245.680   6
  -1  -3 -26 2552.71 265.725  20
  -1  -3 -26 2560.29 203.721  12
  -1  -3 -25 17689.9 512.091   6
  -1  -3 -25 18423.7 493.714  12
   1  -3  25 19300.7 528.189  14
  -1  -3 -25 17747.2 544.273  20
  -1  -3 -24 4832.98 293.900  12
   1  -3  24 4707.90 334.277  14
  -1  -3 -24 4642.66 359.547  20
  -1  -3 -24 4773.78 319.852   6
  -1  -3 -23 25533.4 665.523  12
  -1  -3 -23 25528.3 686.143   6
  -1  -3 -22 316.027 254.514   6
   1   3 -22 436.373 259.995  13
  -1  -3 -22 451.879 235.905  12
   1  -3  22 485.796 255.396  14
  -1  -3 -21 54652.9 1122.98  12
  -1  -3 -21 55817.4 1150.36  32
   1   3 -21 55538.7 1128.10  13
  -1  -3 -21 57677.3 1158.55   6
   1  -3  21 54691.0 1138.48  14
   1   3 -20 6765.91 387.534  13
  -1  -3 -20 4716.25 351.780   6
   1  -3  20 5682.02 384.064  14
   1  -3  20 5506.13 575.085   2
   1  -3  20 5480.22 646.914  11
  -1  -3 -20 4592.77 336.320  12
  -1  -3 -20 4144.12 344.640  32
   1  -3  19 71986.3 1358.06  14
   1  -3  19 73008.8 2142.02  11
   1  -3  19 69386.7 1948.11   2
  -1  -3 -19 65216.4 1343.52  32
  -1  -3 -19 64529.6 1331.17   6
   1   3 -19 73535.5 1358.31  13
   1   3 -18 28154.0 779.997  13
   1  -3  18 29460.3 1327.05  11
  -1  -3 -18 35468.7 830.741  32
  -1  -3 -18 33545.7 806.280   6
   1  -3  18 27377.9 1154.86   2
  -1  -3 -17 12190.4 524.519  24
   1  -3  17 11443.2 749.599   2
   1  -3  17 12565.2 883.938  11
   1  -3  16 7279.10 606.656   2
  -1  -3 -16 7247.74 405.028  24
   1  -3  16 7500.06 724.791  11
  -1  -3 -15 78933.2 1529.51  24
   1  -3  15 89556.2 2358.20  11
  -1  -3 -14 52676.6 1110.13  24
  -1  -3 -13 553.551 219.134  24
  -1  -3 -12 11683.7 437.265  24
  -1  -3 -11 56344.2 1049.90  12
  -1  -3 -11 54885.8 1095.74  24
   1  -3  10 96181.0 2162.03   3
   1  -3  10 99672.5 2436.25  11
   1  -3   9 55143.9 1683.18  11
   1  -3   9 57257.0 1564.35   3
   1  -3   8 113140. 2565.37  11
   1  -3   7 27850.2 1084.81  11
   1  -3   6 341.065 160.270  22
   1  -3   6 490.953 310.498  11
   1  -3   5 133496. 2727.30  11
   1  -3   5 139339. 2270.85  22
   1  -3   4 53291.7 1021.01  22
   1  -3   4 54949.3 1420.68  11
  -1  -3  -4 55579.2 1624.74   3
  -1  -3  -3 154281. 3297.38   3
   1  -3   3 169414. 3003.13  11
  -1   3   2 15222.7 361.961   1
   1  -3   2 17279.4 644.564  11
   1  -3   2 16533.9 596.736  10
   1  -3   1 109088. 2023.10  11
   1  -3   1 106832. 1707.53   9
   1  -3   0 22206.1 528.439   9
   1  -3   0 23290.8 714.498  10
   1  -3   0 22381.4 634.192  11
  -1  -3   1 126956. 2755.13   3
   1  -3  -1 131773. 2007.26  11
   1  -3  -1 128144. 2028.67   9
  -1  -3   2 20596.7 745.718  11
   1  -3  -2 21064.8 686.466  10
   1  -3  -2 19581.6 448.078  11
  -1  -3   2 20147.6 949.689   3
  -1  -3   2 18785.9 400.030   1
   1  -3  -2 18984.0 599.138   9
  -1  -3   3 149066. 2679.83  11
   1  -3  -3 144180. 2504.63  10
   1   3   3 133543. 2141.71  22
   1  -3  -3 133331. 2451.79   9
  -1  -3   3 148320. 3035.11   3
  -1  -3   4 36496.6 1273.82   3
  -1  -3   4 35170.1 1096.97  11
   1  -3  -4 31832.0 955.687   9
   1   3   4 32317.3 723.067  22
  -1  -3   5 203076. 3638.24  11
   1   3   5 196000. 3111.07  22
   1  -3  -5 194902. 3479.41   9
   1  -3  -6 665.325 298.699   9
   1   3   6 860.161 190.035  22
  -1  -3   6 476.244 312.129  11
  -1  -3   7 37291.4 1246.24  11
   1  -3  -7 29141.2 1071.19   9
   1  -3  -8 98122.2 2269.02   9
   1  -3  -9 68451.3 1832.09   9
   1  -3  -9 63994.5 1703.24   3
   1  -3 -10 113614. 2555.92   9
   1  -3 -10 103360. 2294.77   3
   1  -3 -11 49455.2 1355.82   3
  -1  -3  11 49016.0 1671.44  11
   1  -3 -11 49676.1 1042.58  25
   1  -3 -12 17065.3 556.380  25
  -1  -3  12 16851.7 998.114  11
  -1  -3  13 1111.85 451.473  11
  -1  -3  14 34882.3 1462.64  11
  -1  -3  15 63595.3 2026.97  11
   1   3  15 59310.6 1729.06   2
  -1  -3  16 11563.3 883.330  11
   1   3  16 9582.05 680.196   2
  -1  -3  17 18489.6 1116.74  11
   1   3  17 17853.4 924.048   2
  -1   3 -18 17419.0 593.790  32
  -1  -3  18 18384.4 1090.41  11
  -1  -3  18 18792.7 622.334  14
  -1   3 -18 17384.1 569.894  21
  -1  -3  19 51955.8 1819.60  11
  -1  -3  19 51695.9 1099.75  14
   1  -3 -19 46816.2 1094.58  20
   1  -3 -19 44794.9 1029.58   6
   1  -3 -19 47124.7 1096.14  24
  -1   3 -19 50729.4 1066.96  32
  -1   3 -20 6014.42 364.064  32
   1  -3 -20 4632.49 406.153  24
  -1  -3  20 5902.22 401.235  14
   1  -3 -20 4702.90 362.969   6
   1  -3 -20 4890.04 400.895  20
  -1  -3  20 5455.50 684.172  11
  -1   3 -20 6466.81 380.417  13
  -1   3 -21 75779.5 1430.45  13
   1  -3 -21 79452.8 1520.49  20
   1  -3 -21 78569.9 1466.83   6
  -1  -3  21 77005.3 1476.23  14
   1  -3 -21 80691.0 1512.00  24
  -1   3 -21 74410.1 1437.47  32
   1  -3 -22 1906.17 299.545  29
   1  -3 -22 1880.60 205.363  12
  -1   3 -22 2454.17 299.948  13
   1  -3 -22 2000.92 300.374   6
  -1  -3  22 1939.04 316.596  14
   1  -3 -22 1974.55 318.668  20
   1  -3 -22 2304.75 323.264  24
  -1   3 -22 2235.04 289.844  32
  -1  -3  23 25705.7 674.899  14
   1  -3 -23 20174.4 629.671  24
   1  -3 -23 20468.9 616.706  29
   1  -3 -23 19827.5 626.087  20
  -1   3 -23 25622.6 633.909  32
   1  -3 -23 20952.1 617.300   6
   1  -3 -24 2046.26 281.946  20
   1  -3 -24 1761.08 263.377  29
   1  -3 -24 2058.84 276.243   6
  -1   3 -24 2119.15 247.967  32
   1  -3 -25 29108.2 680.368   6
   1  -3 -25 28438.3 678.721  29
  -1   3 -25 29741.4 654.432  32
   1  -3 -25 28481.4 672.684  20
   1  -3 -26 4428.86 269.762  29
   1  -3 -26 4930.80 284.827   6
   1  -3 -26 4375.23 273.875  20
   1  -3 -27 1348.27 187.586  29
   1  -3 -27 1440.73 185.129  20
   1  -3 -27 1432.56 198.594   6
  -1   3 -28 3548.17 176.223  32
   1  -3 -28 3836.28 192.762  29
  -1   3 -29 10533.0 233.925  32
   1  -3 -30 2548.08 106.486   8
  -1   3 -30 1516.08 93.2394   6
  -1  -4 -29 2739.46 109.931   8
  -1  -4 -28 8848.76 234.698   8
  -1  -4 -28 8254.60 242.955  20
  -1  -4 -27 7782.02 256.377   8
  -1  -4 -27 7368.64 268.145  20
  -1  -4 -26 761.335 169.308   8
  -1  -4 -26 757.924 193.881  20
   1  -4  26 1113.44 166.722  14
  -1  -4 -25 314.073 226.676  20
   1  -4  25 634.673 186.179  14
  -1  -4 -24 6315.06 271.532  12
  -1  -4 -24 6209.33 351.357  20
   1  -4  24 5888.62 300.427  14
   1  -4  23 7528.21 350.210  14
  -1  -4 -23 8058.99 411.344  20
  -1  -4 -23 7660.12 318.063  12
  -1  -4 -22 2819.10 250.923  12
   1  -4  22 3146.71 294.238  14
   1  -4  21 3628.38 306.268  14
  -1  -4 -21 3412.53 275.606  12
   1   4 -21 4022.41 324.243  13
  -1  -4 -20 8573.24 385.637  12
   1  -4  20 8556.63 408.958  14
   1   4 -20 8748.47 414.100  13
  -1  -4 -20 8783.96 427.176   6
  -1  -4 -19 11340.3 521.276  20
   1  -4  19 11881.1 472.465  14
  -1  -4 -19 11075.3 471.367   6
   1  -4  19 11222.3 424.180  33
   1   4 -19 11603.1 469.208  13
  -1  -4 -19 10655.8 433.757  12
  -1  -4 -18 3854.18 333.853   6
   1   4 -18 6068.27 366.763  13
  -1  -4 -18 3934.91 350.161  24
  -1  -4 -18 4117.98 306.585  12
   1  -4  18 5445.70 356.917  14
   1  -4  18 5534.56 339.386  33
   1   4 -17 87309.5 1533.21  13
   1  -4  17 83857.6 1512.09  14
  -1  -4 -17 77644.9 1536.42  24
  -1  -4 -17 79484.6 1525.85   6
   1  -4  17 83283.5 1514.12  33
  -1  -4 -17 78804.9 1481.28  12
  -1  -4 -16 38994.1 922.533  24
   1  -4  16 38582.5 898.022  33
  -1  -4 -16 37693.7 866.471  12
   1   4 -16 40346.4 908.539  13
  -1  -4 -16 39603.2 914.228   6
   1  -4  16 36891.3 1515.72  11
   1  -4  16 36933.7 881.428  14
  -1  -4 -16 42505.4 948.191  31
  -1  -4 -15 1015.50 282.506  24
  -1  -4 -15 839.881 230.230  12
  -1  -4 -14 57.6886 220.182  24
  -1  -4 -14 227.660 209.937  12
   1  -4  14 528.562 416.692  11
  -1  -4 -13 29943.3 713.580  12
  -1  -4 -13 28897.6 739.074  24
   1  -4  12 76853.2 2191.71  11
  -1  -4 -12 76159.4 1372.13  12
  -1  -4 -12 76556.9 1417.19  24
  -1  -4 -11 30596.1 744.115  24
  -1  -4 -11 31802.6 722.469  12
   1  -4  10 6820.29 581.486   3
  -1  -4 -10 5246.22 283.627  12
   1  -4  10 6470.12 643.575  11
  -1  -4 -10 5142.69 299.587  24
   1  -4   9 27925.7 1189.34   3
   1  -4   9 28592.7 1200.83  11
   1  -4   8 187229. 3743.78  11
  -1  -4  -8 191102. 2911.79  12
   1  -4   8 193109. 3886.27   3
   1  -4   7 57443.0 1676.77  11
   1  -4   7 63268.1 1894.49   3
   1  -4   6 1761.52 375.928  11
   1  -4   6 1479.33 417.803   3
   1  -4   5 14015.5 922.928   3
   1  -4   5 14562.6 633.895  10
   1  -4   5 13445.8 719.533  11
  -1  -4  -4 100859. 2588.07   3
   1  -4   4 98505.6 2588.96   3
   1  -4   4 98539.9 1977.07  10
   1  -4   4 92689.8 2086.65  11
   1  -4   3 126567. 2518.33  11
   1  -4   3 135754. 2468.38  10
  -1  -4  -3 132655. 3131.45   3
   1  -4   2 25849.7 813.543  10
   1  -4   2 23858.8 807.992  11
   1  -4   1 18536.2 656.828  11
   1  -4   1 19151.3 681.016  10
  -1  -4   0 16530.4 1021.55   3
   1  -4   0 16923.3 575.612  11
   1  -4   0 18201.6 661.227  10
  -1  -4   1 14456.6 963.192   3
   1  -4  -1 19368.1 685.987  10
  -1  -4   2 15018.2 977.646   3
  -1  -4   3 136011. 3189.10   3
   1  -4  -4 86741.5 2400.63   3
  -1  -4   4 88161.0 2384.49   3
  -1  -4   4 82569.9 1994.64  11
   1  -4  -5 21310.2 1107.10   3
  -1  -4   5 15989.2 821.817  11
   1  -4  -6 3791.10 543.968   3
  -1  -4   6 4212.52 497.313  11
   1  -4  -7 86998.4 2290.58   3
  -1  -4   7 93209.5 2237.83  11
   1  -4  -8 183918. 2942.18  25
  -1  -4   8 188466. 3800.51  11
   1  -4  -8 191175. 3856.87   3
   1  -4  -9 18430.4 571.467  25
   1  -4  -9 20576.6 999.006   3
   1  -4 -10 3260.12 250.529  24
   1  -4 -10 3234.52 294.409  25
   1  -4 -10 3510.77 458.393   3
   1  -4 -11 44141.9 1008.63  25
   1  -4 -11 44628.5 933.168  24
  -1  -4  11 46130.7 1671.03  11
   1  -4 -11 44445.0 1415.66   3
  -1  -4  12 77397.3 2325.12  11
   1  -4 -12 84395.0 1509.13  24
   1  -4 -13 25672.6 684.770  24
   1  -4 -14 505.558 245.019  24
   1  -4 -15 852.152 304.316  20
   1  -4 -15 1192.72 270.245  24
  -1   4 -16 48484.9 1014.15  21
   1  -4 -16 49505.6 1053.63  24
   1  -4 -16 46996.4 1038.68   6
  -1  -4  16 46856.3 1791.92  11
  -1  -4  16 46166.6 1030.88  14
   1  -4 -16 46675.1 1044.37  29
   1  -4 -16 48197.4 1104.40  20
   1  -4 -17 52061.3 1129.66   6
   1  -4 -17 53012.2 1144.84  24
  -1  -4  17 56385.6 1950.33  11
   1  -4 -17 51488.7 1136.85  29
   1  -4 -17 52167.3 1185.69  20
  -1  -4  17 56522.5 1144.57  14
  -1   4 -17 57896.3 1115.46  21
   1  -4 -18 3572.79 340.574   6
  -1  -4  18 6016.70 717.310  11
   1  -4 -18 3685.65 335.528  29
   1  -4 -18 3878.91 353.077  24
  -1   4 -18 6051.10 360.121  32
   1  -4 -18 3723.74 398.951  20
  -1  -4  18 6355.14 381.352  14
   1  -4 -19 13887.8 530.645   6
  -1   4 -19 15269.2 524.615  13
   1  -4 -19 13830.2 584.592  20
  -1  -4  19 15294.9 540.431  14
  -1   4 -19 14837.6 509.438  32
   1  -4 -19 14281.3 536.739  24
   1  -4 -19 14129.4 533.324  29
  -1   4 -20 11999.1 476.550  13
   1  -4 -20 11422.6 530.534  20
   1  -4 -20 12448.0 499.817   6
   1  -4 -20 11940.0 483.193  24
   1  -4 -20 11294.0 476.210  29
  -1   4 -20 11511.6 435.492  32
   1  -4 -21 5145.14 347.132  24
  -1   4 -21 4123.00 318.221  13
   1  -4 -21 4710.86 387.896  20
   1  -4 -21 5352.76 366.600   6
  -1   4 -21 4260.52 301.927  32
   1  -4 -21 5214.19 347.308  29
  -1   4 -22 2979.95 295.386  13
   1  -4 -22 2011.09 269.195  24
   1  -4 -22 2013.22 277.477  29
  -1   4 -22 3242.50 259.650  32
   1  -4 -22 1802.57 317.005  20
   1  -4 -23 14357.6 475.952  29
  -1   4 -23 15533.7 470.184  13
   1  -4 -23 14578.2 477.913  24
   1  -4 -23 14302.8 508.345  20
  -1   4 -23 15343.3 436.875  32
   1  -4 -24 3892.81 265.924  24
   1  -4 -24 3373.11 285.381  20
   1  -4 -24 3565.00 262.370  29
  -1   4 -24 3288.12 220.022  32
  -1   4 -24 3595.65 266.577  13
   1  -4 -25 217.674 174.676  29
  -1   4 -25 787.122 194.777  13
  -1   4 -25 783.758 150.448  32
   1  -4 -25 262.084 175.003  24
   1  -4 -25 273.716 208.368  20
   1  -4 -26 1509.97 168.029  29
   1  -4 -26 1580.67 184.601   8
  -1   4 -26 1838.37 144.943  32
   1  -4 -27 12803.3 330.002   8
   1  -4 -28 7290.12 210.431   8
   1  -4 -29 791.955 71.2455   8
  -1  -5 -27 6613.27 175.794   8
  -1  -5 -26 8709.73 246.060   8
  -1  -5 -25 2038.33 168.532   8
  -1  -5 -24 5715.56 261.961   8
  -1  -5 -23 7519.87 337.974  20
  -1  -5 -23 7560.99 318.342   8
  -1  -5 -22 6132.04 336.586  20
   1  -5  22 5338.44 264.527  14
  -1  -5 -22 6342.56 321.519   8
  -1  -5 -21 11079.3 444.971  20
  -1  -5 -21 11502.5 427.429   8
   1  -5  20 7607.17 342.782  33
  -1  -5 -20 9086.61 421.692  20
  -1  -5 -20 9224.36 337.762  12
   1  -5  20 8121.61 342.166  14
  -1  -5 -20 9504.87 414.307   8
  -1  -5 -19 9966.40 428.358   8
  -1  -5 -19 9283.47 353.813  12
   1  -5  19 7356.31 363.239  33
   1  -5  19 7463.68 345.897  14
  -1  -5 -19 9554.43 456.750  20
  -1  -5 -18 17913.4 585.331   8
   1  -5  18 19032.0 574.367  33
  -1  -5 -18 17746.1 613.094  20
  -1  -5 -18 17641.1 514.891  12
   1   5 -18 20266.1 553.979  13
   1  -5  18 19661.9 543.038  14
  -1  -5 -17 24162.5 617.185  12
  -1  -5 -17 24305.6 686.531   8
   1   5 -17 23959.7 630.876  13
  -1  -5 -17 25026.5 714.071  20
   1  -5  17 23470.7 672.383  33
   1  -5  17 23562.8 619.766  14
  -1  -5 -16 4243.52 367.404  20
   1   5 -16 2379.34 274.931  13
  -1  -5 -16 4345.56 288.636  12
  -1  -5 -16 4048.32 338.856   8
   1  -5  16 2489.02 308.856  33
  -1  -5 -15 3253.03 266.339  12
   1  -5  15 3184.59 562.794  11
  -1  -5 -15 3141.02 330.164   8
  -1  -5 -15 3574.88 346.210  20
   1  -5  15 4069.80 348.110  33
  -1  -5 -14 42059.0 908.690  12
  -1  -5 -14 41428.8 984.893  20
  -1  -5 -14 42332.9 971.275   8
  -1  -5 -13 10324.7 403.465  12
   1  -5  13 11362.9 498.561  33
   1  -5  13 10407.6 821.022  11
  -1  -5 -13 9914.58 451.457   8
  -1  -5 -13 9350.84 440.640  20
  -1  -5 -12 33198.8 830.370  20
   1  -5  12 34822.7 1414.28  11
   1  -5  12 35690.6 888.947  33
  -1  -5 -12 32624.4 843.604  30
  -1  -5 -12 35220.5 783.818  12
  -1  -5 -12 34718.9 831.266   8
   1  -5  11 21079.6 1101.02  11
   1  -5  10 96868.6 2494.60  11
   1  -5  10 95623.6 2441.06   3
   1  -5   9 5303.72 595.491  11
   1  -5   9 5374.68 621.895   3
   1  -5   8 12033.0 787.853  11
   1  -5   8 13847.2 924.653   3
   1  -5   7 48581.1 1755.23   3
   1  -5   7 46256.3 1509.16  11
   1  -5   6 78686.1 2002.79  11
   1  -5   6 85183.9 2455.13   3
   1  -5   5 11110.4 673.389  11
   1  -5   5 12038.1 924.933   3
   1  -5   4 46620.0 1351.58  11
   1  -5   4 51117.8 1880.76   3
   1  -5   3 3813.63 389.014  11
   1  -5   3 4702.45 678.666   3
   1  -5   2 54654.6 1055.23  23
   1  -5   2 53725.6 1992.39   3
   1  -5   1 12673.0 995.344   3
   1  -5   1 13466.6 427.309  23
   1  -5   0 2049.78 214.901  23
   1  -5   0 2101.19 577.773   3
   1  -5  -1 7204.04 303.370  26
   1  -5  -1 7346.13 317.132  23
   1  -5  -2 38183.5 797.289  26
   1  -5  -2 40428.1 824.585  23
   1  -5  -3 7387.01 320.795  23
   1  -5  -3 7524.26 311.531  26
   1  -5  -3 8243.86 827.346   3
   1  -5  -4 39937.3 1673.85   3
   1  -5  -4 37389.1 799.042  26
   1  -5  -5 12654.1 423.971  26
   1  -5  -5 12640.9 449.710  25
   1  -5  -5 13568.6 981.413   3
   1  -5  -6 64919.5 1275.20  25
   1  -5  -6 66660.3 1231.90  26
   1  -5  -7 49130.0 1044.48  25
   1  -5  -7 53527.3 1848.26   3
   1  -5  -8 3842.61 311.721  25
   1  -5  -8 3625.98 563.108   3
  -1  -5   8 3623.63 545.565  11
  -1  -5   9 9217.25 753.748  11
   1  -5  -9 8086.06 723.598   3
   1  -5  -9 7352.37 397.033  25
  -1  -5  10 101867. 2610.92  11
   1  -5 -10 93861.1 2467.94   3
  -1  -5  11 15182.0 965.967  11
   1  -5 -11 13689.8 830.504   3
   1  -5 -12 35700.8 892.063  20
   1  -5 -12 34514.8 848.723  29
   1  -5 -12 34724.8 830.251   8
   1  -5 -13 8141.31 378.138  30
   1  -5 -13 9066.82 472.212  20
   1  -5 -13 8326.44 361.123  24
  -1  -5  13 8998.36 819.556  11
   1  -5 -13 8560.81 424.712   8
   1  -5 -13 8763.30 419.597  29
   1  -5 -14 55004.9 1234.02  20
   1  -5 -14 55432.4 1096.74  24
   1  -5 -14 56669.8 1166.20   8
   1  -5 -14 55942.6 1171.49  29
  -1  -5  15 1002.93 469.598  11
   1  -5 -15 691.463 229.793  24
   1  -5 -15 1007.38 277.172   8
   1  -5 -15 942.781 262.803  29
   1  -5 -16 7371.60 402.769  29
   1  -5 -16 7287.61 361.590  24
   1  -5 -16 7267.25 397.367   8
   1  -5 -17 17639.8 581.228  29
   1  -5 -17 18152.1 587.975   8
  -1   5 -17 19584.6 564.768  13
   1  -5 -17 17936.8 545.389  24
   1  -5 -18 28865.6 757.731   8
   1  -5 -18 28146.9 753.101  29
   1  -5 -18 28420.0 705.705  24
  -1   5 -19 13774.7 472.690  13
   1  -5 -19 13867.0 569.012  20
   1  -5 -19 14714.9 471.122  24
   1  -5 -19 14721.6 513.308   8
   1  -5 -19 14562.8 506.841  29
   1  -5 -20 9414.76 414.751   8
   1  -5 -20 9291.05 469.159  20
  -1   5 -20 7962.76 356.816  13
   1  -5 -20 8976.34 399.117  29
   1  -5 -20 9400.50 373.935  24
  -1   5 -21 6251.64 319.558  13
   1  -5 -21 7052.71 402.759  20
   1  -5 -21 6658.36 312.581  24
   1  -5 -21 6688.15 346.140   8
   1  -5 -21 6958.03 322.932  17
   1  -5 -21 6171.12 330.212  29
   1  -5 -22 3667.46 263.865  29
   1  -5 -22 4230.89 287.449   8
   1  -5 -22 4032.72 247.891  17
  -1   5 -22 4757.33 267.824  13
  -1   5 -23 7826.55 298.936  13
   1  -5 -23 9998.09 351.747   8
   1  -5 -24 2925.28 212.040   8
  -1   5 -24 2832.00 190.185  13
   1  -5 -25 737.640 143.373   8
   1  -5 -26 5006.21 182.858   8
   1  -5 -27 5898.35 160.660   8
  -1  -6 -25 4169.49 130.573   8
  -1  -6 -24 4136.20 164.628   8
   1  -6  23 1752.47 105.505  27
  -1  -6 -23 2609.97 167.856   8
  -1  -6 -22 19152.8 438.137   8
   1  -6  22 17547.4 379.183  27
   1  -6  21 11551.5 327.202  27
  -1  -6 -21 13798.1 387.653   8
  -1  -6 -20 8129.65 348.307  20
  -1  -6 -20 8294.18 336.135   8
  -1  -6 -19 6611.39 330.555   8
  -1  -6 -19 6379.95 338.222  20
  -1  -6 -18 16510.4 508.887  20
  -1  -6 -18 16864.8 509.921   8
  -1  -6 -17 370.795 236.607   8
  -1  -6 -17 87.2927 245.313  20
   1  -6  17 61.0141 230.973  33
   1  -6  17 234.038 178.596  16
  -1  -6 -16 11691.4 472.429   8
  -1  -6 -16 11362.9 468.924  20
   1  -6  16 14621.4 441.707  16
   1  -6  16 14605.1 509.265  33
   1  -6  15 7867.40 419.400  33
  -1  -6 -15 7257.95 388.058   8
  -1  -6 -15 6966.18 385.193  20
  -1  -6 -14 10336.8 438.636  20
  -1  -6 -14 9967.99 449.233   8
  -1  -6 -13 1873.65 285.527  20
  -1  -6 -13 2027.16 291.465   8
   1  -6  13 1788.79 323.003  33
  -1  -6 -12 14605.8 516.290  20
  -1  -6 -12 15833.7 550.160   8
  -1  -6 -11 7841.58 350.865   5
   1  -6  11 8242.33 460.768  33
  -1  -6 -11 8787.22 419.263   8
  -1  -6 -11 8475.34 399.773  20
  -1  -6 -11 8404.79 448.834  30
  -1  -6 -10 14322.2 493.939   5
  -1  -6 -10 14891.4 497.373  20
  -1  -6 -10 16190.6 595.857  30
  -1  -6 -10 15317.3 534.551   8
   1  -6  10 14825.7 585.547  33
   1  -6   9 11748.4 847.324   3
  -1  -6  -9 11166.1 431.836  16
  -1  -6  -9 11318.5 461.861   8
   1  -6   9 11691.4 469.980   5
  -1  -6  -9 11499.0 525.626  30
  -1  -6  -9 10164.6 441.894   5
  -1  -6  -8 4990.87 344.593   8
  -1  -6  -8 4764.14 400.271  30
  -1  -6  -8 4972.72 334.504  16
  -1  -6  -8 4777.42 357.111  27
  -1  -6  -8 4696.20 340.435   5
   1  -6   8 5789.71 676.483   3
   1  -6   7 7992.09 461.371  33
  -1  -6  -7 10491.2 445.124  28
  -1  -6  -7 10924.8 431.755   8
  -1  -6  -7 10535.0 468.772   5
   1  -6   7 8258.24 780.379   3
  -1  -6  -7 10576.9 431.034  16
  -1  -6  -6 58535.2 1177.29  28
   1  -6   6 62449.0 1173.40  23
   1  -6   6 63261.2 2100.70   3
  -1  -6  -6 54083.4 1207.88   5
   1  -6   6 59718.5 1223.45  30
   1  -6   6 60306.8 1262.44  33
  -1  -6  -6 56396.8 1152.40   8
  -1  -6  -6 55856.2 1168.37  16
  -1  -6  -5 26605.2 712.826  28
  -1  -6  -5 27350.3 815.942  30
  -1  -6  -5 26030.2 756.001   5
  -1  -6  -5 26723.6 726.075  27
  -1  -6  -5 25634.5 703.654  16
   1  -6   5 28757.9 776.034  33
   1  -6   5 27859.7 1420.01   3
   1  -6   5 28924.7 707.466  23
  -1  -6  -5 25487.2 675.358   8
   1  -6   4 11011.7 966.075   3
  -1  -6  -4 14142.8 507.113  27
   1  -6   4 11357.5 440.508  23
  -1  -6  -4 14112.5 558.360   5
  -1  -6  -4 13988.8 588.713  30
  -1  -6  -4 14093.4 490.705   8
   1  -6   3 27690.9 694.123  23
   1  -6   3 26971.5 1437.00   3
   1  -6   2 53430.8 2051.29   3
   1  -6   2 48391.3 999.119  23
   1  -6   1 41214.1 884.265  23
   1  -6   1 44048.7 1855.72   3
   1  -6   0 6017.17 325.814  23
   1  -6   0 6647.89 820.212   3
   1  -6  -1 35361.4 792.085  23
   1  -6  -2 34367.4 1638.33   3
   1  -6  -2 32218.4 730.871  26
   1  -6  -3 36115.4 800.264  26
   1  -6  -3 39868.6 1745.25   3
   1  -6  -4 9739.64 411.560   8
   1  -6  -4 10059.5 939.166   3
  -1  -6   4 8662.64 460.005   5
  -1  -6   4 8454.62 449.557  16
   1  -6  -4 9974.87 386.546  26
  -1  -6   5 32908.2 792.474  27
   1  -6  -5 27688.5 763.354  17
  -1  -6   5 33389.5 840.177   5
   1  -6  -5 27663.3 713.267   8
  -1  -6   5 31206.2 819.712  16
   1  -6  -5 29289.5 1474.25   3
   1  -6  -5 28797.5 742.208  27
   1  -6  -6 44966.6 1065.11  30
  -1  -6   6 47026.6 995.187  27
  -1  -6   6 44488.1 1025.07  16
   1  -6  -6 46778.0 1806.96   3
  -1  -6   6 45791.7 1029.64   5
   1  -6  -6 42206.2 942.987   8
   1  -6  -6 43830.5 968.013  27
   1  -6  -6 42555.4 982.566  17
   1  -6  -7 13207.9 465.292   8
   1  -6  -7 12985.8 539.489  30
  -1  -6   7 9931.59 460.282   5
   1  -6  -7 12885.2 473.091  27
  -1  -6   7 9882.86 449.820  27
   1  -6  -7 13097.3 958.364   3
   1  -6  -7 13371.2 507.771  17
  -1  -6   7 9499.34 475.278  16
   1  -6  -8 2547.15 270.280  27
   1  -6  -8 2708.81 335.808  30
   1  -6  -8 2907.01 304.652  17
  -1  -6   8 3199.26 302.663  27
  -1  -6   8 2895.45 302.788   5
   1  -6  -8 2956.86 547.115   3
  -1  -6   8 2849.74 330.002  16
   1  -6  -8 2886.15 296.488   8
   1  -6  -9 15247.2 555.075   5
  -1  -6   9 18066.1 565.752  27
   1  -6  -9 15988.2 533.896  27
   1  -6  -9 15989.6 541.989   8
  -1  -6   9 16707.7 536.864   5
   1  -6  -9 16327.1 562.989  17
   1  -6  -9 14180.5 955.758   3
   1  -6  -9 15814.0 585.681  30
  -1  -6   9 18173.6 588.179  16
   1  -6 -10 22136.9 643.526   5
   1  -6 -10 23269.0 657.406   8
   1  -6 -10 22057.1 1143.03   3
  -1  -6  10 20331.2 644.707  16
   1  -6 -10 24273.6 678.088  17
   1  -6 -10 24316.5 649.293  27
  -1  -6  10 21009.6 625.665  27
   1  -6 -10 24321.7 701.880  30
  -1  -6  11 4232.87 319.995  27
   1  -6 -11 3915.47 343.568  30
   1  -6 -11 3862.93 327.053  17
   1  -6 -11 4066.28 329.846   8
  -1  -6  11 4042.73 318.092  16
  -1  -6  12 23478.8 621.768  27
   1  -6 -12 20065.0 632.433  17
   1  -6 -12 18846.7 610.896  30
  -1  -6  12 24589.5 643.426  16
   1  -6 -12 20497.6 622.474   8
   1  -6 -13 662.448 251.157  30
  -1  -6  13 1022.98 227.772  27
  -1  -6  13 1064.54 236.625  16
   1  -6 -13 719.017 253.192  17
   1  -6 -13 898.704 267.044   8
   1  -6 -14 17622.1 564.479   8
   1  -6 -14 17427.8 535.788  30
   1  -6 -14 18401.2 564.610  17
   1  -6 -15 5839.46 360.195   8
   1  -6 -15 5484.77 343.789  17
   1  -6 -15 5350.70 309.221  30
   1  -6 -16 15686.1 518.652  17
   1  -6 -16 15791.2 541.151   8
  -1   6 -17 966.696 205.501  13
   1  -6 -17 667.780 217.825  17
   1  -6 -17 666.697 247.036   8
   1  -6 -18 21508.4 571.992   8
   1  -6 -18 20745.9 542.497  17
   1  -6 -19 8258.88 357.163   8
  -1   6 -19 8318.91 300.104  13
   1  -6 -19 7885.29 322.583  17
  -1   6 -20 4551.26 223.362  13
   1  -6 -20 4478.46 270.529   8
  -1   6 -21 10711.9 297.413  13
   1  -6 -21 11471.7 355.983   8
   1  -6 -22 14511.5 374.896   8
   1  -6 -23 4851.74 199.746   8
   1  -6 -24 2049.76 127.278   8
   1  -6 -25 4438.55 131.630   8
   1  -7  21 2308.55 95.5234  27
  -1  -7 -21 3138.16 144.284   8
  -1  -7 -20 10601.2 281.502   8
   1  -7  20 9484.20 240.782  27
   1  -7  19 15954.5 369.095  23
   1  -7  19 16557.3 372.721  27
   1  -7  18 2833.46 190.994  27
   1  -7  18 2642.19 170.574  23
   1  -7  17 986.353 177.999  27
   1  -7  17 1012.53 150.826  23
   1  -7  17 910.169 140.331  16
  -1  -7 -17 1126.19 194.652   8
  -1  -7 -16 6199.18 302.667   8
   1  -7  16 5815.84 265.749  23
   1  -7  16 6549.10 296.594  27
   1  -7  16 6517.66 259.906  16
  -1  -7 -15 30746.1 676.586   8
   1  -7  15 29365.2 661.976  27
   1  -7  15 29355.0 628.249  16
   1  -7  14 4143.85 272.420  16
   1  -7  14 4071.62 256.310  23
   1  -7  14 4269.73 297.780  27
   1  -7  13 876.506 204.042  23
   1  -7  13 948.443 232.256  16
   1  -7  13 836.739 235.253  27
   1  -7  12 3965.71 311.039  27
   1  -7  12 4041.76 279.152  23
   1  -7  12 4041.35 316.219  16
  -1  -7 -12 4607.00 322.534   8
  -1  -7 -11 5486.15 339.033   8
   1  -7  11 5505.13 361.192  16
   1  -7  11 5513.40 357.295  27
   1  -7  11 5082.89 305.965  23
   1  -7  10 971.128 276.336  27
   1  -7  10 892.024 287.152  16
   1  -7  10 1029.88 228.346  23
   1  -7  10 938.740 216.469   5
  -1  -7 -10 1498.94 261.000   8
   1  -7   9 14612.5 534.592  27
  -1  -7  -9 14647.8 507.219   8
   1  -7   9 13600.5 461.966  23
   1  -7   9 13960.3 475.932   5
   1  -7   9 14473.5 538.809  16
   1  -7   8 13526.2 512.972  27
   1  -7   8 12494.0 440.561  23
  -1  -7  -8 11152.1 457.925   5
  -1  -7  -8 11638.2 450.335  16
   1  -7   8 12945.4 488.109   5
   1  -7   8 13443.3 544.263  33
  -1  -7  -8 12234.6 466.335   8
   1  -7   8 12788.8 503.205  16
   1  -7   7 5344.50 376.551  27
   1  -7   7 5191.42 317.312  23
  -1  -7  -7 4408.05 356.164   5
   1  -7   7 5289.26 367.875   5
  -1  -7  -7 5052.45 343.629   8
   1  -7   7 5028.02 332.436  30
  -1  -7  -7 4600.46 343.504  16
   1  -7   7 5458.53 378.884  16
   1  -7   6 764.009 308.856  16
  -1  -7  -6 1350.60 278.441  16
   1  -7   6 1206.07 296.704  27
   1  -7   6 1019.90 225.613  23
  -1  -7  -6 1171.02 330.863  30
   1  -7   6 1085.01 271.554  30
  -1  -7  -6 1075.11 288.772   5
   1  -7   6 1087.74 289.664   5
  -1  -7  -5 10191.3 467.803  27
  -1  -7  -5 10730.3 528.986  30
  -1  -7  -5 10427.7 455.334  28
   1  -7   5 7683.71 365.786  23
  -1  -7  -5 10123.8 467.798   5
   1  -7   5 8099.33 437.242  27
   1  -7   5 7671.50 453.802   5
  -1  -7  -5 10108.4 444.461  16
   1  -7   5 7692.40 452.539  16
   1  -7   5 8271.29 436.424  30
  -1  -7  -4 37489.2 909.751  27
  -1  -7  -4 36808.7 976.232  30
   1  -7   4 40557.8 845.350  23
  -1  -7  -4 36691.6 900.898  16
  -1  -7  -4 36325.4 923.028   5
  -1  -7  -4 36187.4 795.226  19
   1  -7   4 42066.8 993.510   5
   1  -7   4 40441.7 962.983  30
  -1  -7  -4 37360.0 889.174  28
  -1  -7  -3 16447.4 564.863  28
  -1  -7  -3 16033.8 570.532  27
  -1  -7  -3 16134.2 580.652  16
   1  -7   3 16729.1 504.259  23
   1  -7   3 16715.0 596.171  16
  -1  -7  -3 15097.1 597.188   5
  -1  -7  -3 15890.3 488.321  19
   1  -7   3 16997.0 628.756   5
  -1  -7  -3 16157.4 640.137  30
   1  -7   3 16599.7 614.695  30
  -1  -7  -2 438.326 219.316  19
  -1  -7  -2 392.009 279.715  27
   1  -7   2 87.1397 273.033  27
   1  -7   2 84.1753 192.373  23
   1  -7   2 232.958 285.814  30
  -1  -7  -2 350.133 316.802  30
   1  -7   2 53.4992 300.436   5
   1  -7   2 288.902 289.457  16
  -1  -7  -2 534.027 285.577  16
  -1  -7  -2 420.333 291.726  28
   1  -7   1 24726.2 712.273  27
  -1  -7  -1 26933.0 729.196  27
  -1  -7  -1 26018.4 649.705  19
   1  -7   1 24817.0 784.469   5
   1  -7   1 24744.5 713.157  16
  -1  -7  -1 26968.2 729.880  28
  -1  -7  -1 27490.3 805.612  30
  -1  -7  -1 25909.5 748.870  16
   1  -7   1 23778.1 774.079  30
   1  -7   0 32530.5 777.436  28
   1  -7   0 34106.9 919.549   5
  -1  -7   0 34261.1 845.889  28
   1  -7   0 33366.8 830.955  16
  -1  -7   0 33584.1 897.784   5
  -1  -7   0 32909.5 761.522  19
   1  -7   0 33814.6 909.688  30
   1  -7   0 34246.1 838.344  27
  -1  -7   0 32732.2 900.777  30
  -1  -7   0 34469.8 849.221  27
  -1  -7   1 40450.5 951.234  27
   1  -7  -1 42827.6 890.952  28
  -1  -7   1 38933.8 869.099  19
  -1  -7   1 39022.6 932.095  28
  -1  -7   1 38179.6 979.105   5
   1  -7  -1 41022.8 935.796  16
   1  -7  -1 42924.4 955.377  27
   1  -7  -1 42444.3 1035.43  30
  -1  -7   1 39378.8 992.081  30
   1  -7  -2 353.389 304.535  30
  -1  -7   2 529.758 314.435   5
  -1  -7   2 522.631 270.328  27
  -1  -7   2 664.210 246.765  19
  -1  -7   2 571.274 293.447  16
   1  -7  -2 215.087 214.675  28
   1  -7  -2 220.419 258.848  16
  -1  -7   2 736.055 297.446  30
   1  -7  -2 438.733 268.310  27
  -1  -7   2 628.777 297.482  28
  -1  -7   3 13348.4 525.783  28
   1  -7  -3 10930.5 417.980  28
   1  -7  -3 11292.6 473.022  27
   1  -7  -3 11784.7 545.678  30
  -1  -7   3 13162.3 517.534  27
  -1  -7   3 12915.2 544.951   5
  -1  -7   3 13755.3 474.535  19
  -1  -7   3 12412.3 538.275  16
   1  -7  -3 10415.8 457.124  16
  -1  -7   3 13501.9 525.851  30
   1  -7  -3 10758.2 529.345   5
  -1  -7   4 34857.4 847.380  27
   1  -7  -4 31795.4 814.248  27
   1  -7  -4 31968.0 784.454  16
  -1  -7   4 34330.7 876.104  16
   1  -7  -4 32636.7 894.337   5
   1  -7  -4 33285.8 905.979  30
  -1  -7   4 34087.7 868.503   5
  -1  -7   4 34668.7 804.476  19
  -1  -7   4 32298.3 831.899  30
   1  -7  -5 17394.1 558.924  27
   1  -7  -5 16267.8 508.748  16
   1  -7  -5 16675.2 616.964   5
  -1  -7   5 14166.3 572.045  16
  -1  -7   5 14512.3 554.319   5
  -1  -7   5 14234.0 535.268  27
  -1  -7   6 280.804 242.184  27
   1  -7  -6 338.950 249.257  27
   1  -7  -6 470.523 217.210  16
  -1  -7   6 210.032 281.870  16
  -1  -7   6 78.6776 272.484   5
   1  -7  -6 384.568 284.127   5
   1  -7  -7 6085.80 355.372  27
   1  -7  -7 5767.94 319.071  16
  -1  -7   7 7813.48 389.533  27
   1  -7  -7 6061.64 390.096   5
  -1  -7   7 7328.89 403.164   5
  -1  -7   7 7419.87 426.382  16
   1  -7  -7 5694.91 420.404  30
  -1  -7   8 8394.34 427.281  16
  -1  -7   8 9211.34 419.416  27
   1  -7  -8 7290.33 409.548   5
   1  -7  -8 7440.43 386.777   8
  -1  -7   8 8692.20 402.144   5
   1  -7  -8 7141.36 441.880  30
   1  -7  -8 7640.41 390.834  27
  -1  -7   9 18513.2 566.382  27
   1  -7  -9 18673.3 630.561  30
   1  -7  -9 18779.6 575.255   5
   1  -7  -9 19365.0 577.328   8
  -1  -7   9 18936.2 589.045  16
   1  -7  -9 19003.1 568.237  27
  -1  -7  10 1442.42 255.382  27
   1  -7 -10 1421.34 265.155   8
   1  -7 -10 1196.57 241.909   5
  -1  -7  10 1189.89 277.183  16
   1  -7 -10 1454.96 283.342  30
  -1  -7  11 3290.84 299.609  16
   1  -7 -11 2015.62 291.149  30
  -1  -7  11 3318.31 279.290  27
   1  -7 -11 2327.36 240.327   5
   1  -7 -11 2298.68 277.894   8
  -1  -7  12 6699.32 332.132  27
   1  -7 -12 7602.23 382.126  30
  -1  -7  12 6732.26 342.513  16
   1  -7 -12 7168.18 351.738  17
   1  -7 -12 7408.96 366.310   8
   1  -7 -13 976.649 244.682   8
   1  -7 -13 843.885 218.316  17
  -1  -7  13 500.172 202.115  16
  -1  -7  13 572.232 198.791  27
   1  -7 -13 978.114 238.195  30
  -1  -7  14 2758.51 227.397  27
   1  -7 -14 4410.89 277.808  17
   1  -7 -14 4468.48 296.030   8
  -1  -7  14 2749.94 221.480  16
   1  -7 -15 22642.6 555.937  17
   1  -7 -15 23102.8 574.488   8
  -1  -7  15 21557.2 506.968  27
   1  -7 -16 9680.72 357.307   8
   1  -7 -17 2511.37 222.312   8
   1  -7 -18 3218.16 215.781   8
   1  -7 -19 9457.23 293.468   8
   1  -7 -20 10741.6 284.487   8
  -1  -7  20 10265.8 259.144  28
   1  -7 -21 7143.89 201.308   8
  -1  -7  21 5775.99 166.212  28
  -1  -7  22 248.125 80.7793  19
   1  -8  19 1218.99 68.7267  28
   1  -8  18 6539.54 177.608  28
   1  -8  17 9622.61 222.324  27
   1  -8  16 2137.34 134.045  27
   1  -8  16 1929.58 104.128  16
   1  -8  15 658.664 128.925  27
   1  -8  15 711.117 109.109  16
   1  -8  14 969.431 153.917  27
   1  -8  14 939.707 138.802  16
   1  -8  13 16757.1 424.362  27
   1  -8  13 17040.7 412.673  16
   1  -8  12 6513.74 287.488  27
   1  -8  12 6486.70 277.160  16
   1  -8  11 5546.69 286.436  27
   1  -8  11 5790.04 287.033  16
   1  -8  10 593.753 147.313   5
   1  -8  10 325.958 203.804  27
   1  -8  10 383.477 202.569  16
   1  -8   9 8918.19 369.717  16
   1  -8   9 8569.69 313.371   5
   1  -8   9 8959.67 374.034  27
   1  -8   8 12267.7 432.799  27
   1  -8   8 10923.8 373.343   5
   1  -8   8 11822.0 422.125  16
   1  -8   7 17974.7 530.767  27
   1  -8   7 17415.4 492.343   5
   1  -8   7 17459.4 530.077  16
   1  -8   6 1468.87 208.824  30
   1  -8   6 1735.92 268.733  16
   1  -8   6 1619.68 253.714   5
   1  -8   6 1808.72 270.880  27
   1  -8   6 1547.44 249.831  28
  -1  -8  -6 2061.16 254.024  16
   1  -8   5 2204.64 257.339  28
   1  -8   5 2273.38 284.970  27
   1  -8   5 2288.64 270.294   5
   1  -8   5 2042.68 244.843  30
   1  -8   4 3431.89 287.238  30
   1  -8   4 3828.30 312.157   5
  -1  -8  -4 3735.73 313.505  16
   1  -8   4 3678.91 283.777  28
  -1  -8  -4 3680.67 327.194  27
  -1  -8  -3 9601.55 406.621  28
   1  -8   3 10607.9 438.377  30
  -1  -8  -3 9587.75 446.368   5
  -1  -8  -3 10264.5 435.299  16
  -1  -8  -3 9754.16 433.898  27
   1  -8   3 11339.0 466.501   5
   1  -8   3 10891.3 443.829  16
   1  -8   3 10690.6 398.396  28
   1  -8   2 4863.31 299.521  28
  -1  -8  -2 3524.68 323.074  27
  -1  -8  -2 3488.31 311.554  28
   1  -8   2 4732.63 340.714  16
   1  -8   2 5221.64 367.049   5
   1  -8   2 4749.34 338.511  30
  -1  -8  -2 3838.87 327.681  16
   1  -8   1 6617.03 369.681  16
  -1  -8  -1 5694.20 356.516  28
   1  -8   1 7084.14 380.638  27
  -1  -8  -1 5477.89 364.902  27
   1  -8   1 7265.49 398.968  30
   1  -8   1 6736.42 407.240   5
   1  -8   1 6723.13 325.021  28
  -1  -8  -1 5384.71 368.896  16
  -1  -8   0 11695.6 459.150  27
   1  -8   0 11922.9 403.583  28
  -1  -8   0 12038.3 462.745  28
  -1  -8   0 11461.1 488.657   5
  -1  -8   0 11862.0 382.381  19
   1  -8   0 12282.8 501.187   5
   1  -8   0 12284.5 458.569  16
   1  -8   0 12623.5 470.903  27
   1  -8   0 12025.2 493.820  30
   1  -8  -1 6152.48 303.373  28
   1  -8  -1 6723.96 402.916  30
  -1  -8   1 6795.85 379.560  27
  -1  -8   1 6915.35 376.294  28
   1  -8  -1 5825.17 350.620  16
  -1  -8   1 6636.87 386.793   5
  -1  -8   1 6687.96 306.569  19
   1  -8  -1 6377.26 364.177  27
   1  -8  -2 4830.91 327.510  27
  -1  -8   2 7052.66 386.752  16
  -1  -8   2 6760.84 394.920   5
  -1  -8   2 6932.71 313.797  19
   1  -8  -2 5480.22 387.733  30
   1  -8  -2 5053.35 329.261  16
  -1  -8   2 6973.62 382.369  28
  -1  -8   2 6963.63 369.812  27
   1  -8  -3 13775.3 476.533  27
   1  -8  -3 13779.2 537.730  30
  -1  -8   3 14113.4 507.400   5
   1  -8  -3 14416.7 519.795   5
  -1  -8   3 14756.2 491.074  27
  -1  -8   3 13981.5 430.896  19
   1  -8  -3 13443.0 457.732  16
  -1  -8   3 14424.4 505.014  28
  -1  -8   3 14429.6 520.968  16
  -1  -8   4 1420.87 254.482  27
   1  -8  -4 1154.08 232.980  16
   1  -8  -4 1104.12 241.350  27
   1  -8  -4 1521.85 282.425   5
  -1  -8   4 1290.23 221.401  19
   1  -8  -4 1039.71 299.110  30
  -1  -8   4 1659.13 291.668  28
  -1  -8   4 1407.47 290.184  16
  -1  -8   5 2163.80 293.993  28
   1  -8  -5 4322.14 301.858  27
  -1  -8   5 2184.49 266.289  27
   1  -8  -5 4312.16 361.184  30
   1  -8  -5 4164.23 316.334   5
  -1  -8   5 2079.80 244.759  19
  -1  -8   5 2083.68 297.244  16
   1  -8  -5 3858.21 268.073  16
  -1  -8   6 3201.71 278.579  27
   1  -8  -6 2534.95 229.768  16
   1  -8  -6 2609.27 260.758  27
   1  -8  -6 2917.85 290.193   5
  -1  -8   6 3482.40 264.290  19
  -1  -8   6 3148.76 312.903  16
   1  -8  -7 26887.8 658.833   5
  -1  -8   7 28047.9 688.135  16
  -1  -8   7 28787.2 637.938  19
  -1  -8   7 27839.1 662.442  27
  -1  -8   8 10644.5 409.454  16
  -1  -8   8 10730.9 385.937  27
   1  -8  -8 10144.5 428.167  30
  -1  -8   8 10339.2 371.266  19
   1  -8  -8 9689.08 368.894   5
  -1  -8   9 5669.48 291.322  27
  -1  -8   9 5829.33 307.042  16
   1  -8  -9 7364.71 298.614   5
   1  -8  -9 7595.92 366.981  30
  -1  -8   9 5435.29 293.184  19
  -1  -8   9 5731.39 334.654  28
  -1  -8  10 83.0322 224.300  28
   1  -8 -10 244.271 211.008  30
  -1  -8  10 247.929 174.398  27
  -1  -8  10 146.547 193.968  19
  -1  -8  10 169.508 189.248  16
  -1  -8  11 9751.86 333.654  16
  -1  -8  11 9050.10 310.708  27
  -1  -8  11 9293.17 334.272  19
   1  -8 -11 8760.79 353.951  30
  -1  -8  11 9084.84 361.808  28
  -1  -8  12 8867.91 338.441  28
  -1  -8  12 8800.02 286.176  27
  -1  -8  12 8499.14 311.396  19
  -1  -8  12 9157.97 299.112  16
  -1  -8  13 10140.1 334.286  28
  -1  -8  13 9622.03 275.539  27
  -1  -8  13 9580.13 314.603  19
  -1  -8  13 9738.67 283.537  16
  -1  -8  14 464.259 165.969  28
  -1  -8  14 293.726 96.1203  27
  -1  -8  14 379.862 151.794  19
  -1  -8  15 653.543 145.264  28
  -1  -8  15 461.254 139.495  19
  -1  -8  16 4429.19 184.452  19
  -1  -8  16 4675.97 187.667  28
  -1  -8  17 4938.89 168.548  28
  -1  -8  17 5074.90 168.843  19
  -1  -8  18 6731.78 166.870  28
  -1  -8  18 6968.78 173.831  19
  -1  -8  19 1135.35 63.4532  19
   1  -9  13 3638.95 107.604  28
   1  -9  13 3541.68 103.692  27
   1  -9  12 3122.61 111.786  16
   1  -9  12 3049.60 117.219  27
   1  -9  12 2990.03 114.794  28
   1  -9  11 7721.23 205.786  27
   1  -9  11 7326.05 198.428  28
   1  -9  11 7577.10 204.765  16
   1  -9  10 3809.29 152.371  28
   1  -9  10 3791.87 166.924  27
   1  -9  10 4223.97 168.672  16
   1  -9   9 9722.77 266.692  16
   1  -9   9 9349.75 261.761  27
   1  -9   8 1859.54 142.634  28
   1  -9   8 1937.64 157.710  27
   1  -9   8 2107.27 163.813  16
   1  -9   7 6542.45 245.600  27
   1  -9   7 7037.72 254.111  16
   1  -9   6 7138.43 261.112  27
   1  -9   6 6804.93 264.236  16
   1  -9   5 4112.12 204.403   5
   1  -9   5 3620.77 215.695  27
   1  -9   4 2008.97 179.648   5
   1  -9   3 979.402 181.254  16
   1  -9   3 874.656 169.070   5
   1  -9   3 920.838 151.542  30
   1  -9   2 14093.5 386.083   5
   1  -9   2 14097.7 384.701  16
   1  -9   1 576.062 166.483  27
   1  -9   1 648.888 178.305   5
   1  -9   1 536.408 171.974  16
   1  -9   1 582.573 167.885  30
   1  -9   0 198.016 162.454  30
   1  -9   0 101.781 157.560  27
   1  -9   0 252.676 171.376   5
   1  -9   0 39.0745 151.434  16
  -1  -9   0 446.033 179.469  16
   1  -9  -1 1474.78 174.789  16
  -1  -9   1 1055.58 184.295  27
   1  -9  -1 1442.73 186.048  27
   1  -9  -1 1413.48 192.480  30
  -1  -9   2 7680.68 290.495  27
   1  -9  -2 6911.86 276.478  27
   1  -9  -2 6972.35 259.892  16
  -1  -9   2 7482.14 279.415  28
   1  -9  -2 6915.31 301.409  30
  -1  -9   3 2089.81 201.366  28
  -1  -9   3 2055.71 212.708  16
  -1  -9   3 2235.21 193.006  27
   1  -9  -3 3219.35 218.230   5
   1  -9  -3 3423.37 237.086  30
   1  -9  -4 445.045 156.676   5
  -1  -9   4 527.786 157.241  27
  -1  -9   4 553.972 171.484  28
  -1  -9   4 478.948 173.450  16
   1  -9  -4 522.329 181.340  30
   1  -9  -5 4943.10 256.693  30
  -1  -9   5 4704.01 239.238  16
  -1  -9   5 4404.51 218.251  27
  -1  -9   5 4699.34 236.370  28
   1  -9  -5 4734.00 224.724   5
  -1  -9   6 5806.55 249.360  28
  -1  -9   6 6013.99 248.245  16
  -1  -9   6 5579.97 223.951  27
  -1  -9   7 7151.67 236.629  27
  -1  -9   7 7149.90 259.282  28
  -1  -9   7 7372.46 258.280  16
  -1  -9   8 948.713 123.026  27
  -1  -9   8 957.727 137.541  16
  -1  -9   9 9850.82 245.317  27
  -1  -9   9 10633.7 266.778  16
  -1  -9  10 3714.50 131.098  27
  -1  -9  11 6836.75 206.223  28
  -1  -9  12 1431.95 104.839  28
  -1  -9  13 4100.25 125.612  28
   2   0   0 563420. 8219.91  10
   2   0   1 210039. 3394.72  22
   2   0  -1 207104. 3309.26  10
   2   0   2 462.446 193.013  22
   2   0  -2 672.835 174.017  10
   2   0   3 81957.2 1617.25  22
   2   0  -3 78182.5 1538.21  10
   2   0   4 458584. 6899.53  22
  -2   0  -4 450416. 6827.20   1
  -2   0  -5 74390.5 1555.65   1
   2   0   5 72720.5 1612.44  22
  -2   0  -6 13540.0 614.814   1
   2   0  -7 58744.0 1465.58   9
   2   0  -8 75716.4 1766.09   9
   2   0  -9 40294.5 1252.56   9
  -2   0  10 29891.6 989.267  11
   2   0 -10 30825.5 1126.68   9
   2   0 -11 10586.9 719.008   9
  -2   0  11 9109.33 563.652  11
  -2   0  12 6019.98 491.557  11
   2   0 -12 6350.75 610.829   9
  -2   0  13 9157.84 606.574  11
   2   0 -13 8771.26 743.333   9
   2   0 -14 873.949 448.285   9
  -2   0 -14 913.454 209.887  24
  -2   0  14 902.440 321.609  11
  -2   0 -15 11814.8 443.951  24
  -2   0  15 12236.1 718.377  11
  -2   0 -16 51573.5 1080.19  24
   2   0 -16 56337.2 1895.00   9
  -2   0 -17 40689.9 930.403  24
   2   0 -17 45255.7 1652.60   9
   2   0 -18 492.379 439.981   9
  -2   0 -18 57.5804 228.506  24
  -2   0 -19 13040.4 504.571  24
   2   0  19 12561.2 805.303  11
  -2   0 -20 49950.6 1014.96  13
  -2   0 -20 53544.5 1141.99  32
   2   0  20 50949.1 1631.25  11
  -2   0 -21 9233.37 377.214  13
   2   0 -21 9618.37 469.618  32
  -2   0 -22 1889.57 237.460  13
  -2   0 -23 591.107 191.361  13
  -2   0 -24 47564.8 917.527  13
   2   0  24 51431.6 1005.33  14
   2   0  25 6181.37 329.366  14
  -2   0 -25 6180.79 269.060  13
   2   0 -26 1002.85 215.974  24
  -2   0 -26 1319.99 209.502   6
   2   0  26 1080.50 216.811  14
   2   0  27 387.263 179.947  14
   2   0 -27 310.602 169.503  24
   2   0 -27 421.293 176.611   6
  -2   0 -27 140.905 170.747   6
   2   0  28 15631.2 393.596  14
   2   0 -28 15512.7 390.207  24
  -2   0 -28 15615.1 389.224   6
   2   0 -28 15447.0 398.124   6
   2   0  29 408.305 127.379  14
  -2   0 -29 893.603 133.757  12
   2   0 -29 409.880 111.164  24
  -2   0 -29 909.688 126.251   6
   2   0 -29 362.074 129.346   6
  -2   0 -30 398.646 80.5049  20
  -2   0 -30 432.185 96.9146  12
   2   0 -31 632.382 65.7966   6
   2   1 -31 1928.87 78.6943   6
   2   1 -30 7478.68 199.223   6
  -2  -1 -30 6361.44 189.488  20
   2  -1  29 4199.93 197.169  14
   2   1 -29 3924.56 182.148   6
  -2  -1 -29 4795.12 189.905   6
  -2  -1 -29 5004.06 205.907  20
   2  -1  28 433.682 167.902  14
  -2  -1 -28 942.936 197.153  32
   2   1 -28 480.822 152.008   6
  -2  -1 -28 697.031 147.310   6
   2  -1  27 5786.12 290.665  14
   2   1 -27 5440.74 236.580  24
  -2  -1 -27 7327.16 286.310   6
  -2  -1 -27 7370.80 334.283  32
   2   1 -26 29592.5 608.482  24
   2  -1  26 28628.3 641.903  14
  -2  -1 -26 24091.9 639.710  32
  -2  -1 -26 23712.9 595.356   6
  -2  -1 -25 23680.5 633.772  32
   2  -1  25 22504.6 595.907  14
   2   1 -25 21673.5 565.286  24
  -2  -1 -25 23684.9 593.401   6
  -2  -1 -24 11307.3 422.804   6
  -2  -1 -24 11467.3 477.635  32
  -2  -1 -23 10428.9 425.937   6
  -2  -1 -23 9715.48 451.793  32
  -2  -1 -22 53909.4 1190.64  32
   2   1 -22 66509.4 1222.15  32
   2  -1  21 2887.42 484.705  11
  -2  -1 -21 4221.78 342.629  32
  -2  -1 -20 2527.38 324.676  24
   2  -1  20 2375.81 471.686  11
  -2  -1 -20 2541.67 313.257  32
  -2  -1 -19 19988.4 654.793  24
   2  -1  19 21130.7 1080.11  11
  -2  -1 -19 20599.3 643.944  32
  -2  -1 -18 52202.6 1141.45  24
   2  -1  18 58592.4 1831.24  11
   2   1 -17 12473.4 877.076   9
  -2  -1 -17 14858.5 543.915  24
  -2  -1 -16 521.940 256.031  24
   2   1 -16 1250.97 458.256   9
   2   1 -15 34153.4 1378.46   9
  -2  -1 -15 32458.3 815.606  24
  -2  -1 -14 29885.4 753.575  24
   2   1 -14 33494.5 1327.37   9
  -2  -1 -13 58351.9 1145.82  24
   2   1 -13 53704.9 1720.41   9
   2   1 -12 11537.4 747.159   9
   2   1 -11 81937.4 2031.35   9
   2   1 -10 58580.2 1593.41   9
   2   1  -9 38407.3 1195.03   9
   2   1  -8 4639.22 410.139   9
   2   1  -7 24340.1 845.811   9
   2  -1   6 79542.8 1755.16  22
  -2  -1  -5 52966.8 1240.68   1
   2  -1   5 50049.1 1241.11  22
  -2  -1  -4 9402.86 473.196   1
   2  -1   4 10460.5 490.041  22
   2  -1   3 53589.1 1189.26  22
  -2  -1  -3 48956.1 1128.18   1
   2   1  -2 351898. 5336.66  10
  -2  -1  -2 362686. 5504.09   1
   2  -1   1 89526.3 1728.75  10
   2   1  -1 85368.1 1512.72  10
   2  -1   0 8764.76 442.947  10
   2   1   0 8081.45 314.439  10
   2   1   1 71843.5 1431.10  22
   2  -1  -1 70889.5 1461.08  10
   2   1   1 67451.6 1250.44  10
   2   1   2 335589. 5219.68  22
   2  -1  -2 335638. 5269.52  10
  -2   1  -2 349154. 5203.54   1
   2   1   3 40444.9 1017.84  22
   2  -1  -3 39384.1 1033.84  10
  -2   1  -4 2547.69 284.815   1
   2   1   4 1853.84 273.375  22
   2  -1  -4 2261.75 284.968  10
   2   1   5 42002.9 1100.75  22
  -2   1  -5 38543.0 1043.03   1
   2   1   6 49661.1 1344.64  22
  -2   1  -6 57462.6 1354.56   1
  -2  -1   7 11271.5 612.633  11
  -2  -1   8 8143.42 559.762  11
  -2  -1   9 47762.5 1398.29  11
  -2  -1  10 39672.8 1296.80  11
  -2  -1  11 71795.8 1890.30  11
  -2  -1  12 18368.1 924.606  11
   2  -1 -13 88725.8 1529.56  25
  -2  -1  13 75882.5 2113.71  11
  -2  -1  14 50900.0 1645.67  11
   2  -1 -14 51759.2 1052.10  25
  -2  -1  15 43183.8 1509.67  11
  -2  -1  16 4600.79 570.648  11
  -2  -1  17 17886.5 981.777  11
   2  -1 -17 21553.1 1197.30   9
  -2  -1  18 64519.8 1912.41  11
   2  -1 -18 60202.7 2022.38   9
  -2  -1  19 32930.4 850.562  14
  -2   1 -19 30391.1 765.531  21
  -2   1 -19 32297.3 832.191  32
  -2   1 -20 6661.43 363.271  21
  -2   1 -20 7034.28 412.058  32
  -2   1 -21 3126.68 292.273  21
  -2   1 -21 2830.49 336.715  32
  -2   1 -22 51954.5 1042.73  13
  -2   1 -22 54169.6 1145.17  32
   2  -1 -23 7204.93 378.313   6
  -2   1 -23 7733.29 355.324  13
  -2   1 -23 7971.71 435.977  32
   2   1  23 6706.96 344.604  14
   2  -1 -24 5511.02 333.860   6
  -2   1 -24 4083.49 286.804  13
  -2   1 -24 4096.99 345.541  32
   2   1  24 5347.66 301.923  14
  -2   1 -25 17293.7 550.173  32
  -2   1 -25 16442.7 468.041  13
   2  -1 -25 18013.0 518.075   6
   2   1  25 16889.6 469.313  14
  -2   1 -26 17501.5 434.269  13
  -2   1 -26 18680.6 522.381  32
   2  -1 -26 14415.3 476.809  24
   2  -1 -26 14855.6 454.786   6
   2   1  26 14642.3 417.232  14
   2   1  27 2773.48 193.326  14
  -2   1 -27 2216.95 182.963  13
   2  -1 -27 2922.87 236.134  24
   2  -1 -27 2821.18 223.521   6
  -2   1 -27 2216.30 252.645  32
   2  -1 -28 48.2489 139.319   6
   2  -1 -28 170.833 146.233  24
  -2   1 -28 112.041 134.569   6
  -2   1 -28 71.0852 180.355  32
   2  -1 -29 8158.14 243.665   6
   2  -1 -29 8242.13 248.639  24
  -2   1 -29 6324.47 216.041   6
  -2   1 -29 6358.93 256.315  32
   2  -1 -30 5027.28 166.236   6
  -2   1 -30 5111.37 193.308  32
   2  -1 -31 2547.28 111.264  29
   2   2 -30 2624.66 109.231   6
  -2  -2 -30 2731.01 129.249  20
  -2  -2 -29 10745.0 274.528  12
  -2  -2 -29 10852.4 286.393  20
   2  -2  29 9982.82 275.734  14
   2  -2  28 8934.61 298.154  14
  -2  -2 -28 8896.24 298.985  20
  -2  -2 -28 8665.54 270.568   6
  -2  -2 -28 9105.65 287.573  12
   2  -2  27 13566.1 406.066  14
  -2  -2 -27 13409.7 372.156   6
  -2  -2 -27 14132.3 396.254  12
   2  -2  26 533.034 221.835  14
  -2  -2 -26 799.052 203.388  12
  -2  -2 -26 599.580 209.615  32
  -2  -2 -26 517.644 185.366   6
  -2  -2 -25 455.752 205.283   6
  -2  -2 -25 450.056 212.343  12
   2  -2  25 703.012 244.328  14
  -2  -2 -25 494.926 240.218  32
  -2  -2 -24 5589.31 333.683  12
  -2  -2 -24 5516.09 321.012   6
  -2  -2 -24 5384.84 346.234  32
  -2  -2 -23 464.034 265.665  32
  -2  -2 -23 522.218 237.824   6
  -2  -2 -22 136.410 221.703   6
  -2  -2 -22 575.303 289.247  32
  -2  -2 -21 837.666 243.515   6
  -2  -2 -21 895.075 285.706  32
  -2  -2 -20 3727.37 316.898   6
  -2  -2 -20 3890.87 333.494  32
  -2  -2 -19 10167.9 491.527  24
  -2  -2 -19 10558.8 428.330   6
   2  -2  19 9649.74 804.074  11
  -2  -2 -19 10519.9 456.476  32
  -2  -2 -18 1862.33 312.744  24
   2  -2  18 2809.44 521.810  11
  -2  -2 -17 21722.5 688.663  24
   2  -2  17 23558.8 1165.59  11
  -2  -2 -16 23408.2 701.092  24
   2   2 -16 24904.2 1113.51   9
  -2  -2 -15 39106.1 927.043  24
   2   2 -15 38875.9 1398.92   9
  -2  -2 -14 5094.85 349.305  24
   2   2 -14 7188.50 643.394   9
  -2  -2 -13 54185.0 1150.68  24
   2   2 -13 69166.4 1831.06   9
  -2  -2 -12 108795. 1863.02  24
   2   2 -12 104026. 2455.18   9
   2   2 -11 134889. 2848.14   9
   2   2 -10 35759.8 1184.61   9
   2   2  -9 65358.7 1618.60   9
   2  -2   8 83865.0 1876.47  22
   2   2  -8 75705.8 1758.46   9
   2   2  -7 66111.0 1541.68   9
   2  -2   7 74288.6 1652.76  22
   2  -2   6 14074.3 608.337  22
   2   2  -6 12842.9 570.239   9
   2  -2   5 224835. 3729.95  22
  -2  -2  -4 86918.6 1734.79   1
   2  -2   4 87743.4 1738.32  22
  -2  -2  -3 33521.4 870.843   1
   2  -2   3 32195.9 874.757  22
  -2  -2  -2 52312.8 1170.53   1
   2  -2   2 58603.0 1236.20  22
   2  -2   1 22349.2 789.172  10
  -2  -2  -1 27210.9 726.119   1
   2  -2   0 1336.92 264.332  10
   2   2   1 20729.4 393.371  10
  -2   2  -1 22292.6 648.789   1
  -2   2  -2 32733.1 798.929   1
   2   2   2 28839.8 791.919  22
   2   2   2 25525.0 525.906  10
   2  -2  -2 29464.6 895.868  10
  -2   2  -3 23110.8 704.815   1
   2   2   3 24115.5 735.537  22
   2  -2  -3 24361.4 825.751  10
  -2   2  -4 82089.3 1664.04   1
   2   2   4 84206.7 1681.81  22
   2  -2  -4 80260.0 1773.26  10
   2   2   5 229672. 3816.41  22
   2  -2  -5 230685. 3924.68   9
   2   2   6 11915.4 573.956  22
   2  -2  -6 11491.4 613.730   9
   2   2   7 66115.1 1574.21  22
   2  -2  -7 67966.1 1660.37   9
  -2  -2   8 59221.5 1657.54  11
   2   2   8 56278.8 1477.75  22
  -2  -2   9 73381.5 1954.01  11
   2  -2  -9 75763.2 1935.92   9
   2  -2 -10 32118.7 1249.84   9
  -2  -2  10 36539.2 1333.86  11
  -2  -2  11 126529. 2908.62  11
   2  -2 -11 125697. 2084.35  25
   2  -2 -11 128368. 2934.16   9
   2  -2 -12 124150. 2058.77  25
   2  -2 -12 124338. 2932.64   9
   2  -2 -13 63284.0 1995.50   9
   2  -2 -13 63779.0 1255.14  25
   2  -2 -14 9558.23 427.023  25
  -2  -2  14 9887.70 806.822  11
   2  -2 -14 10334.4 860.083   9
   2  -2 -15 38267.3 910.268  25
  -2  -2  15 37631.2 1500.69  11
   2  -2 -15 41375.9 1641.89   9
  -2  -2  16 30076.7 1340.62  11
   2  -2 -16 27008.9 1325.91   9
  -2  -2  17 24042.6 1208.11  11
   2  -2 -17 22595.9 1207.92   9
  -2  -2  18 3901.95 607.122  11
   2  -2 -19 6204.63 353.217   6
  -2  -2  19 5347.25 663.117  11
   2  -2 -19 6030.54 389.727  20
  -2   2 -19 5640.24 383.778  32
   2  -2 -20 4488.86 337.633   6
   2  -2 -20 4234.31 357.724  20
  -2   2 -21 1077.49 291.117  32
   2  -2 -21 505.794 248.153   6
   2  -2 -21 613.069 257.359  20
  -2   2 -22 2202.57 297.378  13
   2  -2 -22 1588.15 276.185   6
   2  -2 -22 1755.28 295.130  20
  -2   2 -22 2173.13 327.530  32
   2  -2 -23 598.412 238.912   6
   2  -2 -23 403.847 238.056  20
  -2   2 -23 472.375 240.027  13
  -2   2 -23 283.356 269.028  32
   2  -2 -24 3235.91 285.322   6
  -2   2 -24 4523.28 324.579  32
   2  -2 -24 2824.22 274.571  20
  -2   2 -24 4014.71 282.686  13
   2  -2 -24 3084.15 337.289  24
  -2   2 -25 900.309 219.558  13
   2  -2 -25 390.490 254.208  24
   2  -2 -25 494.401 210.117   6
  -2   2 -25 992.806 249.325  32
  -2   2 -26 80.3351 180.839  13
   2  -2 -26 85.2406 194.896  24
   2  -2 -26 73.6498 182.591   6
   2  -2 -26 82.0336 217.056  29
  -2   2 -26 152.688 214.596  32
   2  -2 -27 10978.3 369.690  29
  -2   2 -27 9934.77 310.869  13
   2  -2 -27 11207.5 340.294   6
   2  -2 -27 11129.6 358.944  24
  -2   2 -27 10400.5 360.077  32
   2  -2 -28 11614.9 345.018  29
   2  -2 -28 12183.5 336.551  24
   2  -2 -28 11715.0 318.914   6
   2  -2 -29 12014.0 306.914  29
   2  -2 -29 11843.2 296.626  24
  -2   2 -29 11205.5 297.615  32
   2  -2 -30 3398.60 115.405   8
  -2   2 -30 3526.19 144.117  32
   2  -2 -31 4672.40 118.666  29
  -2  -3 -30 2047.41 88.2271  20
  -2  -3 -29 7776.48 214.116  20
  -2  -3 -29 7318.54 186.005   8
  -2  -3 -28 428.481 104.576  12
  -2  -3 -28 300.118 138.612  20
  -2  -3 -27 6125.21 235.059  12
  -2  -3 -27 6007.73 272.764  20
  -2  -3 -26 14537.5 403.870  12
  -2  -3 -26 14548.6 436.528  20
   2  -3  25 1125.83 222.416  14
  -2  -3 -25 1265.45 206.933   6
  -2  -3 -25 1436.82 207.483  12
  -2  -3 -24 5990.37 315.640   6
  -2  -3 -24 6539.38 331.118  12
  -2  -3 -23 11840.0 424.039   6
  -2  -3 -23 11987.2 441.496  12
  -2  -3 -22 15626.1 515.926  12
  -2  -3 -22 15901.3 496.642   6
  -2  -3 -22 15003.0 493.465  32
  -2  -3 -21 6464.18 360.335   6
  -2  -3 -21 6958.33 397.642  12
  -2  -3 -21 6091.82 354.653  32
  -2  -3 -20 2326.56 308.394  12
  -2  -3 -20 2493.56 284.640   6
  -2  -3 -20 2663.42 301.162  32
  -2  -3 -20 2660.38 285.131  31
  -2  -3 -19 5952.69 371.214  32
  -2  -3 -19 5562.06 358.572   6
   2  -3  19 7644.57 715.693  11
   2  -3  19 5867.92 580.708   2
  -2  -3 -19 6181.62 361.567  31
   2  -3  19 6558.87 639.073  22
  -2  -3 -19 5969.34 379.662  12
  -2  -3 -18 25746.1 711.489  12
   2  -3  18 22475.6 1176.66  11
  -2  -3 -18 26953.9 696.726   6
  -2  -3 -18 28100.3 728.904  31
   2  -3  18 21382.1 1098.53  22
   2  -3  18 23843.1 663.838  33
  -2  -3 -18 27757.3 712.692  32
   2  -3  17 52495.2 1725.48  22
   2  -3  17 58388.4 1880.30  11
  -2  -3 -17 51696.6 1121.38  12
  -2  -3 -17 54599.9 1135.08  31
  -2  -3 -17 52398.6 1094.78   6
   2  -3  17 56556.8 1127.39  33
  -2  -3 -17 51707.9 1095.78  32
   2   3 -17 57147.9 1150.66  13
  -2  -3 -16 6307.43 360.814  12
   2  -3  16 6257.92 641.044  22
  -2  -3 -15 8705.33 399.656  12
   2  -3  15 11879.9 802.081  22
  -2  -3 -14 36918.5 846.095  12
   2  -3  14 33105.7 1292.89  22
   2  -3  13 74282.0 1939.76  22
   2  -3  13 77175.9 2190.57  11
  -2  -3 -12 11565.6 432.956  12
   2  -3  12 11886.5 729.288  22
   2  -3  12 12807.2 866.571  11
   2  -3  11 91334.9 2076.62  22
  -2  -3 -11 81831.2 1477.33  12
  -2  -3 -10 71270.1 1296.40  12
   2  -3  10 73007.1 1768.74  22
  -2  -3  -9 42307.9 863.845  12
   2  -3   9 44845.9 1251.91  22
   2  -3   8 5971.43 443.367  22
   2  -3   7 55760.4 1346.06  22
   2  -3   6 33232.9 938.616  22
   2  -3   5 17759.2 624.332  22
   2   3  -5 15401.3 566.946   9
   2   3  -4 16404.0 549.075   9
   2  -3   4 18106.7 611.708  22
   2  -3   3 27286.1 934.743  10
   2  -3   2 40672.3 1144.35  10
  -2  -3  -2 37213.0 914.841   1
  -2  -3  -1 14193.3 498.717   1
   2  -3   1 13426.4 643.308  10
  -2   3   0 1194.65 193.052   1
  -2  -3   0 1043.32 187.605   1
   2  -3   0 1229.31 296.449  10
  -2   3  -1 17534.5 556.294   1
  -2  -3   1 16863.0 544.103   1
  -2   3  -2 53863.5 1155.70   1
   2  -3  -2 49729.9 1340.59  10
   2  -3  -3 54450.0 1425.88  10
   2  -3  -3 56634.9 1340.57   9
   2   3   4 11786.7 493.354  22
   2  -3  -4 13148.2 651.981  10
   2  -3  -4 11864.9 586.194   9
   2   3   5 16742.1 619.289  22
   2  -3  -5 17960.7 755.284   9
   2   3   6 55048.9 1301.34  22
   2  -3  -6 53576.7 1467.63   9
   2  -3  -7 79603.9 1971.97   9
   2   3   7 82625.7 1763.18  22
   2  -3  -8 4232.04 489.848   9
   2   3   8 4669.57 410.640  22
   2   3   9 30871.4 1032.78  22
   2  -3  -9 28574.1 1188.06   9
   2  -3  -9 30519.1 721.575  25
   2   3  10 80314.6 1920.72  22
  -2  -3  10 81830.1 2249.42  11
   2  -3 -10 80856.7 2188.55   9
   2   3  11 98194.2 2288.98  22
  -2  -3  11 105562. 2646.20  11
   2  -3 -11 100123. 2551.85   9
   2  -3 -12 14004.0 921.121   9
  -2  -3  12 12968.4 916.828  11
   2   3  12 12498.1 760.761  22
  -2  -3  13 48569.9 1750.89  11
   2  -3 -13 43164.4 1005.64  25
   2   3  13 43432.6 1464.80  22
   2  -3 -13 50047.2 1729.09   9
   2  -3 -14 24055.6 1205.56   9
   2  -3 -14 23058.7 690.627  25
  -2  -3  14 21146.0 1176.79  11
   2   3  14 20580.0 1022.55  22
   2  -3 -15 7777.40 761.261   9
  -2  -3  15 9328.96 831.879  11
  -2  -3  16 8249.73 800.823  11
   2   3  16 6460.69 646.934  22
  -2   3 -17 38881.0 886.289  21
  -2  -3  17 38869.4 1591.19  11
   2  -3 -17 34634.4 832.135   6
   2  -3 -17 36296.0 921.098  20
  -2  -3  18 17407.4 1084.85  11
   2  -3 -18 21445.0 619.803   6
  -2   3 -18 18353.5 599.640  21
   2  -3 -18 21696.0 697.213  20
   2  -3 -19 2209.76 279.893   6
  -2   3 -19 3031.22 315.658  21
   2  -3 -19 2578.74 361.567  20
  -2   3 -19 2631.53 318.387  32
   2  -3 -20 3356.31 317.251   6
  -2   3 -20 4041.05 327.027  21
   2  -3 -20 3264.99 375.470  20
  -2   3 -20 3625.48 338.938  32
   2  -3 -20 3088.19 342.579  29
   2  -3 -21 4876.28 339.848   6
   2  -3 -21 5001.41 398.268  20
   2  -3 -21 4707.54 371.408  29
  -2   3 -21 5165.29 366.136  32
   2  -3 -22 20314.0 623.001  29
   2  -3 -22 21633.6 647.020  24
   2  -3 -22 20232.0 580.403   6
   2  -3 -22 20907.8 632.003  20
   2  -3 -23 19461.6 595.821  29
   2  -3 -23 20187.9 562.110   6
   2  -3 -23 20410.5 604.781  24
   2  -3 -23 19877.3 587.243  20
   2  -3 -24 7825.89 388.534  29
   2  -3 -24 7659.14 350.589   6
   2  -3 -24 7531.03 366.998  24
   2  -3 -25 2288.03 265.155  29
   2  -3 -25 2359.39 245.010  24
  -2   3 -25 1457.45 220.862  13
   2  -3 -25 2285.58 229.726   6
  -2   3 -25 1739.28 231.720  32
  -2   3 -26 16676.9 440.125  13
   2  -3 -26 21290.7 508.851  29
   2  -3 -26 21071.6 496.605  24
  -2   3 -26 16666.7 448.329  32
   2  -3 -27 10941.7 338.212  29
  -2   3 -27 10682.6 305.435  13
  -2   3 -27 11414.1 320.677  32
   2  -3 -28 534.734 109.552   8
   2  -3 -28 495.240 133.082  29
   2  -3 -29 3563.32 122.754   8
   2  -3 -29 3964.38 156.534  29
  -2   3 -29 3784.69 139.110  32
  -2  -4 -28 11090.4 258.920  20
  -2  -4 -27 171.381 100.295   8
  -2  -4 -26 1169.61 147.471   8
  -2  -4 -26 1237.53 128.942  12
   2  -4  25 5864.32 251.865  14
  -2  -4 -25 5566.56 250.699   8
  -2  -4 -25 6098.84 243.178  12
   2  -4  24 17775.8 468.237  14
  -2  -4 -24 17960.0 459.971  12
  -2  -4 -23 5629.77 292.736  12
  -2  -4 -23 5482.93 336.484  20
   2  -4  23 5355.96 296.295  14
   2  -4  22 2872.60 261.449  14
  -2  -4 -22 2232.46 306.906  20
  -2  -4 -22 2357.43 256.365  12
   2  -4  21 11132.7 424.934  14
  -2  -4 -21 11978.7 436.117  12
   2  -4  20 30554.6 736.952  14
  -2  -4 -20 31644.6 757.377  12
   2  -4  20 29323.4 703.746  33
  -2  -4 -19 4470.70 329.962  31
   2  -4  19 5729.72 330.513  33
   2  -4  19 6137.52 354.615  14
  -2  -4 -19 4894.78 349.173  12
  -2  -4 -18 5402.14 361.590  12
   2  -4  18 4818.41 332.898  33
  -2  -4 -18 5538.82 377.272  31
   2  -4  17 9796.80 432.360  33
  -2  -4 -17 10241.0 447.879  12
   2  -4  17 9484.37 790.894  11
  -2  -4 -17 10904.1 486.531  31
  -2  -4 -16 21778.4 644.902  12
   2  -4  16 22417.5 1171.16  11
  -2  -4 -16 23340.6 697.633  31
   2  -4  16 23591.2 662.178  33
  -2  -4 -15 19908.6 627.118  12
  -2  -4 -15 21133.5 675.830  31
   2  -4  15 25774.3 1215.57  11
   2  -4  15 23672.9 676.415  33
  -2  -4 -14 19773.3 601.977  12
  -2  -4 -14 21161.3 665.105  31
   2  -4  14 21105.0 1107.90  11
   2  -4  13 2851.01 541.636  11
  -2  -4 -13 1358.28 257.064  12
  -2  -4 -12 407.341 229.714  12
   2  -4  12 364.887 386.220  11
   2  -4  11 35468.8 1387.60  11
  -2  -4 -11 32255.2 771.410  12
   2  -4  10 2591.15 475.041  11
   2  -4  10 2414.79 453.898   3
  -2  -4  -9 10213.7 393.096  12
   2  -4   9 12645.3 829.954  11
  -2  -4  -8 10224.9 387.312  12
   2  -4   8 12125.6 791.887  11
   2  -4   7 6985.49 618.278  11
   2  -4   7 7694.21 578.917  10
   2  -4   6 10815.2 710.331  11
   2  -4   6 12128.1 695.684  10
   2  -4   5 21559.9 925.150  11
   2  -4   5 21979.8 894.666  10
   2  -4   4 139658. 2726.37  10
   2  -4   4 124827. 2663.35  11
   2  -4   3 32740.6 1066.60  11
   2  -4   3 37964.7 1174.11  10
   2  -4   2 41260.1 1152.05  11
   2  -4   2 47689.7 1320.49  10
   2  -4   1 92231.1 1540.66  23
   2  -4   1 93789.2 2037.26  10
   2  -4   0 231971. 3527.12  23
   2  -4   0 241047. 4115.48  10
   2  -4  -1 123784. 2009.15  23
   2  -4  -1 128054. 2552.24  10
   2  -4  -2 47023.2 931.182  23
   2  -4  -2 51174.7 1394.07  10
   2  -4  -3 29567.5 671.011  23
   2  -4  -3 30540.8 1056.57  10
   2  -4  -4 122411. 1988.88  26
   2  -4  -4 121336. 1984.20  23
   2  -4  -5 29518.0 675.994  26
   2  -4  -5 27211.6 985.965   9
   2  -4  -6 7255.84 332.220  26
   2  -4  -6 7893.60 347.940  25
   2  -4  -6 7192.95 543.520   9
   2  -4  -7 7067.19 339.266  26
   2  -4  -7 7370.81 352.208  25
   2  -4  -7 7099.57 562.073   9
   2  -4  -8 8066.31 624.332   9
   2  -4  -8 8284.97 371.856  26
   2  -4  -8 8635.02 393.674  25
   2  -4  -9 17327.5 532.621  26
   2  -4  -9 18414.4 935.209   9
   2  -4  -9 17215.3 557.485  25
   2  -4 -10 2901.12 299.013  25
   2  -4 -10 3015.30 471.222   9
   2  -4 -10 3172.31 500.254   3
   2  -4 -11 14896.6 552.733  25
   2  -4 -11 15509.1 902.462   9
   2  -4 -11 15796.1 880.114   3
   2  -4 -12 237.880 341.181   9
   2  -4 -12 204.415 257.479  25
   2  -4 -13 2341.24 328.211  25
   2  -4 -14 11733.0 535.429  25
  -2  -4  14 11507.7 928.555  11
   2  -4 -14 12798.5 556.627  20
   2  -4 -14 12050.0 504.810  29
   2  -4 -15 8982.76 497.184  20
   2  -4 -15 8906.48 441.732  29
   2  -4 -16 21598.0 675.912  29
  -2   4 -16 22564.6 652.291  21
   2  -4 -16 21813.7 735.959  20
   2  -4 -17 12566.3 511.085  29
   2  -4 -17 12931.6 523.754  24
  -2   4 -17 12094.7 483.518  21
   2  -4 -17 13270.7 574.513  20
   2  -4 -18 3941.37 371.454  29
   2  -4 -18 4434.97 356.278  24
  -2   4 -18 4076.06 340.270  21
   2  -4 -18 4136.70 413.699  20
  -2   4 -19 1455.29 289.414  32
   2  -4 -19 1539.20 316.974  29
   2  -4 -19 1165.22 293.534  24
  -2   4 -19 1976.67 284.404  21
   2  -4 -19 1369.70 335.356  20
   2  -4 -20 33242.0 793.323  24
   2  -4 -20 32489.4 842.169  20
   2  -4 -20 31913.8 811.394  29
   2  -4 -21 21200.8 591.557  24
   2  -4 -21 21723.2 629.815  29
  -2   4 -21 19158.9 570.620  32
  -2   4 -21 19373.1 562.902  13
   2  -4 -22 2724.14 306.629  29
  -2   4 -22 3829.80 294.292  13
   2  -4 -22 2772.42 279.773  24
  -2   4 -22 3840.61 278.929  32
   2  -4 -23 3429.04 298.113  29
  -2   4 -23 3497.49 277.008  13
   2  -4 -23 3212.58 262.411  24
  -2   4 -23 3602.54 256.346  32
  -2   4 -24 15774.1 434.114  13
   2  -4 -24 16306.5 445.295  24
   2  -4 -24 15352.9 429.667   8
  -2   4 -24 15417.0 423.216  32
   2  -4 -24 16057.2 471.036  29
   2  -4 -25 15300.9 420.774  29
   2  -4 -25 14728.2 395.629  24
  -2   4 -25 14927.8 393.579  13
   2  -4 -25 14838.0 385.569   8
  -2   4 -25 14819.2 375.635  32
  -2   4 -26 4730.71 205.189  13
   2  -4 -26 3424.45 186.161  24
  -2   4 -26 4409.35 183.514  32
   2  -4 -26 3435.22 180.370   8
   2  -4 -26 3572.38 206.520  29
  -2   4 -27 91.0304 79.3616  32
   2  -4 -27 18.6139 110.572  29
   2  -4 -27 52.9182 87.2074   8
  -2   4 -27 267.853 108.413  13
   2  -4 -27 118.578 96.8902  17
   2  -4 -28 7046.61 158.285   8
   2  -5  26 10071.8 195.082  27
  -2  -5 -26 10761.3 258.865  20
  -2  -5 -25 5173.26 185.254   8
  -2  -5 -25 5391.83 214.503  20
  -2  -5 -24 965.769 173.432  20
  -2  -5 -24 979.868 144.281   8
  -2  -5 -23 6861.01 270.899   8
  -2  -5 -23 6766.03 295.453  20
  -2  -5 -22 22594.7 567.292  20
   2  -5  22 23562.7 503.147  33
  -2  -5 -22 22669.8 539.575   8
  -2  -5 -21 4622.56 279.978   8
  -2  -5 -21 4435.96 309.035  20
   2  -5  21 3769.52 240.131  33
   2  -5  21 3946.84 237.694  14
   2  -5  20 1466.77 205.455  14
  -2  -5 -20 1700.81 220.453  12
  -2  -5 -20 1756.21 281.022  20
  -2  -5 -20 1758.08 246.220   8
   2  -5  20 1329.94 217.335  33
   2  -5  19 7064.66 319.424  14
  -2  -5 -19 7107.44 338.931  12
  -2  -5 -19 7372.57 386.852  20
   2  -5  19 6946.93 353.357  33
  -2  -5 -19 6958.91 353.165   8
   2  -5  18 21113.8 538.724  14
  -2  -5 -18 18846.3 599.885  20
  -2  -5 -18 18569.7 565.157   8
  -2  -5 -18 18676.4 554.815  12
   2  -5  18 20973.4 589.939  33
  -2  -5 -17 9036.01 415.824   8
  -2  -5 -17 8399.74 385.060  12
  -2  -5 -17 8799.43 430.314  20
   2  -5  17 9718.98 438.862  33
   2  -5  17 10045.6 378.061  14
  -2  -5 -16 6740.27 378.310   8
   2  -5  16 6848.26 390.150  33
  -2  -5 -16 7110.77 369.699  12
   2  -5  16 6836.94 333.684  14
  -2  -5 -16 7345.65 409.709  20
  -2  -5 -15 45468.6 985.145   8
  -2  -5 -15 46879.6 987.024  12
  -2  -5 -15 46797.7 1011.39  20
   2  -5  14 9913.11 476.441  33
  -2  -5 -14 12443.5 465.256  12
   2  -5  14 8654.18 757.892  11
  -2  -5 -14 12190.6 474.147  20
  -2  -5 -14 12221.6 466.689   8
  -2  -5 -14 13241.6 540.698  31
  -2  -5 -13 11215.5 449.769  20
  -2  -5 -13 12189.0 524.579  31
  -2  -5 -13 12125.2 465.016  12
  -2  -5 -13 12090.5 469.524   8
  -2  -5 -12 12400.9 464.227   8
   2  -5  12 11411.3 829.573  11
  -2  -5 -12 11834.2 458.981  20
   2  -5  12 11728.9 508.835  33
  -2  -5 -12 10996.8 518.060  31
  -2  -5 -11 9569.58 412.942   8
  -2  -5 -11 9078.20 468.959  31
   2  -5  11 8180.42 438.193  33
   2  -5  10 3331.28 505.778  11
   2  -5  10 3490.38 540.728   3
   2  -5  10 3487.22 334.371  33
   2  -5   9 11465.0 844.208   3
   2  -5   9 11533.9 777.549  11
   2  -5   9 10575.0 684.427  10
   2  -5   8 6714.92 608.967  11
   2  -5   8 6437.15 563.474  10
   2  -5   8 6953.37 728.790   3
   2  -5   7 6700.68 580.705  11
   2  -5   7 7484.79 575.470  10
   2  -5   7 7428.54 758.877   3
   2  -5   6 61276.5 2082.23   3
   2  -5   6 57948.5 1594.88  10
   2  -5   5 18944.7 858.399  11
   2  -5   5 19358.5 864.141  10
   2  -5   4 18292.3 1166.27   3
   2  -5   4 17106.1 531.762  23
   2  -5   4 17164.6 801.243  10
   2  -5   3 10699.2 419.996  23
   2  -5   3 9843.09 613.465  10
   2  -5   2 76840.6 1398.63  23
   2  -5   2 73017.6 1817.96  10
   2  -5   1 44117.3 925.434  23
   2  -5   1 43049.3 1304.34  10
   2  -5   0 4116.47 290.989  23
   2  -5   0 4195.61 452.970  10
   2  -5  -1 32327.3 748.413  23
   2  -5  -1 30554.1 1080.66  10
   2  -5  -2 58531.8 1131.33  26
   2  -5  -2 59318.8 1142.54  23
   2  -5  -3 17525.7 517.311  26
   2  -5  -3 17198.9 514.247  25
   2  -5  -3 17190.8 521.675  23
   2  -5  -4 21013.5 581.923  26
   2  -5  -4 20966.3 599.834  25
   2  -5  -5 13246.9 1021.52   3
   2  -5  -5 12497.7 459.741  25
   2  -5  -5 12555.6 451.358  26
   2  -5  -6 37027.7 1616.75   3
   2  -5  -6 34178.0 830.502  25
   2  -5  -6 34947.7 811.888  26
   2  -5  -7 6522.10 358.554  26
   2  -5  -7 6626.84 378.183  25
   2  -5  -7 7187.84 758.001   3
   2  -5  -8 6517.02 365.920  26
   2  -5  -8 7079.40 387.935  25
   2  -5  -8 7128.89 744.326   3
   2  -5  -9 10650.2 472.836  25
   2  -5  -9 12136.1 887.902   3
   2  -5 -10 499.103 256.408  29
   2  -5 -10 512.971 405.932   3
   2  -5 -10 421.597 269.932  25
   2  -5 -10 616.823 237.811  17
   2  -5 -11 12008.7 487.747  29
   2  -5 -11 11736.5 514.113  25
   2  -5 -11 11412.8 440.965   8
   2  -5 -11 10736.5 795.928   3
   2  -5 -11 10973.7 452.723  30
   2  -5 -12 17149.2 629.059  25
   2  -5 -12 17144.8 587.456  29
   2  -5 -12 17972.9 557.244   8
   2  -5 -12 16186.2 541.053  30
   2  -5 -13 16028.8 535.268   8
   2  -5 -13 16356.3 584.239  29
  -2   5 -13 14832.2 513.895  21
   2  -5 -14 22033.7 672.108  29
   2  -5 -14 21653.2 613.221   8
   2  -5 -15 53748.4 1107.35   8
   2  -5 -15 55083.8 1169.12  29
   2  -5 -15 52019.5 1045.08  24
  -2   5 -15 54395.7 1081.23  21
   2  -5 -16 12197.0 467.530   8
   2  -5 -16 11833.8 509.798  29
  -2   5 -16 11685.7 446.158  21
   2  -5 -16 11534.6 422.114  24
   2  -5 -17 4675.66 372.795  29
   2  -5 -17 4340.29 290.930  24
  -2   5 -17 5338.43 326.780  21
   2  -5 -17 4571.62 327.878   8
   2  -5 -18 22966.3 670.930  29
   2  -5 -18 22690.5 586.127  24
   2  -5 -18 23068.4 629.237   8
   2  -5 -19 11614.5 434.621   8
   2  -5 -19 11971.6 478.373  29
   2  -5 -19 11143.6 394.883  24
  -2   5 -19 11741.8 430.468  13
  -2   5 -19 11743.7 417.348  32
   2  -5 -20 312.294 246.989  29
  -2   5 -20 892.500 236.540  13
   2  -5 -20 309.869 211.111   8
   2  -5 -20 416.617 181.202  24
  -2   5 -20 724.126 203.759  32
  -2   5 -21 1907.24 237.226  13
   2  -5 -21 1659.22 254.601  29
   2  -5 -21 1857.78 200.377  24
   2  -5 -21 1684.36 224.717   8
   2  -5 -21 2045.44 244.826  17
  -2   5 -21 1773.64 204.175  32
  -2   5 -22 19905.1 469.011  13
  -2   5 -22 19223.5 448.102  32
   2  -5 -22 16989.4 437.248  24
   2  -5 -22 18366.8 492.200  17
   2  -5 -22 17926.9 466.824   8
   2  -5 -23 10287.7 323.246   8
  -2   5 -23 10449.1 295.374  32
  -2   5 -23 10797.3 327.389  13
   2  -5 -23 10876.4 341.939  17
   2  -5 -24 682.345 132.156   8
  -2   5 -24 951.895 113.223  32
   2  -5 -24 634.667 143.673  17
  -2   5 -25 3697.54 161.962  13
   2  -5 -25 3269.28 149.096   8
   2  -5 -26 4534.79 132.757   8
   2  -6  24 2883.17 91.5308  27
   2  -6  23 5192.06 166.135  27
  -2  -6 -23 4740.92 166.529   8
   2  -6  22 628.459 121.288  27
  -2  -6 -22 423.121 114.633   8
  -2  -6 -21 6739.71 257.604  20
  -2  -6 -21 7033.02 256.041   8
  -2  -6 -20 9543.60 332.938  20
  -2  -6 -20 10282.3 332.074   8
  -2  -6 -19 2260.96 222.624  20
  -2  -6 -19 2086.03 214.579   8
  -2  -6 -18 1133.65 216.321  20
   2  -6  18 1759.76 241.657  33
  -2  -6 -18 1449.91 217.953   8
  -2  -6 -17 8851.78 366.221   8
  -2  -6 -17 8522.90 362.779  20
   2  -6  17 9401.84 396.986  33
  -2  -6 -16 4561.10 300.326  20
   2  -6  16 4475.85 332.713  33
  -2  -6 -16 4500.67 299.581   8
   2  -6  15 5045.44 364.908  33
  -2  -6 -15 5417.86 320.997  20
  -2  -6 -15 5694.44 330.578   8
  -2  -6 -14 10721.5 430.576   8
  -2  -6 -14 9862.09 403.833  20
  -2  -6 -13 16602.3 506.712  20
   2  -6  13 16361.9 576.913  33
  -2  -6 -13 17470.9 543.561   8
   2  -6  12 8300.40 458.587  33
  -2  -6 -12 9454.74 413.101   8
   2  -6  11 14917.1 561.992  33
  -2  -6 -11 14022.8 494.788   8
  -2  -6 -10 13971.9 496.288   8
   2  -6   9 13664.5 563.851  33
  -2  -6  -9 13852.1 488.709   8
   2  -6   8 16497.6 554.519  23
  -2  -6  -8 13627.5 484.763  18
   2  -6   8 15785.1 584.004  33
   2  -6   8 16104.7 1042.60   3
  -2  -6  -8 13649.8 491.762   8
   2  -6   7 44296.5 1007.99  30
   2  -6   7 44539.8 1026.30  33
   2  -6   7 46829.0 1001.05  23
  -2  -6  -7 42525.8 916.902  18
   2  -6   7 45966.2 1778.87   3
  -2  -6  -7 42421.3 927.261   8
  -2  -6  -7 42095.3 967.738  16
   2  -6   6 30086.4 816.128  30
   2  -6   6 29340.6 817.785  33
  -2  -6  -6 31774.6 817.269  27
  -2  -6  -6 31907.6 757.994   8
   2  -6   6 31496.8 792.706  23
  -2  -6  -6 30071.5 826.351   5
  -2  -6  -6 33167.6 768.969  19
  -2  -6  -6 32240.7 748.241  18
  -2  -6  -6 31883.6 801.199  28
   2  -6   6 33075.3 1531.20   3
  -2  -6  -6 32320.5 812.244  16
   2  -6   5 15127.5 585.667  30
   2  -6   5 14636.5 1090.16   3
  -2  -6  -5 19019.1 607.885  27
  -2  -6  -5 18248.1 611.801  16
  -2  -6  -5 19173.1 633.529   5
  -2  -6  -5 19793.0 607.721  28
  -2  -6  -5 19423.1 559.787  19
  -2  -6  -5 18477.7 536.809  18
  -2  -6  -5 19308.7 558.536   8
   2  -6   5 16891.1 567.997  23
   2  -6   5 15623.9 575.650  33
  -2  -6  -5 19275.1 703.588  30
  -2  -6  -4 9034.26 443.561  27
   2  -6   4 13066.5 489.598  27
   2  -6   4 12769.9 497.461  33
   2  -6   4 14325.2 1086.44   3
   2  -6   4 13248.1 484.493  23
  -2  -6  -4 9549.12 484.088   5
   2  -6   4 12758.8 536.706  30
  -2  -6  -4 9718.67 404.580  18
  -2  -6  -4 9227.55 411.931  19
  -2  -6  -4 9770.27 455.142  28
  -2  -6  -4 9637.23 461.648  16
  -2  -6  -4 9342.36 402.805   8
  -2  -6  -4 10656.9 543.838  30
   2  -6   3 20877.7 688.968  30
  -2  -6  -3 20253.2 638.516  27
  -2  -6  -3 21362.5 586.073  18
   2  -6   3 22101.8 630.797  23
  -2  -6  -3 21558.5 655.156  28
  -2  -6  -3 19913.4 685.235   5
   2  -6   3 22744.1 642.673  27
  -2  -6  -3 20874.4 606.720  19
  -2  -6  -3 20289.2 729.295  30
   2  -6   3 24632.4 1372.77   3
  -2  -6  -3 20132.7 652.209  16
   2  -6   3 21955.8 648.921  33
   2  -6   2 13500.3 510.584  27
  -2  -6  -2 15680.1 537.941  27
   2  -6   2 13578.1 488.378  23
  -2  -6  -2 15372.1 483.067  18
  -2  -6  -2 14256.6 587.967   5
  -2  -6  -2 15779.6 509.322  19
   2  -6   2 13109.6 568.416  30
   2  -6   2 13026.2 500.437  33
   2  -6   2 13875.2 1095.48   3
  -2  -6  -2 14533.2 620.245  30
  -2  -6  -1 707.375 310.135  30
  -2  -6  -1 599.009 253.128  27
   2  -6   1 756.516 256.258  27
   2  -6   1 842.485 208.916  26
   2  -6   1 768.830 238.009  23
  -2  -6  -1 572.618 241.448  19
   2  -6   1 762.985 238.433  33
   2  -6   1 877.664 538.597   3
  -2  -6  -1 960.738 239.596  18
   2  -6   1 647.860 293.478  30
   2  -6   0 11434.7 451.661  27
   2  -6   0 11670.3 436.821  26
   2  -6   0 11261.8 452.191  23
  -2  -6   0 11081.8 522.005   5
  -2  -6   0 11825.0 464.930  19
   2  -6   0 11950.8 539.489  30
  -2  -6   0 11751.1 506.153  16
   2  -6   0 13139.2 1073.04   3
   2  -6   0 12247.6 528.316   7
  -2  -6   0 10372.3 535.468  30
  -2  -6   0 11273.7 475.057  27
  -2  -6   1 207.066 271.638  30
   2  -6  -1 390.913 277.696  30
  -2  -6   1 449.793 283.683  28
  -2  -6   1 362.807 244.175  27
   2  -6  -1 211.025 207.116  26
   2  -6  -1 224.682 226.515  23
   2  -6  -1 330.723 234.645  27
  -2  -6   1 252.126 237.334  19
  -2  -6   1 424.652 284.885   5
  -2  -6   1 826.147 303.271  16
   2  -6  -2 6301.22 421.256  30
   2  -6  -2 6007.26 346.677  27
  -2  -6   2 4640.40 332.004  27
   2  -6  -2 6369.74 339.774  26
  -2  -6   2 4428.60 391.990   5
  -2  -6   2 4514.45 365.249  28
  -2  -6   2 4768.46 342.990  19
  -2  -6   2 4119.28 380.478  16
   2  -6  -2 7951.91 880.939   3
  -2  -6   2 4576.98 377.389  30
  -2  -6   3 16166.3 548.649  27
   2  -6  -3 15827.6 515.742  27
  -2  -6   3 16004.7 571.706  28
   2  -6  -3 16245.5 521.761  26
  -2  -6   3 15226.6 596.441   5
  -2  -6   3 16254.4 544.920  19
   2  -6  -3 17534.0 1204.84   3
  -2  -6   3 15596.2 588.462  16
   2  -6  -3 15807.1 558.867  17
   2  -6  -3 15924.3 517.435  16
  -2  -6   3 16370.6 594.314  30
  -2  -6   4 10159.1 436.374  27
  -2  -6   4 10102.2 479.587   5
   2  -6  -4 8292.79 377.200  27
   2  -6  -4 7991.98 418.240  17
  -2  -6   4 9865.34 492.061  16
   2  -6  -4 8102.13 892.010   3
   2  -6  -4 7934.08 376.897  16
   2  -6  -4 8250.74 395.506  26
  -2  -6   5 18580.1 589.146  27
   2  -6  -5 22412.2 1320.81   3
   2  -6  -5 19797.7 556.522  16
  -2  -6   5 19157.9 645.859   5
   2  -6  -5 20909.5 613.436  25
   2  -6  -5 21109.7 612.888  26
   2  -6  -5 21855.7 595.677  27
   2  -6  -5 20399.4 692.616  30
   2  -6  -5 21372.4 645.895  17
   2  -6  -5 21235.8 584.024   8
  -2  -6   5 18269.6 645.997  16
   2  -6  -6 23156.1 621.953  27
  -2  -6   6 21826.3 635.389  27
  -2  -6   6 20658.6 689.717  16
   2  -6  -6 23225.3 651.581  26
   2  -6  -6 23467.5 667.792  25
  -2  -6   6 20732.0 675.702   5
   2  -6  -6 23214.7 716.722  30
   2  -6  -6 24109.1 696.532  17
   2  -6  -6 25924.4 1380.00   3
   2  -6  -6 23395.1 620.509   8
   2  -6  -7 34614.6 792.369  27
  -2  -6   7 35220.0 827.998  27
   2  -6  -7 36577.1 1619.10   3
   2  -6  -7 34719.6 859.590  25
  -2  -6   7 34508.5 890.003  16
   2  -6  -7 34124.2 794.734   8
   2  -6  -7 35507.1 874.425  17
   2  -6  -7 35884.2 910.476  30
   2  -6  -8 9377.48 863.886   3
  -2  -6   8 10536.1 430.972  27
   2  -6  -8 10300.0 409.071  27
   2  -6  -8 10376.2 467.740  25
  -2  -6   8 10928.5 484.085  16
   2  -6  -8 10506.4 427.072   8
   2  -6  -8 10577.5 472.520  17
   2  -6  -8 10670.1 495.741  30
   2  -6  -9 18755.7 537.163  27
   2  -6  -9 19512.7 640.589  30
   2  -6  -9 19076.9 629.868  25
   2  -6  -9 18098.2 1089.40   3
  -2  -6   9 19718.2 621.360  16
   2  -6  -9 19216.6 632.630  17
   2  -6  -9 18925.9 571.280   8
  -2  -6  10 13991.0 527.040  16
   2  -6 -10 15815.9 557.727  17
   2  -6 -10 14459.5 548.070  30
   2  -6 -10 15179.5 510.565   8
   2  -6 -11 9793.62 441.645  30
   2  -6 -11 9284.08 453.119  17
   2  -6 -11 9300.45 409.655   8
  -2  -6  11 10600.8 428.968  16
   2  -6 -12 10908.7 485.753  17
   2  -6 -12 11047.2 442.602   8
   2  -6 -12 11378.8 458.924  30
   2  -6 -13 22587.9 672.005  17
   2  -6 -13 21661.3 610.218   8
   2  -6 -13 21576.5 604.554  30
   2  -6 -14 17389.1 568.221  17
   2  -6 -14 17079.7 530.897   8
   2  -6 -14 15874.9 498.057  30
   2  -6 -15 4107.39 333.762  17
   2  -6 -15 4198.50 302.603   8
   2  -6 -15 3712.80 258.348  30
  -2   6 -16 8753.89 344.391  13
   2  -6 -16 9203.14 406.371  17
   2  -6 -16 8415.78 372.697   8
   2  -6 -17 9069.90 366.823   8
  -2   6 -17 9626.29 342.884  13
   2  -6 -17 9438.08 401.372  17
   2  -6 -18 4876.03 300.805  17
   2  -6 -18 4901.59 283.453   8
  -2   6 -19 328.497 160.761  13
   2  -6 -19 464.019 183.087   8
   2  -6 -19 470.031 193.893  17
  -2   6 -20 9981.62 296.842  13
   2  -6 -20 9180.00 330.712  17
   2  -6 -20 9071.51 309.441   8
  -2   6 -21 6644.03 228.980  13
   2  -6 -21 6229.51 253.483  17
   2  -6 -21 6191.82 236.458   8
   2  -6 -22 1717.08 142.893  17
   2  -6 -22 1956.08 142.422   8
   2  -6 -23 2968.22 132.139   8
  -2  -6  24 2291.05 92.5751  19
   2  -6 -24 1015.68 69.4556   8
   2  -7  21 2351.65 97.7448  27
   2  -7  20 1004.28 103.969  27
   2  -7  19 890.871 128.952  27
   2  -7  19 788.114 108.444  23
   2  -7  18 2761.23 180.281  27
   2  -7  18 2346.41 160.960  23
   2  -7  18 2404.74 134.069  16
  -2  -7 -18 2771.01 172.852   8
   2  -7  17 8242.08 295.022  27
   2  -7  17 7949.11 278.945  23
   2  -7  17 8456.80 258.369  16
  -2  -7 -17 8386.80 288.343   8
   2  -7  16 7869.67 310.804  27
   2  -7  16 8006.57 283.247  16
   2  -7  16 7610.12 292.743  23
  -2  -7 -16 6905.75 284.366   8
   2  -7  15 9531.77 377.760  33
   2  -7  15 10044.1 368.116  27
   2  -7  15 9349.22 339.554  23
   2  -7  15 10067.6 340.124  16
   2  -7  14 8461.96 366.365  27
  -2  -7 -14 8656.53 338.062   8
   2  -7  14 8259.89 338.455  23
   2  -7  14 8604.50 385.510  33
   2  -7  14 8532.03 337.984  16
  -2  -7 -13 16275.6 477.638   8
   2  -7  13 17063.0 514.148  27
   2  -7  13 16533.0 486.009  23
   2  -7  13 17488.2 541.715  33
   2  -7  13 17878.5 501.830  16
   2  -7  12 24428.4 635.498  27
   2  -7  12 23161.4 598.181  23
   2  -7  11 8705.14 406.532  27
   2  -7  11 8566.42 380.852  23
  -2  -7 -11 9799.00 385.173   8
   2  -7  10 7007.50 388.082  27
   2  -7  10 7886.33 426.616  33
   2  -7  10 7575.21 369.002  23
   2  -7  10 6882.07 335.788   5
   2  -7   9 9630.71 404.645  23
   2  -7   9 9022.36 396.798   5
   2  -7   9 9313.59 444.066  33
   2  -7   8 22834.9 624.358  23
   2  -7   8 23071.4 644.039   5
   2  -7   8 22450.3 667.035  33
   2  -7   8 22152.3 613.167  30
   2  -7   7 15063.5 532.797  27
   2  -7   7 15026.6 504.090  23
   2  -7   7 14999.0 559.434  33
   2  -7   7 15385.6 527.319  30
  -2  -7  -6 4724.42 363.479  16
   2  -7   6 5256.04 373.732  27
   2  -7   6 4937.01 324.923  23
   2  -7   6 4931.04 357.379  30
   2  -7   6 5045.21 373.388  33
  -2  -7  -5 4049.33 345.009  27
   2  -7   5 4663.48 325.179  23
   2  -7   5 4908.99 364.123  27
  -2  -7  -5 4189.36 288.220  18
   2  -7   5 4696.43 349.660  33
  -2  -7  -5 4423.12 366.982  16
   2  -7   5 4891.58 369.063  30
  -2  -7  -4 7709.34 426.377  28
  -2  -7  -4 7684.69 430.729  27
   2  -7   4 6225.92 358.849  23
   2  -7   4 6798.89 389.720  33
  -2  -7  -4 7603.87 373.344  19
  -2  -7  -4 8147.69 355.824  18
   2  -7   4 6616.70 390.261  27
   2  -7   4 6338.34 416.943  30
  -2  -7  -4 7713.93 432.585  16
   2  -7   3 1615.34 281.837  33
  -2  -7  -3 1900.81 317.423  28
  -2  -7  -3 1850.52 312.413  27
   2  -7   3 1916.60 320.960  16
   2  -7   3 1734.78 213.052  26
   2  -7   3 1909.11 251.528  23
   2  -7   3 1558.98 316.886  30
  -2  -7  -3 1971.08 279.411  19
  -2  -7  -3 2023.08 251.170  18
  -2  -7  -3 1885.78 337.300  16
   2  -7   3 1777.80 298.732  27
   2  -7   2 263.378 288.503  30
  -2  -7  -2 209.841 285.792  28
  -2  -7  -2 294.415 273.987  27
   2  -7   2 361.941 268.545  27
   2  -7   2 241.953 181.318  26
   2  -7   2 291.978 224.674  23
  -2  -7  -2 158.257 246.216  19
  -2  -7  -2 356.663 220.120  18
   2  -7   2 176.589 281.420  16
  -2  -7  -1 336.753 302.851  28
  -2  -7  -1 419.156 275.117  27
   2  -7   1 538.365 269.539  27
   2  -7   1 310.948 300.470  30
   2  -7   1 323.501 183.468  26
  -2  -7  -1 422.229 252.657  19
  -2  -7  -1 515.909 225.787  18
   2  -7   1 453.155 284.220  16
  -2  -7   0 7450.89 405.791  27
   2  -7   0 7618.78 402.790  27
   2  -7   0 7315.76 339.345  26
  -2  -7   0 7280.29 388.570  19
  -2  -7   0 7621.82 353.774  18
  -2  -7   0 8067.72 449.747  16
   2  -7   0 7029.00 403.438  16
   2  -7   0 7015.08 458.950  30
   2  -7  -1 308.478 314.225  30
  -2  -7   1 144.769 257.584  27
   2  -7  -1 391.333 248.997  27
  -2  -7   1 220.696 257.403  19
  -2  -7   1 173.829 221.910  18
  -2  -7   1 163.907 291.920  16
   2  -7  -1 298.851 252.872  16
   2  -7  -1 462.045 198.808  26
   2  -7  -2 691.886 315.358  30
  -2  -7   2 746.466 269.364  27
   2  -7  -2 851.779 257.381  27
   2  -7  -2 614.017 205.900  26
  -2  -7   2 491.519 227.175  18
  -2  -7   2 506.356 303.664  16
  -2  -7   2 625.766 267.059  19
   2  -7  -2 735.107 263.181  16
  -2  -7   3 7132.15 348.043  18
  -2  -7   3 6903.01 416.005  28
  -2  -7   3 6331.62 372.790  27
   2  -7  -3 7621.11 388.988  27
   2  -7  -3 7093.71 360.010  16
  -2  -7   3 6921.39 393.596  19
  -2  -7   3 6259.58 428.219  16
   2  -7  -3 7078.98 458.717  30
  -2  -7   4 4802.71 381.900  28
  -2  -7   4 4956.25 352.343  27
   2  -7  -4 6800.58 362.456  27
   2  -7  -4 6339.01 338.302  16
  -2  -7   4 4905.68 399.365  16
  -2  -7   4 4978.86 358.892  19
  -2  -7   5 3980.33 370.267  16
  -2  -7   5 4045.67 360.768  28
   2  -7  -5 3515.69 289.306  27
  -2  -7   5 4104.95 322.272  27
  -2  -7   5 4213.22 353.674  19
   2  -7  -5 3523.75 278.592  16
  -2  -7   6 6596.39 409.574  16
  -2  -7   6 6663.53 424.704  28
   2  -7  -6 6937.77 345.229  27
  -2  -7   6 6646.44 367.088  27
  -2  -7   6 6434.60 384.850  19
   2  -7  -6 6773.84 322.789  16
   2  -7  -6 6925.30 445.445  30
   2  -7  -7 27179.6 670.566  27
  -2  -7   7 27870.4 702.303  27
  -2  -7   7 28779.1 763.028  28
  -2  -7   7 29029.9 735.723  19
  -2  -7   7 27862.4 758.929  16
   2  -7  -7 28769.6 790.260  30
  -2  -7   8 21793.4 662.044  28
   2  -7  -8 22976.7 593.466  27
  -2  -7   8 22350.2 609.458  27
  -2  -7   8 23521.1 667.760  16
  -2  -7   8 22222.1 648.893  19
   2  -7  -8 24004.3 669.028   5
   2  -7  -8 23925.5 694.476  30
  -2  -7   9 6895.45 402.960  28
  -2  -7   9 6751.88 332.224  27
   2  -7  -9 6100.90 362.646   5
   2  -7  -9 5905.54 375.347  17
  -2  -7   9 7132.01 385.559  16
   2  -7  -9 5896.75 385.909  30
  -2  -7  10 11376.8 468.487  28
  -2  -7  10 10150.9 388.114  27
   2  -7 -10 13266.6 479.815  17
   2  -7 -10 12946.9 443.363   5
  -2  -7  10 11329.6 443.686  16
   2  -7 -10 13287.7 487.284  30
   2  -7 -11 13143.1 488.049  17
  -2  -7  11 12238.2 472.436  28
   2  -7 -11 12538.3 409.992   5
  -2  -7  11 12747.2 432.363  16
   2  -7 -11 13554.9 446.297   8
   2  -7 -11 12847.2 472.643  30
   2  -7 -12 23445.6 598.676   8
  -2  -7  12 24422.9 638.803  28
  -2  -7  12 25485.5 590.589  16
   2  -7 -12 24444.7 650.286  17
   2  -7 -12 23104.2 617.757  30
  -2  -7  13 9326.00 386.321  28
   2  -7 -13 8620.00 379.168  17
   2  -7 -13 8243.83 346.410   8
   2  -7 -13 8465.37 350.529  30
  -2  -7  14 5298.72 301.955  28
   2  -7 -14 5661.73 310.364  17
   2  -7 -14 5587.14 285.815   8
   2  -7 -15 7580.47 334.834  17
   2  -7 -15 7510.79 311.125   8
   2  -7 -16 7923.45 318.177  17
  -2  -7  16 8846.87 312.022  28
   2  -7 -16 8133.92 302.634   8
  -2  -7  17 3780.03 210.324  28
   2  -7 -17 3879.02 223.363  17
   2  -7 -17 3681.90 208.439   8
  -2  -7  18 1064.04 136.598  28
  -2  -7  19 1403.36 113.160  28
  -2  -7  19 1620.06 156.276  19
  -2  -7  20 1569.27 127.017  19
  -2  -7  21 1418.15 100.794  19
   2  -8  18 3275.66 97.4423  28
   2  -8  17 361.545 72.2969  27
   2  -8  16 753.125 103.850  27
   2  -8  16 748.937 79.7576  16
   2  -8  15 8363.11 227.553  16
   2  -8  15 9063.74 253.512  27
   2  -8  14 10008.1 290.363  27
   2  -8  14 10158.4 271.868  16
   2  -8  13 1074.55 161.254  27
   2  -8  13 855.991 113.753  23
   2  -8  13 995.546 151.966  16
   2  -8  12 1650.97 189.526  27
   2  -8  12 1527.23 141.807  23
   2  -8  12 1802.06 182.551  16
   2  -8  11 2416.43 218.980  27
   2  -8  11 2137.12 162.644  23
   2  -8  11 2337.63 210.614  16
   2  -8  10 4602.60 266.209  27
   2  -8  10 4263.08 214.641  23
   2  -8  10 4280.27 200.117   5
   2  -8  10 4931.93 272.793  16
   2  -8   9 3411.33 210.039   5
   2  -8   9 3291.23 202.959  23
   2  -8   9 3791.09 264.882  16
   2  -8   8 1257.05 169.294  23
   2  -8   8 1398.72 195.837   5
   2  -8   8 1352.47 239.866  16
   2  -8   7 1922.40 224.765   5
   2  -8   7 1663.62 193.807  30
   2  -8   6 3813.80 245.311  28
   2  -8   6 3982.62 289.142  27
   2  -8   6 3981.12 259.370  30
   2  -8   6 4140.76 285.540   5
   2  -8   5 5142.22 268.958  28
   2  -8   5 5773.68 329.415  27
   2  -8   5 5503.41 330.141   5
   2  -8   5 5448.10 330.734  16
   2  -8   5 5419.43 299.005  30
   2  -8   4 13046.1 457.696  16
   2  -8   4 13875.1 461.973  27
   2  -8   4 13561.3 477.419   5
   2  -8   4 13194.1 457.122  30
   2  -8   3 10814.1 413.377  27
   2  -8   3 10261.0 418.506  30
   2  -8   3 11034.6 441.268   5
   2  -8   3 10912.1 420.491  16
   2  -8   2 7244.00 351.610  27
   2  -8   2 7203.84 383.205  30
   2  -8   2 7574.28 398.911   5
  -2  -8  -2 7534.87 385.566  16
   2  -8   2 6951.22 357.806  16
  -2  -8  -1 9568.15 402.683  27
   2  -8   1 7633.50 362.901  27
  -2  -8  -1 9317.19 353.049  19
   2  -8   1 7914.03 408.586   5
  -2  -8  -1 9285.64 412.697  28
   2  -8   1 7534.27 358.218  16
   2  -8   1 7953.77 408.471  30
  -2  -8   0 7964.64 400.309  28
   2  -8   0 8302.35 364.930  27
  -2  -8   0 8206.48 380.595  27
  -2  -8   0 7842.74 342.483  19
   2  -8   0 9182.47 430.942   5
   2  -8   0 8412.85 365.895  16
   2  -8   0 8495.38 415.499  30
  -2  -8   1 14287.2 488.033  27
   2  -8  -1 17748.5 496.938  27
  -2  -8   1 13630.3 444.819  19
   2  -8  -1 17222.6 482.475  16
  -2  -8   1 14010.4 514.933  16
   2  -8  -1 17960.5 572.035  30
  -2  -8   2 9427.43 439.552  16
  -2  -8   2 8813.53 378.416  27
   2  -8  -2 8845.97 365.610  27
   2  -8  -2 9294.71 364.241  16
  -2  -8   2 9074.23 365.042  19
   2  -8  -2 9530.89 434.471  30
  -2  -8   3 6822.59 334.186  27
   2  -8  -3 5851.97 304.378  27
  -2  -8   3 6976.33 328.133  19
   2  -8  -3 6038.93 370.280   5
  -2  -8   3 6770.49 383.307  16
   2  -8  -3 5415.47 286.833  16
   2  -8  -3 5479.52 380.421  30
  -2  -8   4 12069.1 465.159  16
  -2  -8   4 11423.3 408.987  27
  -2  -8   4 11517.1 403.948  19
   2  -8  -4 12280.1 465.955   5
   2  -8  -4 12138.9 399.976  27
  -2  -8   4 11629.4 450.152  28
   2  -8  -4 11864.3 377.624  16
   2  -8  -4 12356.9 488.724  30
  -2  -8   5 8508.27 398.730  28
   2  -8  -5 9013.08 341.042  27
  -2  -8   5 8120.98 346.523  27
  -2  -8   5 8634.07 355.412  19
  -2  -8   5 8817.35 403.204  16
  -2  -8   6 6728.43 359.736  28
   2  -8  -6 5577.50 277.535  27
  -2  -8   6 6320.31 299.149  27
  -2  -8   6 6516.80 315.703  19
   2  -8  -6 6130.74 331.044   5
  -2  -8   6 6708.24 354.791  16
  -2  -8   7 711.063 249.250  28
  -2  -8   7 675.171 180.524  27
   2  -8  -7 1334.15 227.465   5
  -2  -8   7 613.775 214.779  19
  -2  -8   7 773.677 230.936  16
   2  -8  -7 1396.02 265.015  30
   2  -8  -8 1200.05 243.597  30
  -2  -8   8 743.205 167.758  27
   2  -8  -8 1343.56 207.483   5
  -2  -8   8 797.105 215.423  19
  -2  -8   8 674.450 233.700  28
  -2  -8   8 672.138 215.468  16
  -2  -8   9 7917.63 346.627  28
  -2  -8   9 7365.59 273.769  27
   2  -8  -9 6865.19 337.051  30
   2  -8  -9 7176.32 285.248   5
  -2  -8   9 7621.14 320.065  19
  -2  -8   9 7934.54 319.456  16
  -2  -8  10 4148.56 271.020  28
  -2  -8  10 3697.55 194.649  27
  -2  -8  10 4088.72 234.053  16
  -2  -8  10 4168.72 255.434  19
   2  -8 -10 3994.39 261.588  30
   2  -8 -11 745.214 181.115  30
  -2  -8  11 765.480 195.963  28
  -2  -8  11 936.473 190.169  19
  -2  -8  11 809.143 156.356  16
  -2  -8  12 1784.99 196.701  28
  -2  -8  12 1610.28 191.403  19
   2  -8 -12 1363.50 173.685  30
  -2  -8  13 652.751 160.872  28
  -2  -8  13 529.732 157.041  19
  -2  -8  14 5818.99 224.077  28
  -2  -8  15 3725.56 172.156  28
  -2  -8  16 938.397 95.5819  28
  -2  -8  18 2183.56 85.0041  19
   2  -9  12 331.529 54.2929  27
   2  -9  11 669.101 76.6802  27
   2  -9  11 711.404 76.7572  16
   2  -9  10 619.391 91.8673  16
   2  -9   9 1034.70 116.616  16
   2  -9   8 1487.93 132.786  16
   2  -9   7 4983.56 193.668  27
   2  -9   7 4663.70 164.542   5
   2  -9   6 3164.65 172.266  27
   2  -9   6 3188.81 155.933   5
   2  -9   5 5454.33 212.154  27
   2  -9   5 5232.27 202.035   5
   2  -9   5 5214.37 217.622  16
   2  -9   4 1462.32 152.820  27
   2  -9   4 1612.53 153.562   5
   2  -9   4 1647.05 160.363  16
   2  -9   4 1261.84 132.142  30
   2  -9   3 5703.82 222.639  27
   2  -9   3 5644.44 229.436   5
   2  -9   3 5256.99 211.931  30
   2  -9   3 5985.19 230.620  16
   2  -9   2 5459.40 221.703  27
   2  -9   2 5526.19 235.553   5
   2  -9   2 5673.85 227.239  16
   2  -9   2 5034.95 222.724  30
   2  -9   1 9881.61 292.225  27
   2  -9   1 9971.56 310.825  30
   2  -9   1 10407.0 315.781   5
   2  -9   1 10572.0 294.949  16
   2  -9   0 10051.6 288.756  27
   2  -9   0 9404.45 282.075  16
   2  -9   0 10301.1 318.087   5
   2  -9   0 9725.10 315.588  30
   2  -9  -1 5132.34 216.815  27
   2  -9  -1 5562.00 249.890  30
   2  -9  -2 3621.24 187.024  27
   2  -9  -2 4096.93 225.476  30
   2  -9  -3 8613.64 283.263   5
   2  -9  -3 8258.84 296.550  30
   2  -9  -4 2126.76 167.167   5
   2  -9  -4 2115.83 193.448  30
   2  -9  -5 2697.85 167.861   5
   2  -9  -5 2627.59 192.651  30
  -2  -9   6 797.867 146.562  28
   2  -9  -6 1108.58 124.013   5
  -2  -9   7 4838.34 203.237  28
   2  -9  -7 5018.72 214.977  30
  -2  -9   8 1756.56 147.583  28
  -2  -9   9 682.486 113.605  28
  -2  -9   9 657.528 92.5966  19
  -2  -9  10 54.2792 83.2558  28
  -2  -9  10 92.7959 69.0299  19
  -2  -9  11 646.632 65.4283  19
   3   0   0 694.639 247.529  10
   3   0   1 247238. 4084.03  10
   3   0  -1 249793. 4092.36  10
  -3   0  -2 161656. 2920.22   1
   3   0   2 165885. 3003.50  22
   3   0   2 157920. 2853.51  10
   3   0  -2 162699. 2871.12  10
  -3   0  -3 72433.6 1648.32   1
   3   0   3 74010.4 1718.47  22
   3   0  -3 73987.0 1617.04  10
   3   0   4 430793. 6763.62  22
   3   0  -4 422041. 6620.77  10
  -3   0  -4 428947. 6664.59   1
  -3   0  -5 31898.3 1022.56   1
   3   0   5 32630.7 1092.25  22
  -3   0  -6 32547.9 1069.06   1
   3   0   6 31376.1 1106.36  22
   3   0   7 796.275 357.735  22
  -3   0  -7 238.898 349.101   1
   3   0   8 600090. 9418.70  22
   3   0  -8 599785. 9355.00   9
   3   0   9 119740. 2702.98  22
   3   0  -9 121557. 2652.27   9
   3   0  10 1975.44 474.188  22
   3   0 -10 2181.52 448.241   9
   3   0 -11 5448.91 595.595   9
   3   0  11 4956.46 621.667  22
   3   0 -12 351216. 6174.57   9
   3   0  12 348374. 6308.98  22
   3   0  13 2828.00 575.770  22
   3   0 -13 2317.24 533.113   9
   3   0  14 21831.1 1193.51  22
   3   0 -14 23224.5 1184.02   9
   3   0  15 20854.1 1219.13  22
   3   0 -15 23414.6 1222.15   9
   3   0 -16 122265. 3032.56   9
   3   0  16 105495. 2949.57  22
   3   0 -17 3609.29 627.560   9
   3   0  17 3717.59 671.119  22
   3   0  18 31083.4 1495.03  22
  -3   0 -18 30379.4 747.719  21
   3   0 -18 33848.3 1526.09   9
  -3   0 -18 32880.9 828.625  32
   3   0  19 18118.4 1158.02  22
  -3   0 -19 18423.8 549.699  21
   3   0 -19 18676.1 1124.47   9
  -3   0 -19 19473.1 627.967  32
  -3   0 -20 6269.64 331.492  21
  -3   0 -20 6197.85 409.804  32
  -3   0 -21 1413.09 225.921  13
  -3   0 -21 1566.17 230.195  21
  -3   0 -21 1850.58 320.204  32
  -3   0 -22 29897.8 766.774  32
  -3   0 -22 27454.6 634.448  13
  -3   0 -23 121.951 171.554  13
  -3   0 -23 60.4974 263.768  32
  -3   0 -24 14869.5 428.896   6
   3   0 -24 14472.4 442.480   6
  -3   0 -24 15815.0 517.392  32
   3   0  25 17576.4 484.977  14
  -3   0 -25 16669.4 435.337   6
   3   0 -25 17962.8 461.824   6
  -3   0 -25 17224.9 511.034  32
   3   0  26 14288.0 411.058  14
   3   0 -26 14527.4 387.988   6
  -3   0 -26 14332.1 446.402  32
  -3   0 -26 14798.9 419.910  12
  -3   0 -27 6186.10 257.920  12
   3   0 -27 6556.94 267.818  24
   3   0 -27 5844.82 226.569   6
  -3   0 -27 5959.17 286.619  32
   3   0  27 6229.24 253.680  14
   3   0  28 53216.8 864.422  14
   3   0 -28 51852.1 873.115  24
  -3   0 -28 51967.0 883.938  12
  -3   0 -28 52090.4 901.080  32
   3   0  29 305.790 88.6745  14
  -3   0 -29 227.827 89.3933  12
   3   0 -29 277.906 118.572  29
  -3   0 -29 272.254 120.760  32
   3   0 -30 303.811 83.9906  29
  -3   0 -30 164.352 59.1470  20
  -3   0  31 855.350 53.8840   4
   3  -1  30 21838.2 374.899  14
  -3  -1 -30 20042.7 374.404  20
   3  -1  29 2079.52 131.581  14
   3  -1  28 4396.95 207.714  14
   3   1 -28 4241.07 162.440   6
  -3  -1 -28 4791.16 212.080  32
   3  -1  27 21288.2 484.521  14
  -3  -1 -27 22536.3 497.985  12
   3   1 -27 20863.1 449.893  24
  -3  -1 -27 21370.4 494.195  32
   3  -1  26 23847.6 551.255  14
  -3  -1 -26 22475.6 550.159  12
   3   1 -26 23949.6 530.231  24
   3   1 -26 22634.1 503.599   6
  -3  -1 -26 21834.3 553.752  32
  -3  -1 -25 3567.26 264.273  12
  -3  -1 -25 3163.78 215.562   6
  -3  -1 -25 3332.62 280.352  32
  -3  -1 -24 3215.73 280.177  12
  -3  -1 -24 2926.18 230.612   6
  -3  -1 -24 3090.67 300.951  32
  -3  -1 -23 71583.0 1278.94   6
  -3  -1 -23 74016.0 1357.93  32
  -3  -1 -22 13593.8 442.559   6
  -3  -1 -22 14207.2 507.555  32
  -3  -1 -21 48163.0 982.291   6
  -3  -1 -21 51906.8 1071.84  32
  -3  -1 -20 29204.2 699.426   6
   3  -1  20 30238.2 1295.90  11
  -3  -1 -20 29996.6 776.856  32
  -3  -1 -19 69378.1 1353.16  32
   3  -1  19 69543.3 2225.73  22
  -3  -1 -19 66843.8 1261.77   6
   3   1 -19 69779.8 2119.84   9
  -3  -1 -19 69749.9 1319.13  31
   3  -1  18 27933.2 1379.06  22
  -3  -1 -18 26151.7 721.661  32
  -3  -1 -18 26289.8 711.127  31
   3  -1  17 91103.5 2645.49  22
   3   1 -17 95223.0 2598.88   9
   3   1 -16 14176.5 968.582   9
   3  -1  16 11895.6 967.488  22
   3   1 -15 5174.13 666.594   9
   3  -1  15 5125.31 694.634  22
   3  -1  14 162707. 3729.51  22
   3   1 -14 169853. 3665.60   9
   3  -1  13 84835.5 2379.99  22
   3   1 -13 83360.8 2254.47   9
   3   1 -12 38395.1 1395.50   9
   3  -1  12 40643.8 1513.69  22
   3  -1  11 37470.2 1411.34  22
   3   1 -11 37129.2 1340.03   9
   3  -1  10 342289. 5903.55  22
   3   1 -10 328749. 5723.79   9
   3  -1   9 24858.2 1069.44  22
   3   1  -9 24515.8 986.457   9
   3  -1   8 36453.7 1242.92  22
   3   1  -8 35653.9 1194.82   9
   3  -1   7 358438. 5830.69  22
  -3  -1  -7 336390. 5696.39   1
  -3  -1  -6 197640. 3535.87   1
   3  -1   6 192683. 3596.59  22
  -3  -1  -5 36761.7 1094.32   1
   3  -1   5 31151.6 1072.70  22
   3  -1   4 62927.4 1548.37  22
  -3  -1  -4 61182.4 1481.85   1
  -3  -1  -3 249951. 4255.45   1
   3  -1   3 263688. 4354.50  22
   3  -1   2 26064.9 899.834  22
   3  -1   2 24933.9 871.973  10
   3   1  -2 25537.0 752.127  10
  -3  -1  -1 281583. 4498.96   1
   3  -1   1 273153. 4543.61  10
   3   1  -1 266214. 4275.32  10
   3  -1   0 39449.7 1142.76  10
   3   1   0 40386.8 977.406  10
   3   1   1 295067. 4623.67  10
   3  -1  -1 297051. 4868.29  10
  -3   1  -1 295774. 4787.08   1
   3   1   2 26625.8 913.373  22
   3   1   2 26193.4 776.154  10
   3  -1  -2 27879.1 930.994  10
  -3   1  -3 259075. 4208.46   1
   3   1   3 246814. 4256.67  22
   3  -1  -3 248055. 4254.69  10
  -3   1  -4 50608.3 1312.01   1
   3   1   4 51184.3 1364.39  22
   3  -1  -4 52903.4 1383.40  10
   3   1   5 35250.0 1131.97  22
   3  -1  -5 36275.4 1127.14  10
  -3   1  -6 189517. 3436.00   1
   3   1   6 185916. 3507.41  22
   3   1   7 291797. 5198.04  22
  -3   1  -7 317616. 5187.52   1
   3   1   8 26044.9 1059.93  22
   3   1   9 22116.3 990.092  22
   3   1  10 353459. 6146.08  22
   3  -1 -11 46491.4 934.317  25
   3   1  11 45118.6 1587.97  22
   3   1  12 49106.3 1712.17  22
   3  -1 -12 51469.9 1022.69  25
   3  -1 -13 107275. 1833.43  25
   3   1  13 103510. 2723.46  22
   3  -1 -14 156351. 2520.05  25
   3   1  14 143357. 3489.44  22
   3  -1 -15 6612.30 364.715  25
   3   1  15 5501.83 705.625  22
   3   1  16 25879.4 1327.40  22
   3   1  17 100330. 2852.51  22
   3  -1 -17 113622. 2966.46   9
  -3   1 -18 29519.2 784.719  32
  -3   1 -18 27674.2 724.376  21
   3  -1 -18 26465.9 1389.15   9
  -3   1 -19 58212.7 1170.11  21
  -3   1 -19 60067.1 1251.12  32
  -3   1 -20 28381.6 792.348  32
   3  -1 -20 28806.6 715.458   6
  -3   1 -20 29490.4 733.041  21
  -3   1 -21 58527.4 1167.77  21
   3  -1 -21 63316.4 1179.56   6
   3  -1 -22 12050.7 430.780   6
  -3   1 -22 11287.4 425.784  21
  -3   1 -23 59227.9 1119.48  13
   3  -1 -23 64979.9 1163.71   6
  -3   1 -24 1823.03 219.130  13
   3  -1 -24 1518.19 214.632   6
   3   1  25 3181.57 224.653  14
   3  -1 -25 3486.37 230.468   6
   3   1  26 19247.7 446.160  14
   3  -1 -26 19033.8 453.502   6
   3  -1 -27 17287.4 450.925  29
   3   1  27 16109.9 373.624  14
   3  -1 -27 16504.7 381.297   6
  -3   1 -28 3519.55 169.850  12
   3  -1 -28 3748.04 208.481  29
   3  -1 -28 3328.99 150.886   6
   3  -1 -28 3699.23 190.639  24
   3  -1 -29 825.426 127.955  29
   3  -1 -30 18635.5 354.676  29
  -3  -2 -30 3604.92 108.740  20
   3  -2  29 22867.4 410.289  14
  -3  -2 -29 20750.0 412.051  20
   3   2 -28 618.732 82.9304   6
   3  -2  28 754.785 137.768  14
  -3  -2 -28 477.652 137.593  20
   3  -2  27 2522.51 195.133  14
   3   2 -27 2536.96 144.991   6
  -3  -2 -26 3184.54 224.309  12
  -3  -2 -26 3007.71 211.449  32
  -3  -2 -25 69767.6 1213.33  12
   3  -2  25 69242.8 1197.87  14
  -3  -2 -24 344.901 222.943  12
  -3  -2 -24 276.260 163.990   6
  -3  -2 -24 217.894 207.626  32
  -3  -2 -23 39129.8 859.110  12
  -3  -2 -23 37807.2 825.526  32
  -3  -2 -22 9050.18 435.038  12
  -3  -2 -22 8023.19 345.207   6
  -3  -2 -22 8035.64 390.639  32
  -3  -2 -21 62922.9 1246.68  12
  -3  -2 -21 61159.1 1154.52   6
  -3  -2 -21 60541.4 1171.01  31
  -3  -2 -21 61412.9 1203.63  32
  -3  -2 -20 5189.66 374.103  12
  -3  -2 -20 4564.87 295.858   6
  -3  -2 -20 5266.12 335.147  32
  -3  -2 -20 5087.34 334.607  31
  -3  -2 -19 97026.4 1725.17  12
  -3  -2 -19 92263.4 1616.34   6
  -3  -2 -19 94003.4 1685.46  31
  -3  -2 -19 91955.8 1656.89  32
  -3  -2 -18 7140.02 341.222   6
   3  -2  18 8430.66 786.012  22
   3  -2  18 8292.84 762.985  11
  -3  -2 -18 7594.38 388.665  32
  -3  -2 -18 8293.05 407.496  31
  -3  -2 -18 8090.44 431.292  12
  -3  -2 -17 31027.3 803.591  12
   3  -2  17 29585.8 1373.53  22
   3   2 -17 32576.6 1341.48   9
  -3  -2 -17 30541.8 755.820  32
  -3  -2 -17 32647.4 813.846  31
  -3  -2 -16 1266.62 272.000  12
   3   2 -16 1673.07 465.805   9
  -3  -2 -15 115080. 1975.66  12
   3  -2  15 110278. 2842.81  22
   3   2 -15 111229. 2748.16   9
  -3  -2 -14 38824.7 883.345  12
   3  -2  14 38858.5 1514.61  22
   3   2 -14 36161.0 1412.08   9
  -3  -2 -13 796.939 227.555  12
   3  -2  13 1653.68 439.366  22
   3   2 -13 1845.17 455.068   9
  -3  -2 -12 123.174 203.629  12
   3  -2  12 828.725 425.862  22
   3   2 -12 705.540 378.613   9
  -3  -2 -11 67204.3 1271.62  12
   3   2 -11 65987.5 1824.30   9
   3   2 -10 64811.8 1757.54   9
   3  -2  10 68737.1 1868.11  22
  -3  -2 -10 65207.3 1217.04  12
  -3  -2  -9 71956.4 1330.38  12
   3   2  -9 76881.6 1876.47   9
   3  -2   8 13681.5 749.071  22
   3   2  -8 13069.7 689.191   9
   3  -2   7 1101.82 349.094  22
   3   2  -7 1115.44 318.286   9
   3  -2   6 44490.7 1309.70  22
  -3  -2  -6 49426.3 1353.06   1
  -3  -2  -5 408374. 6487.38   1
   3  -2   5 410168. 6537.65  22
  -3  -2  -4 74431.6 1701.65   1
   3  -2   4 77951.5 1756.86  22
   3  -2   3 164592. 3097.94  22
  -3  -2  -3 176443. 3074.83   1
  -3  -2  -2 73014.4 1624.01   1
  -3  -2  -1 451769. 6960.10   1
  -3   2   0 49769.5 1233.73   1
  -3  -2   0 48331.5 1244.76   1
  -3   2  -1 453033. 6957.98   1
  -3   2  -2 86911.7 1754.07   1
   3   2   2 77442.9 1432.27  10
   3   2   3 156405. 2599.05  10
  -3   2  -3 161008. 2898.34   1
  -3   2  -4 88715.9 1803.99   1
   3   2   4 82686.7 1829.74  22
  -3   2  -5 425373. 6518.15   1
   3   2   5 393319. 6516.77  22
   3   2   6 53465.2 1452.86  22
  -3   2  -6 49527.4 1376.55   1
   3   2   7 4384.51 476.376  22
   3  -2  -7 4842.29 530.589   9
   3   2   8 16669.3 842.852  22
   3  -2  -8 16609.4 859.042   9
   3  -2  -9 67287.7 1222.07  26
   3   2   9 65174.8 1801.13  22
   3  -2  -9 66921.6 1882.73   9
   3  -2 -10 69516.4 1994.34   9
   3  -2 -10 68815.2 1283.10  25
   3   2  10 68316.6 1894.73  22
   3  -2 -11 81096.0 1466.98  25
   3   2  11 78056.0 2105.59  22
   3  -2 -11 77250.9 2192.55   9
   3  -2 -12 474.794 214.621  25
   3   2  12 352.786 390.609  22
   3  -2 -12 722.928 443.050   9
   3  -2 -13 303.701 230.695  25
   3   2  13 203.988 380.458  22
   3  -2 -13 311.032 464.194   9
   3   2  14 32183.5 1395.66  22
   3  -2 -14 34417.0 1532.41   9
   3  -2 -15 120787. 3127.98   9
   3  -2 -15 123814. 2121.30  25
   3  -2 -16 630.221 274.851  25
   3   2  16 510.338 424.102  22
   3  -2 -16 764.171 507.079   9
   3   2  17 24782.8 1282.87  22
   3  -2 -17 28897.1 1443.50   9
   3   2  18 6042.32 710.224  22
  -3   2 -18 6636.91 400.261  21
   3  -2 -18 6923.39 782.025   9
   3  -2 -19 104883. 1778.90   6
  -3   2 -19 100371. 1803.73  21
   3  -2 -20 5692.95 331.419   6
  -3   2 -20 5856.60 372.091  21
  -3   2 -20 5096.03 401.944  32
   3  -2 -21 59581.9 1156.60   6
  -3   2 -21 60515.7 1185.31  21
  -3   2 -21 62517.1 1255.09  32
   3  -2 -22 8756.42 371.237   6
  -3   2 -22 8695.40 395.334  21
  -3   2 -22 9343.97 438.488  32
  -3   2 -23 32869.5 739.039  13
   3  -2 -23 34707.2 743.390   6
  -3   2 -23 33604.9 795.359  32
   3  -2 -24 710.257 251.592  29
  -3   2 -24 430.353 199.206  13
   3  -2 -24 509.265 186.698   6
  -3   2 -24 312.392 239.020  32
   3  -2 -25 59952.6 1131.93  29
  -3   2 -25 61382.0 1058.04  13
   3  -2 -25 61977.9 1137.77  24
  -3   2 -25 63106.4 1133.54  32
   3  -2 -26 4189.87 270.397  29
  -3   2 -26 4538.61 224.529  13
   3  -2 -26 3958.72 205.672   6
   3  -2 -26 4375.82 259.161  24
  -3   2 -26 4973.80 269.132  32
   3  -2 -27 1698.90 194.163  29
  -3   2 -27 1384.73 141.270  13
   3  -2 -27 1707.06 173.788  24
  -3   2 -27 1400.00 182.817  32
   3  -2 -28 667.905 141.430  29
   3  -2 -28 627.446 121.809  24
   3  -2 -29 18392.2 386.204  29
  -3   2 -29 20503.2 386.435  32
   3  -2 -30 3976.28 119.083  29
  -3   2 -30 3474.61 108.687  32
  -3  -3 -29 309.370 65.6188  20
  -3  -3 -28 5536.04 190.154  20
  -3  -3 -27 6496.79 218.177  12
  -3  -3 -26 24387.9 512.389  12
   3  -3  26 22136.2 495.083  14
   3  -3  25 11588.7 365.972  14
  -3  -3 -25 11944.6 366.777  12
   3  -3  24 13211.3 416.610  14
  -3  -3 -24 13810.6 426.307  12
   3  -3  23 33002.3 708.272  14
  -3  -3 -23 27517.9 622.466  31
  -3  -3 -22 11670.0 404.980  31
  -3  -3 -22 11446.8 388.996  32
   3  -3  21 25443.9 603.758  33
  -3  -3 -21 23864.1 601.910  32
  -3  -3 -21 25287.7 646.998  31
  -3  -3 -20 35936.2 809.918  32
  -3  -3 -20 37515.0 819.283   6
  -3  -3 -20 37435.0 863.818  31
  -3  -3 -19 36133.2 815.935   6
  -3  -3 -19 36187.2 814.260  32
  -3  -3 -19 37008.9 874.983  31
  -3  -3 -18 21081.8 577.951   6
  -3  -3 -18 22647.1 650.640  31
  -3  -3 -17 76210.2 1394.34   6
  -3  -3 -17 81021.3 1506.54  31
   3  -3  16 102290. 2569.20  22
  -3  -3 -16 99380.8 1825.65  31
   3  -3  15 24932.8 1152.52  22
  -3  -3 -15 24437.5 720.557  31
   3  -3  14 95648.2 2434.22  22
   3  -3  13 8972.65 707.909  22
   3  -3  12 51402.5 1610.13  22
  -3  -3 -11 5695.85 335.120  12
   3  -3  11 7062.93 598.549  22
  -3  -3 -10 169839. 2671.32  12
   3  -3  10 156072. 3277.46  22
  -3  -3  -9 6885.88 339.124  12
   3  -3   9 8027.18 581.341  22
  -3  -3  -8 66187.9 1231.98  12
   3  -3   8 65289.9 1689.25  22
  -3  -3  -7 78302.8 1404.49  12
   3  -3   7 83878.9 1892.91  22
  -3  -3  -6 143667. 2297.75  12
   3   3  -6 140439. 2692.60   9
  -3  -3  -5 40965.3 852.225  12
   3  -3   5 42894.9 1358.69  10
  -3  -3  -4 150334. 2389.63  12
   3  -3   4 151878. 3084.71  10
  -3  -3  -4 158398. 2866.16   1
  -3  -3  -3 91099.1 1915.84   1
   3  -3   3 92433.6 2176.38  10
  -3  -3  -2 39073.1 1086.97   1
   3  -3   2 43585.0 1338.48  10
   3  -3   1 136810. 2823.47  10
  -3  -3  -1 136243. 2523.18   1
  -3   3   1 140059. 2531.59   1
  -3   3   0 108285. 2070.38   1
   3  -3   0 112509. 2401.51  10
  -3   3  -1 124518. 2311.31   1
   3  -3  -1 132161. 2662.21  10
  -3  -3   2 43248.6 1143.52   1
  -3   3  -2 45466.5 1158.17   1
   3  -3  -2 41852.2 1346.66  10
  -3   3  -3 88863.5 1860.76   1
   3  -3  -3 85547.5 2087.35  10
   3  -3  -4 161694. 3259.45  10
   3  -3  -4 167205. 3176.16   9
  -3   3  -4 165839. 3019.66   1
   3  -3  -5 39296.4 824.539  26
   3   3   5 38614.4 1159.50  22
   3  -3  -5 41631.5 1349.51  10
   3  -3  -5 40564.1 1282.18   9
   3  -3  -6 160730. 2498.19  26
   3  -3  -6 156368. 3167.52   9
   3  -3  -7 78123.7 1384.42  26
   3   3   7 75529.5 1834.13  22
   3  -3  -7 76037.5 1999.77   9
   3  -3  -8 78045.6 2058.46   9
   3  -3  -8 75591.0 1384.32  26
   3   3   8 76183.2 1870.98  22
   3  -3  -9 2717.69 270.744  26
   3  -3  -9 3309.60 284.353  25
   3   3   9 2912.86 432.065  22
   3  -3  -9 3331.77 511.965   9
   3  -3 -10 161843. 2591.77  26
   3  -3 -10 160579. 2621.18  25
   3   3  10 156078. 3232.41  22
   3  -3 -10 153040. 3440.45   9
   3  -3 -11 5742.40 359.448  25
   3   3  11 5400.69 559.370  22
   3  -3 -11 4711.99 628.456   9
   3   3  12 35716.2 1346.78  22
   3  -3 -12 33856.4 1487.49   9
   3  -3 -13 16905.0 594.256  25
   3   3  13 15000.5 891.078  22
   3  -3 -13 16379.4 1054.97   9
   3  -3 -14 103406. 2773.21   9
   3  -3 -14 102428. 1872.04  25
   3  -3 -15 29473.6 1403.28   9
   3  -3 -15 28311.3 807.337  25
  -3   3 -15 29778.9 789.623  21
   3  -3 -15 28312.6 781.118  29
   3  -3 -16 83673.8 1650.88  29
   3  -3 -16 87138.0 1697.35  25
   3  -3 -16 87981.4 2561.20   9
   3  -3 -17 66016.0 1346.58  29
  -3   3 -17 65380.7 1315.36  21
   3  -3 -17 64600.7 2117.43   9
   3  -3 -18 21300.1 667.800  29
   3  -3 -18 20435.9 576.732   6
   3  -3 -19 37726.7 862.050   6
   3  -3 -19 39155.7 958.888  29
   3  -3 -20 38542.4 929.451  29
   3  -3 -20 37814.1 846.057   6
  -3   3 -20 39712.6 891.978  21
  -3   3 -20 40496.4 929.276  32
   3  -3 -21 26083.0 728.536  29
   3  -3 -21 25242.2 645.995   6
  -3   3 -21 27747.5 682.700  21
  -3   3 -21 27651.9 720.866  32
   3  -3 -22 17320.8 577.802  29
  -3   3 -22 18742.1 565.967  32
  -3   3 -22 18530.0 521.625  21
  -3   3 -23 36544.1 764.938  13
   3  -3 -23 35246.9 803.832  24
  -3   3 -23 37777.7 811.489  32
   3  -3 -24 20676.7 549.789  29
  -3   3 -24 16925.3 465.235  13
   3  -3 -24 19912.7 521.269  24
  -3   3 -24 17328.5 497.888  32
  -3   3 -25 10276.9 352.842  32
   3  -3 -25 11454.4 384.692  29
   3  -3 -25 10632.1 297.888   8
  -3   3 -25 10032.1 327.077  13
   3  -3 -25 10897.4 358.380  24
  -3   3 -26 23382.8 485.534  13
   3  -3 -26 24133.1 518.821  24
  -3   3 -26 23411.1 510.774  32
  -3   3 -27 9288.29 248.735  13
   3  -3 -27 8749.29 262.955  24
  -3   3 -28 6574.59 190.270  32
   3  -3 -29 1142.95 72.3079  17
  -3   3 -29 762.908 62.5930  32
  -3  -4 -28 9349.14 186.182  20
   3  -4  27 2488.06 107.322  14
  -3  -4 -27 1625.40 113.396  20
   3  -4  26 5171.47 179.237  14
  -3  -4 -26 4768.18 197.664  20
   3  -4  25 2607.63 166.365  14
  -3  -4 -25 3148.84 203.206  20
   3  -4  24 8026.84 278.790  14
  -3  -4 -24 7609.76 282.205  12
  -3  -4 -24 7587.21 303.333  20
   3  -4  23 4442.03 201.695  33
   3  -4  23 4465.94 245.574  14
  -3  -4 -23 3562.09 239.268  12
  -3  -4 -23 3610.73 271.461  20
   3  -4  22 29718.4 641.856  14
  -3  -4 -22 29672.8 668.244  12
  -3  -4 -22 29028.2 674.707  20
   3  -4  22 27604.1 597.681  33
  -3  -4 -22 27323.1 606.688   8
  -3  -4 -21 3907.72 253.660   8
   3  -4  21 4184.84 281.298  14
   3  -4  21 4231.59 259.749  33
  -3  -4 -21 3937.05 292.635  12
  -3  -4 -21 4216.63 282.372  31
  -3  -4 -20 8052.83 343.325   8
  -3  -4 -20 8230.98 389.125  12
   3  -4  20 8150.67 349.521  33
  -3  -4 -20 8212.67 386.291  31
  -3  -4 -19 7306.92 343.773   8
  -3  -4 -19 7483.10 397.829  12
  -3  -4 -19 7632.13 401.353  31
  -3  -4 -18 37019.6 896.456  12
  -3  -4 -18 37279.8 909.403  31
  -3  -4 -17 4778.80 367.160  12
   3  -4  17 5705.35 366.200  33
  -3  -4 -17 4886.16 381.150  31
  -3  -4 -16 64060.3 1284.64  31
  -3  -4 -16 60725.6 1237.02  12
  -3  -4 -15 6321.35 409.151  12
   3  -4  15 6088.85 654.884  11
   3  -4  15 6302.66 407.992  33
  -3  -4 -15 7189.01 426.857  31
   3  -4  14 14600.3 546.891  33
  -3  -4 -14 8264.11 439.134  12
   3  -4  14 13400.3 912.185  11
  -3  -4 -14 8903.75 387.851   8
  -3  -4 -14 8928.75 476.434  31
  -3  -4 -13 11113.5 417.528   8
   3  -4  13 12233.4 526.587  33
  -3  -4 -13 11592.3 496.615  12
   3  -4  13 12054.4 879.286  11
  -3  -4 -13 11320.7 510.226  31
  -3  -4 -12 178618. 2881.59  12
   3  -4  12 172298. 3818.21  11
  -3  -4 -12 179722. 2946.44  31
  -3  -4 -11 10758.4 460.650  12
   3  -4  11 13291.7 907.151  11
  -3  -4 -10 13090.5 485.820  12
   3  -4  10 15712.7 950.380  11
   3  -4  10 15049.8 896.730  10
   3  -4   9 30178.7 1300.31  11
   3  -4   9 29926.0 1248.66  10
  -3  -4  -8 279388. 4223.43  12
   3  -4   8 279152. 5200.82  11
   3  -4   8 272460. 5086.09  10
   3  -4   7 20222.1 1023.15  11
   3  -4   7 20582.2 1001.51  10
   3  -4   6 35759.5 1314.76  10
   3  -4   5 46926.3 1517.49  10
   3  -4   4 118841. 1998.02  23
   3  -4   4 121346. 2694.87  10
   3  -4   3 31459.1 748.746  23
   3  -4   3 33149.9 1221.41  10
   3  -4   2 93274.5 1591.89  23
   3  -4   2 95122.1 2243.48  10
   3  -4   1 43930.6 910.549  23
   3  -4   1 42351.5 1387.18  10
   3  -4   0 18527.1 534.164  23
   3  -4   0 20164.4 922.303  10
   3  -4  -1 38095.0 829.068  23
   3  -4  -1 37298.6 1294.19  10
   3  -4  -2 102539. 1761.79  23
   3  -4  -2 108477. 2457.14  10
   3  -4  -3 30492.7 720.795  23
   3  -4  -3 30928.3 1188.99  10
   3  -4  -4 110445. 2391.34   9
   3  -4  -5 36122.9 1231.06   9
   3  -4  -6 49008.0 1503.79   9
   3  -4  -7 12947.1 790.326   9
   3  -4  -8 269636. 4063.07  25
   3  -4  -8 240482. 4817.39   9
   3  -4  -9 33517.7 837.099  25
   3  -4  -9 29018.6 1263.33   9
   3  -4 -10 12935.3 526.840  25
   3  -4 -10 11000.2 824.394   9
   3  -4 -11 9171.88 467.805  25
   3  -4 -11 8897.24 755.049   9
   3  -4 -12 174497. 2860.32  29
   3  -4 -12 172487. 3805.41   9
   3  -4 -13 13466.8 540.376  29
  -3   4 -13 12207.2 503.310  21
   3  -4 -13 12953.5 891.088   9
   3  -4 -14 7831.52 451.024  29
   3  -4 -14 7250.29 726.566   9
  -3   4 -15 9727.05 456.953  21
   3  -4 -15 10479.9 490.524  29
   3  -4 -16 52608.3 1146.73  29
  -3   4 -16 48802.7 1070.28  21
   3  -4 -17 5197.87 399.314  29
  -3   4 -17 5862.18 372.140  21
   3  -4 -18 31175.6 830.855  29
   3  -4 -18 29903.0 725.915   8
   3  -4 -19 9087.27 371.357   8
   3  -4 -19 9159.24 465.341  29
   3  -4 -19 8577.14 409.933  24
   3  -4 -20 8132.88 343.490   8
   3  -4 -20 8932.48 395.230  24
  -3   4 -20 8529.49 375.029  21
  -3   4 -20 8625.57 414.145  32
   3  -4 -21 2304.44 222.043   8
   3  -4 -21 2526.29 259.589  24
  -3   4 -21 2924.32 268.912  21
  -3   4 -21 2867.51 276.147  32
   3  -4 -22 31979.5 663.190   8
  -3   4 -22 33265.1 709.532  13
   3  -4 -22 32246.4 703.686  24
  -3   4 -22 33154.1 724.646  32
   3  -4 -23 3726.50 237.979  24
  -3   4 -23 4335.94 264.678  13
   3  -4 -23 3858.47 207.077   8
  -3   4 -23 4688.60 265.699  32
  -3   4 -24 11134.2 325.972  13
   3  -4 -24 9694.14 310.553  24
   3  -4 -24 9403.84 272.450   8
  -3   4 -24 11569.6 337.524  32
   3  -4 -25 1883.95 150.461  24
  -3   4 -25 1383.70 153.860  32
   3  -4 -26 6524.64 218.831  17
  -3   4 -26 5709.86 190.766  32
   3  -4 -27 1627.93 109.234  17
  -3   4 -27 2370.18 99.8516  32
  -3  -5 -25 1072.92 99.3708  20
  -3  -5 -24 703.525 122.578  20
  -3  -5 -23 34068.6 598.830  20
   3  -5  23 28201.2 530.139  33
  -3  -5 -22 1046.19 177.398  20
   3  -5  22 1149.78 141.971  33
  -3  -5 -21 12555.7 378.200  20
   3  -5  21 10391.5 333.299  33
  -3  -5 -20 105.095 162.076   8
  -3  -5 -20 73.8434 198.517  20
   3  -5  20 624.536 186.108  33
  -3  -5 -19 17284.2 466.049   8
  -3  -5 -19 17974.6 511.527  20
   3  -5  19 17211.1 498.733  33
  -3  -5 -18 9025.45 356.813   8
   3  -5  18 9914.24 348.966  14
  -3  -5 -18 9645.75 391.704  20
  -3  -5 -17 40180.4 837.742   8
   3  -5  17 38588.8 799.806  14
   3  -5  17 40980.5 898.828  33
  -3  -5 -17 40928.2 864.292  20
  -3  -5 -17 41829.5 932.648  31
  -3  -5 -16 1137.73 223.619   8
  -3  -5 -16 1285.49 259.012  20
   3  -5  16 1716.11 298.127  33
  -3  -5 -16 1361.12 304.779  31
  -3  -5 -15 1683.89 242.063   8
   3  -5  15 1929.61 299.099  33
  -3  -5 -15 2097.44 274.023  20
  -3  -5 -15 2354.85 346.877  31
  -3  -5 -14 63492.9 1219.65   8
  -3  -5 -14 62411.2 1223.05  20
   3  -5  14 69091.3 1333.28  33
  -3  -5 -14 68635.0 1354.23  31
  -3  -5 -13 71714.9 1327.78   8
  -3  -5 -13 75290.7 1463.96  31
   3  -5  13 76334.3 1448.64  33
   3  -5  12 1206.20 394.406  11
   3  -5  12 1343.69 312.739  33
  -3  -5 -12 1652.48 346.515  31
  -3  -5 -12 1504.81 238.718   8
   3  -5  11 43528.9 1552.14  11
   3  -5  11 45179.2 1558.98  10
  -3  -5 -11 47514.2 961.708   8
   3  -5  10 62517.8 1860.09  10
  -3  -5 -10 60523.2 1293.65  31
  -3  -5 -10 62017.0 1161.99   8
   3  -5   9 35187.5 1460.03   3
   3  -5   9 31934.7 760.643   7
   3  -5   9 29861.3 1207.51  11
   3  -5   9 32517.8 1275.00  10
  -3  -5  -9 26627.2 713.690  18
   3  -5   9 32481.6 833.249  33
  -3  -5  -9 26152.7 775.696  31
  -3  -5  -9 25441.8 658.666   8
   3  -5   8 1566.99 256.279   7
   3  -5   8 1271.92 362.896  11
   3  -5   8 1296.05 396.693  10
   3  -5   8 1166.11 282.820  33
  -3  -5  -8 685.638 261.631  18
  -3  -5  -8 742.032 281.168  31
   3  -5   7 135384. 2369.77  33
   3  -5   7 137974. 3055.24  10
  -3  -5  -7 136727. 2367.44  31
  -3  -5  -7 144051. 2294.95  18
   3  -5   6 39621.8 915.292  23
   3  -5   6 35134.6 1316.42  10
   3  -5   5 8217.19 655.670  10
   3  -5   4 7774.18 640.345  10
   3  -5   3 117960. 2668.43  10
   3  -5   2 15707.3 855.265  10
   3  -5   1 31163.0 1207.64  10
   3  -5   0 736.230 369.802  10
   3  -5  -1 41099.5 1400.38  10
   3  -5  -2 21382.4 620.356  26
   3  -5  -3 104871. 1832.06  26
   3  -5  -4 4443.20 319.416  26
   3  -5  -5 4994.00 348.511  26
   3  -5  -5 5532.67 346.804  25
   3  -5  -6 39468.5 923.029  26
   3  -5  -6 40194.3 939.197  25
   3  -5  -7 128988. 2188.07  26
   3  -5  -7 127824. 2209.17  25
   3  -5  -7 126745. 2197.35  17
   3  -5  -8 1291.56 275.542  30
   3  -5  -8 1517.35 254.565   7
   3  -5  -8 1184.09 289.859  26
   3  -5  -8 1391.84 294.653  25
   3  -5  -8 1223.86 271.394  17
   3  -5  -9 31521.9 817.521  30
   3  -5  -9 33620.2 1505.00   3
   3  -5  -9 32680.0 816.507   7
   3  -5  -9 33847.1 850.275  17
   3  -5  -9 33434.8 865.011  25
   3  -5 -10 65388.1 1287.28   7
   3  -5 -10 62504.5 2065.57   3
   3  -5 -10 67077.4 1384.74  25
   3  -5 -10 69061.2 1347.44  17
   3  -5 -10 64608.2 1298.71  30
   3  -5 -11 47235.8 1078.77  25
  -3   5 -11 44063.2 983.066  21
   3  -5 -11 45677.4 1038.60  17
   3  -5 -11 43941.9 973.678  30
  -3   5 -12 2175.63 302.770  21
   3  -5 -12 2224.51 349.094  25
   3  -5 -12 2429.49 314.831  17
   3  -5 -12 2444.27 271.734  30
   3  -5 -13 80786.8 1626.35  25
  -3   5 -13 85199.3 1529.28  21
   3  -5 -13 81813.5 1587.79  29
  -3   5 -14 64065.2 1199.73  21
   3  -5 -14 55156.7 1116.94   8
   3  -5 -15 2885.22 265.667   8
  -3   5 -15 2130.09 288.015  21
   3  -5 -16 2186.36 250.619   8
  -3   5 -16 2321.91 270.796  21
  -3   5 -17 55264.0 1057.06  21
   3  -5 -17 54086.3 1042.54   8
  -3   5 -18 11209.8 385.221  21
   3  -5 -18 8465.64 345.335   8
   3  -5 -19 11905.9 383.156   8
  -3   5 -19 12875.3 399.054  21
   3  -5 -19 13064.5 472.446  17
  -3   5 -19 12736.7 430.714  32
  -3   5 -20 123.249 198.914  13
   3  -5 -20 460.997 161.988   8
   3  -5 -20 545.134 228.612  17
  -3   5 -20 282.259 198.677  32
  -3   5 -21 14402.5 407.011  13
   3  -5 -21 15524.2 383.173   8
  -3   5 -21 14772.5 411.315  32
  -3   5 -22 1829.20 184.835  13
   3  -5 -22 1868.42 202.684  17
  -3   5 -22 1967.96 179.109  32
   3  -5 -22 1629.63 141.592   8
  -3   5 -23 26497.5 512.171  32
  -3   5 -23 27412.1 520.749  13
   3  -5 -23 28279.9 569.897  17
  -3   5 -24 1088.53 123.564  13
   3  -5 -24 1084.10 136.370  17
  -3   5 -24 1086.40 107.651  32
   3  -5 -25 1001.40 105.605  17
  -3   5 -25 1079.88 68.1403  32
   3  -5 -26 6012.10 140.567  17
   3  -6  23 2047.73 96.4092  27
   3  -6  22 10744.7 260.204  27
   3  -6  21 25970.9 511.023  23
   3  -6  20 1084.74 145.758  23
   3  -6  20 1008.98 148.621  33
   3  -6  20 1030.65 105.184  16
   3  -6  19 25792.4 569.468  23
   3  -6  19 25964.4 564.107  33
   3  -6  18 7528.82 309.374  23
   3  -6  18 7369.38 313.292  33
   3  -6  17 3140.36 247.935  23
   3  -6  17 3289.61 270.622  33
  -3  -6 -17 3209.23 211.426   8
   3  -6  16 886.889 219.898  23
   3  -6  16 938.664 242.245  33
  -3  -6 -16 1379.99 191.477   8
   3  -6  15 41270.1 885.230  33
  -3  -6 -15 39480.9 791.506   8
  -3  -6 -14 14214.5 438.603   8
   3  -6  14 15267.6 520.400  33
   3  -6  13 5283.78 372.469  33
  -3  -6 -13 4318.97 279.655   8
  -3  -6 -12 803.695 214.558   8
  -3  -6 -11 35586.3 778.968   8
  -3  -6 -10 5800.48 317.997   8
   3  -6  10 5797.69 403.193  33
   3  -6   9 37795.0 870.298  30
  -3  -6  -9 36307.4 802.578   8
   3  -6   9 36133.0 903.130  33
  -3  -6  -8 688.386 217.634   8
   3  -6   8 811.225 252.371  30
   3  -6   8 621.216 288.353  33
  -3  -6  -8 793.207 276.197  18
   3  -6   7 3892.08 346.536  33
   3  -6   7 4295.46 342.067  30
  -3  -6  -7 3225.49 316.741  18
   3  -6   6 21514.4 678.521  30
   3  -6   6 21661.2 662.388   7
   3  -6   6 20590.3 650.293  23
  -3  -6  -6 21423.7 618.513  18
   3  -6   6 20422.4 653.137  33
   3  -6   5 104911. 1896.11  30
   3  -6   5 100627. 1873.26   7
  -3  -6  -5 100679. 1770.07  18
   3  -6   5 108075. 1848.01  23
   3  -6   5 102662. 1844.56  33
  -3  -6  -5 99533.8 1776.85  19
   3  -6   5 101604. 2927.06   3
  -3  -6  -4 2975.47 337.696  28
   3  -6   4 1632.31 563.965   3
   3  -6   4 1779.37 299.410   7
   3  -6   4 1740.81 282.382  27
  -3  -6  -4 2893.67 309.644  18
   3  -6   4 1800.32 329.459  30
   3  -6   4 1940.56 303.228  23
  -3  -6  -4 2960.14 316.020  19
   3  -6   4 1817.74 291.381  33
   3  -6   3 25710.1 787.263  30
   3  -6   3 24736.3 775.007   7
   3  -6   3 26143.8 705.257  27
  -3  -6  -3 31708.0 792.235  28
   3  -6   3 26246.8 732.791  23
  -3  -6  -3 31998.4 754.372  19
  -3  -6  -3 32176.3 744.104  18
   3  -6   3 25269.6 714.208  33
   3  -6   3 24226.0 1409.00   3
   3  -6   2 41258.8 1812.90   3
   3  -6   2 38764.0 975.704  30
  -3  -6  -2 34895.7 899.023  28
  -3  -6  -2 35136.7 885.619  27
   3  -6   2 40827.7 986.704   7
   3  -6   2 38497.0 863.573  27
   3  -6   2 38390.0 891.052  23
  -3  -6  -2 36391.9 846.587  18
  -3  -6  -2 35605.2 864.694  19
   3  -6   2 38224.1 869.351  33
  -3  -6  -2 34933.4 932.640  16
   3  -6   1 87423.2 1688.48  30
   3  -6   1 83996.4 2730.23   3
  -3  -6  -1 84389.0 1585.46  27
   3  -6   1 86260.3 1689.32   7
   3  -6   1 87637.6 1567.48  26
  -3  -6  -1 85361.1 1600.68  28
   3  -6   1 89018.5 1590.71  23
   3  -6   1 86191.6 1544.50  27
  -3  -6  -1 81708.7 1545.46  19
  -3  -6  -1 82644.2 1534.57  18
   3  -6   1 85665.1 1549.00  33
  -3  -6  -1 85923.1 1652.57  16
   3  -6   0 2569.40 364.748  30
   3  -6   0 1639.29 593.429   3
  -3  -6   0 2972.36 313.304  27
   3  -6   0 2173.82 339.398   7
   3  -6   0 2060.82 256.857  27
   3  -6   0 2414.38 255.577  25
   3  -6   0 2210.20 308.835  23
  -3  -6   0 3040.14 323.505  19
   3  -6   0 2254.01 283.623  26
  -3  -6   0 2579.15 342.547  28
  -3  -6   0 2317.43 355.448  16
   3  -6  -1 73878.2 1576.29  30
  -3  -6   1 84055.4 1542.50  28
  -3  -6   1 83836.4 1506.48  27
   3  -6  -1 75107.0 1423.08  27
   3  -6  -1 77270.1 1478.00  26
   3  -6  -1 75556.2 1444.89  25
  -3  -6   1 84151.7 1499.96  19
  -3  -6   1 85376.1 1612.14  16
   3  -6  -2 41781.3 1851.93   3
  -3  -6   2 38327.5 925.161  28
  -3  -6   2 36466.0 879.727  27
   3  -6  -2 40736.2 1005.17   7
   3  -6  -2 37859.2 843.207  27
  -3  -6   2 39042.6 984.598  16
   3  -6  -2 39292.0 895.336  26
   3  -6  -2 38556.6 879.064  25
  -3  -6   3 26957.1 780.534  28
   3  -6  -3 31566.1 867.054   7
   3  -6  -3 30677.4 718.518  27
   3  -6  -3 31644.3 791.333  26
   3  -6  -3 31836.6 779.702  25
   3  -6  -3 31202.5 805.053  17
  -3  -6   3 27711.8 817.902  16
   3  -6  -3 30289.6 1583.73   3
   3  -6  -4 4617.20 401.795  30
  -3  -6   4 4064.47 370.309  28
   3  -6  -4 4676.40 374.840   7
   3  -6  -4 4213.44 341.039  26
   3  -6  -4 4506.67 334.241  25
   3  -6  -4 3970.33 699.559   3
   3  -6  -4 4520.64 348.678  17
  -3  -6   4 3965.35 396.030  16
  -3  -6   5 84693.4 1555.39  28
   3  -6  -5 80146.6 1583.53   7
   3  -6  -5 79412.3 1593.01  30
   3  -6  -5 81251.9 1522.31  26
   3  -6  -5 80209.2 1528.55  25
   3  -6  -5 80374.7 1544.08  17
  -3  -6   5 81229.6 1580.83  16
   3  -6  -5 79272.8 2585.55   3
   3  -6  -6 26889.9 768.706  30
  -3  -6   6 24073.4 711.746  28
   3  -6  -6 26022.8 749.411   7
   3  -6  -6 25350.3 707.990  26
   3  -6  -6 25105.6 719.230  25
  -3  -6   6 24512.6 709.871  19
   3  -6  -6 25420.2 739.175  17
  -3  -6   6 23698.1 731.388  16
   3  -6  -7 5222.96 385.055  30
  -3  -6   7 4689.26 370.475  28
   3  -6  -7 4998.54 362.416  26
   3  -6  -7 4910.11 364.107  25
  -3  -6   7 4978.34 392.921  19
   3  -6  -7 5333.66 381.783  17
  -3  -6   7 4825.71 385.850  16
  -3  -6   8 1777.42 318.079  28
   3  -6  -8 2034.25 293.602  25
   3  -6  -8 2156.16 322.738  30
   3  -6  -8 2214.27 317.204  17
  -3  -6   8 1608.21 291.589  16
  -3  -6   9 38631.0 894.693  28
   3  -6  -9 38580.3 934.588  25
  -3  -6   9 37276.4 894.140  16
   3  -6  -9 37465.0 821.867   8
   3  -6  -9 38073.2 918.795  30
  -3  -6  10 5758.26 365.476  28
   3  -6 -10 6519.99 414.388  25
   3  -6 -10 6457.55 328.086   8
   3  -6 -10 6512.70 383.588  30
  -3  -6  11 46367.5 992.871  28
   3  -6 -11 44690.5 989.062  30
   3  -6 -11 47330.0 1061.04  25
   3  -6 -11 45325.3 926.878   8
   3  -6 -12 946.506 231.622  30
   3  -6 -12 689.527 211.789   8
  -3  -6  12 1304.21 267.982  28
  -3  -6  13 3212.30 287.255  28
   3  -6 -13 3187.29 254.888   8
   3  -6 -13 2874.01 259.199  30
  -3  -6  14 11351.7 417.234  28
   3  -6 -14 13109.3 410.641   8
  -3  -6  15 48413.9 925.519  28
  -3   6 -15 46826.7 879.223  21
   3  -6 -15 49382.5 1020.17  17
   3  -6 -15 47658.8 912.521   8
   3  -6 -16 3191.90 294.201  17
   3  -6 -16 2917.01 216.633   8
   3  -6 -17 2636.78 264.963  17
   3  -6 -17 2794.87 202.581   8
   3  -6 -18 7468.11 332.556  17
  -3   6 -18 6837.65 268.727  13
  -3   6 -18 6552.89 267.432  32
   3  -6 -18 7033.82 256.430   8
  -3   6 -19 31456.0 599.721  13
  -3   6 -19 31160.4 597.258  32
   3  -6 -19 29606.5 577.208   8
  -3   6 -20 640.249 130.207  13
  -3  -6  20 618.807 145.634  19
   3  -6 -20 336.938 157.652  17
  -3   6 -20 636.535 114.760  32
  -3   6 -21 22267.9 414.933  13
  -3  -6  21 22379.3 423.611  19
   3  -6 -21 21976.7 466.347  17
  -3   6 -22 10103.4 227.973  13
  -3  -6  22 9944.23 224.335  19
  -3   6 -23 2180.03 84.2520  13
   3  -6 -23 2740.61 112.312  17
   3  -7  20 26459.5 447.415  27
   3  -7  19 4490.18 160.791  27
   3  -7  18 6271.78 215.420  27
   3  -7  18 5919.73 199.804  23
   3  -7  18 6130.92 172.293  16
   3  -7  17 2897.61 184.112  27
   3  -7  17 2756.02 161.777  23
   3  -7  17 2817.68 151.644  16
   3  -7  16 30912.1 631.971  33
   3  -7  16 30974.2 623.641  27
   3  -7  16 32275.5 600.487  16
   3  -7  15 3014.17 200.632  23
   3  -7  15 3205.98 211.397  16
   3  -7  15 3284.06 243.453  33
   3  -7  14 10070.5 349.824  23
   3  -7  14 11432.1 393.419  33
   3  -7  13 1533.74 193.943  23
   3  -7  12 12910.7 422.452  23
   3  -7  11 2873.96 294.863  33
   3  -7  11 3176.28 278.271  27
   3  -7  11 3076.98 256.952  23
   3  -7  10 27791.9 679.970  27
   3  -7  10 27395.7 674.856  23
   3  -7  10 27234.1 626.412   5
   3  -7  10 28626.3 711.840  33
   3  -7   9 3241.70 294.878  27
   3  -7   9 3159.63 279.935  23
   3  -7   9 3227.98 301.502  33
   3  -7   9 3272.37 251.283  30
   3  -7   8 13224.9 470.456  27
   3  -7   8 11507.8 389.594  26
   3  -7   8 12131.9 448.831  23
   3  -7   8 12583.2 434.482  30
   3  -7   8 12957.2 479.200  33
   3  -7   7 17912.6 558.712  33
   3  -7   7 16976.3 537.062  27
   3  -7   7 16246.6 474.350  26
   3  -7   7 16291.6 522.731  23
   3  -7   7 16703.7 533.356  30
   3  -7   6 14526.9 511.464  33
   3  -7   6 15114.7 500.391  27
   3  -7   6 13312.5 436.228  26
   3  -7   6 14671.4 496.762  23
  -3  -7  -6 13779.1 461.986  18
   3  -7   6 14630.2 514.635  30
   3  -7   5 2386.58 302.882  30
   3  -7   5 2417.22 285.589  27
   3  -7   5 2646.07 245.503  26
   3  -7   5 2530.96 290.901  23
  -3  -7  -5 2449.64 276.926  18
   3  -7   5 2469.09 292.709  33
   3  -7   4 43113.9 993.919  30
   3  -7   4 42632.0 924.523  27
   3  -7   4 41028.3 881.826  26
   3  -7   4 43307.2 939.969  23
  -3  -7  -4 44205.5 899.858  18
   3  -7   4 44302.7 943.976  33
   3  -7   3 17455.9 599.896  30
   3  -7   3 18380.3 551.539  27
   3  -7   3 16675.7 508.782  26
   3  -7   3 18438.7 564.164  23
  -3  -7  -3 17844.5 546.921  19
  -3  -7  -3 17842.1 528.619  18
   3  -7   3 17152.7 532.744  33
   3  -7   2 5415.49 395.985  30
  -3  -7  -2 4442.06 373.444  28
   3  -7   2 5437.18 325.129  27
  -3  -7  -2 4096.52 313.532  18
   3  -7   2 5086.81 309.506  26
  -3  -7  -2 4340.99 345.289  19
   3  -7   2 5299.91 322.273  33
   3  -7   1 10109.0 490.857  30
  -3  -7  -1 10871.4 478.080  28
  -3  -7  -1 10796.7 422.082  18
   3  -7   1 10258.0 417.723  27
   3  -7   1 10302.7 411.277  26
  -3  -7  -1 11323.3 458.572  19
   3  -7   1 9914.41 391.801  33
   3  -7   0 93915.0 1740.93  30
  -3  -7   0 92863.5 1675.91  28
  -3  -7   0 91440.3 1644.82  27
   3  -7   0 92680.1 1601.80  27
   3  -7   0 90628.4 1604.87  26
  -3  -7   0 90595.3 1618.11  19
  -3  -7   0 91440.7 1585.27  18
  -3  -7   0 90598.1 1704.35  16
   3  -7   0 92319.8 1621.32  16
  -3  -7   1 9322.19 398.108  18
  -3  -7   1 9483.45 471.030  28
  -3  -7   1 9541.38 416.790  27
   3  -7  -1 9586.13 389.905  27
   3  -7  -1 9134.51 483.568  30
   3  -7  -1 9153.86 400.011  26
  -3  -7   1 9453.17 438.109  19
  -3  -7   1 8995.29 481.708  16
   3  -7  -1 9054.13 391.432  16
  -3  -7   2 7956.01 441.042  28
  -3  -7   2 7307.39 379.145  27
   3  -7  -2 6215.58 329.110  27
   3  -7  -2 6132.34 338.911  16
   3  -7  -2 6215.59 349.421  26
  -3  -7   2 7973.72 412.893  19
  -3  -7   2 7383.94 368.456  18
  -3  -7   2 7675.26 445.096  16
   3  -7  -2 5998.14 418.101  30
  -3  -7   3 16777.9 576.542  28
  -3  -7   3 15425.1 504.852  27
   3  -7  -3 14049.1 454.775  27
   3  -7  -3 14454.0 493.221  26
  -3  -7   3 15386.0 531.501  19
  -3  -7   3 16178.7 584.586  16
   3  -7  -3 13592.6 450.954  16
  -3  -7   3 15447.4 494.718  18
  -3  -7   4 44098.0 984.330  28
  -3  -7   4 41272.6 905.583  27
   3  -7  -4 46031.0 883.529  27
  -3  -7   4 43288.8 939.575  19
   3  -7  -4 43799.5 868.074  16
  -3  -7   4 42582.9 998.248  16
  -3  -7   5 2603.80 335.356  28
   3  -7  -5 2181.07 223.559  27
  -3  -7   5 2318.25 328.038  16
   3  -7  -5 2381.88 342.135  30
  -3  -7   6 17216.7 570.413  28
  -3  -7   6 16693.5 559.466  16
  -3  -7   7 13206.2 498.049  28
  -3  -7   7 13063.5 489.451  16
  -3  -7   8 15001.4 523.783  28
  -3  -7   8 15440.2 511.172  16
  -3  -7   9 3463.40 317.270  28
  -3  -7   9 3460.88 332.661  19
  -3  -7   9 3825.48 289.543  16
  -3  -7  10 31264.2 732.690  28
   3  -7 -10 31206.4 704.790   5
  -3  -7  10 32473.2 744.052  19
   3  -7 -10 31476.8 740.561  30
   3  -7 -11 943.490 210.170  30
  -3  -7  11 1624.67 244.389  28
  -3  -7  11 1710.64 275.796  19
   3  -7 -11 861.812 252.957  17
  -3  -7  12 10549.3 375.969  28
  -3  -7  12 10076.5 398.923  19
   3  -7 -12 9805.88 403.301  17
   3  -7 -12 9027.78 347.720  30
  -3  -7  13 3441.78 245.287  28
  -3  -7  13 3512.50 278.904  19
   3  -7 -13 4023.89 286.415  17
  -3  -7  14 11077.1 345.327  28
  -3  -7  14 10828.1 377.815  19
  -3  -7  15 3614.47 204.515  28
  -3  -7  15 3709.83 244.924  19
   3  -7 -15 3749.44 247.270  17
  -3  -7  16 23753.0 470.748  28
   3  -7 -16 23733.4 542.950  17
  -3  -7  17 2660.13 179.892  19
  -3  -7  18 5792.87 206.009  19
  -3  -7  19 4851.48 161.364  19
  -3  -7  20 23052.5 384.048  19
   3  -8  16 8049.81 182.685  27
   3  -8  15 3187.80 114.751  16
   3  -8  14 9639.68 239.471  16
   3  -8  13 6020.01 203.753  16
   3  -8  12 14511.4 358.662  27
   3  -8  12 14886.6 355.888  16
   3  -8  11 10367.1 310.392  27
   3  -8  11 10910.3 315.059  16
   3  -8  10 3134.24 204.535  27
   3  -8  10 3399.64 215.638  16
   3  -8  10 2867.24 147.224   5
   3  -8   9 4266.75 236.283  27
   3  -8   9 4458.38 195.116   5
   3  -8   9 4267.20 246.615  16
   3  -8   8 21876.3 481.009  30
   3  -8   8 23173.9 502.109   5
   3  -8   7 9803.29 337.543  27
   3  -8   7 9517.31 315.320  30
   3  -8   7 10601.2 336.946   5
   3  -8   6 20936.9 508.866  27
   3  -8   6 20532.9 501.021  30
   3  -8   6 19982.5 506.953   5
   3  -8   6 20257.1 518.587  16
   3  -8   5 9683.68 345.339  27
   3  -8   5 10352.8 372.496   5
   3  -8   5 10087.9 366.974  16
   3  -8   5 9520.88 356.645  30
   3  -8   4 18809.5 487.123  27
   3  -8   4 19198.4 531.706   5
   3  -8   4 18803.7 503.053  16
   3  -8   4 18984.3 522.523  30
   3  -8   3 3600.70 242.628  27
   3  -8   3 3990.77 290.415   5
   3  -8   3 3534.97 285.438  30
   3  -8   3 3604.14 261.147  16
   3  -8   2 22159.1 533.546  27
   3  -8   2 21079.4 534.172  16
   3  -8   2 22440.8 601.926   5
   3  -8   2 22313.7 597.041  30
   3  -8   1 2111.46 214.165  27
   3  -8   1 2402.20 284.862   5
   3  -8   1 2166.82 221.418  16
   3  -8   1 2135.29 273.593  30
   3  -8   0 3565.67 306.241   5
   3  -8   0 3288.99 226.277  27
   3  -8   0 3352.95 236.964  16
   3  -8   0 3391.31 295.752  30
   3  -8  -1 835.713 247.117  30
   3  -8  -1 760.009 173.365  27
  -3  -8   1 782.735 219.186  19
   3  -8  -1 647.948 175.796  16
  -3  -8   2 19155.3 543.999  28
  -3  -8   2 18987.5 507.208  19
  -3  -8   3 3195.23 283.655  28
   3  -8  -3 3808.51 314.411  30
  -3  -8   3 3322.96 264.435  19
   3  -8  -3 3774.87 293.637   5
  -3  -8   4 22817.6 579.947  28
  -3  -8   4 23730.0 555.687  19
  -3  -8   5 8244.28 363.814  28
  -3  -8   5 8450.35 345.317  19
  -3  -8   6 24416.7 596.647  28
  -3  -8   6 23387.4 573.382  19
   3  -8  -6 27477.8 613.620   5
   3  -8  -6 27494.6 645.794  30
  -3  -8   7 6759.09 312.511  28
  -3  -8   7 7087.31 306.710  19
   3  -8  -7 6350.48 288.093   5
  -3  -8   8 25960.7 573.817  28
  -3  -8   8 25372.4 557.309  19
   3  -8  -8 23298.2 530.625   5
   3  -8  -8 23610.2 575.040  30
  -3  -8   9 4024.70 244.633  28
   3  -8  -9 6542.67 278.121  30
  -3  -8  10 3075.73 206.210  28
   3  -8 -10 2856.22 199.498  30
  -3  -8  11 8800.72 279.795  28
  -3  -8  12 14793.1 343.709  28
  -3  -8  13 6101.64 193.606  28
  -3  -8  13 6497.25 220.329  19
  -3  -8  14 9844.06 249.865  19
  -3  -8  15 1876.98 116.963  19
  -3  -8  16 6662.66 159.642  19
   3  -9   9 6302.09 145.181  27
   3  -9   8 830.929 71.7576  27
   3  -9   7 13954.9 278.906  27
   3  -9   7 14738.6 298.507  16
   3  -9   6 1614.57 101.820  27
   3  -9   6 1767.16 97.6795   5
   3  -9   6 1837.54 117.560  16
   3  -9   5 1978.04 115.168   5
   3  -9   5 2007.49 121.357  16
   3  -9   4 77.0263 75.2409  30
   3  -9   4 132.080 89.9547   5
   3  -9   4 71.5354 91.6348  16
   3  -9   3 16710.5 355.092  30
   3  -9   3 17179.8 351.575  16
   3  -9   2 5808.27 204.663   5
   3  -9   2 5627.08 197.097  30
   3  -9   1 907.087 128.429   5
   3  -9   1 989.673 126.436  30
   3  -9   0 2949.49 165.770   5
   3  -9   0 2866.09 168.153  30
   3  -9  -1 2088.31 157.678  30
   3  -9  -2 5871.54 219.942  30
   3  -9  -3 16130.3 350.653   5
   3  -9  -3 15838.2 370.893  30
   3  -9  -4 260.260 112.540  30
   3  -9  -4 327.985 104.380   5
   3  -9  -5 1155.92 102.282   5
   3  -9  -6 2605.95 143.880  30
   3  -9  -7 19393.7 378.134  30
   4   0   0 128886. 2578.40  10
  -4   0  -1 11254.5 675.624   1
   4   0   1 11689.2 637.416  10
   4   0  -1 10734.5 608.250  10
   4   0   2 12940.9 668.591  10
   4   0  -2 13393.9 681.138  10
  -4   0  -2 12804.9 717.351   1
  -4   0  -3 33047.5 1144.70   1
   4   0   3 34468.1 1124.64  10
   4   0  -3 35331.8 1134.47  10
   4   0   4 89476.7 2182.97  22
   4   0   4 86876.1 2007.82  10
   4   0  -4 89772.5 2037.81  10
  -4   0  -4 88265.9 2062.00   1
   4   0   5 210854. 4028.72  22
   4   0   5 209322. 3854.11  10
  -4   0  -5 217302. 3937.12   1
  -4   0  -6 2546.36 455.336   1
   4   0   6 2181.86 466.139  22
  -4   0  -7 192229. 3686.52   1
   4   0   7 183256. 3746.87  22
   4   0   8 9953.82 773.074  22
  -4   0  -8 10832.9 749.619   1
  -4   0  -9 116129. 1910.15  12
   4   0   9 123239. 2898.59  22
   4   0  -9 124901. 2814.18   9
  -4   0 -10 483.739 168.336  12
   4   0  10 480.523 429.871  22
   4   0 -10 464.059 404.341   9
  -4   0 -11 121229. 2019.93  12
   4   0  11 127285. 3083.34  22
   4   0 -11 131386. 2998.10   9
   4   0  12 9422.21 834.582  22
   4   0 -12 9767.66 816.219   9
   4   0  13 48417.4 1843.16  22
   4   0 -13 51864.0 1812.47   9
   4   0 -14 6893.44 764.729   9
   4   0  14 7072.82 798.041  22
   4   0  15 75989.5 2463.50  22
   4   0 -15 88860.6 2551.59   9
  -4   0 -16 22303.8 628.385  21
   4   0 -16 21543.2 1245.49   9
  -4   0 -16 23620.4 679.515  32
   4   0  17 4283.81 691.469  22
  -4   0 -17 5641.91 345.036  21
   4   0 -17 5466.18 723.516   9
  -4   0 -17 6092.77 389.950  32
  -4   0 -18 997.901 235.855  21
  -4   0 -18 972.860 280.228  32
  -4   0 -19 10051.3 409.652  21
  -4   0 -19 10430.6 458.621  32
  -4   0 -20 32635.9 785.402  12
  -4   0 -20 31129.2 719.645  21
  -4   0 -20 32556.2 795.740  32
  -4   0 -20 31451.1 758.138  31
  -4   0 -21 3086.22 285.317  12
  -4   0 -21 3290.39 254.120  21
  -4   0 -21 3525.96 318.724  32
  -4   0 -21 3275.34 274.003  31
  -4   0 -22 1775.24 250.164  12
  -4   0 -22 1569.02 274.756  32
  -4   0 -23 1169.22 216.084  12
  -4   0 -23 1216.33 242.701  32
  -4   0 -24 29523.1 647.429  12
  -4   0 -24 27841.2 647.287  32
  -4   0 -25 13357.3 380.366  12
  -4   0 -25 12433.6 384.551  32
   4   0 -26 207.697 155.464  29
   4   0  26 92.1201 140.966  14
  -4   0 -26 452.607 132.278  12
  -4   0 -26 446.176 162.765  32
   4   0 -27 21405.3 440.331  29
   4   0  27 20448.3 414.784  14
  -4   0 -27 20116.8 420.560  12
   4   0 -27 20923.1 442.366  24
  -4   0 -27 20131.6 434.826  32
   4   0 -28 9284.31 238.276  29
   4   0  28 9072.48 216.430  14
  -4   0 -28 9104.70 232.401  32
   4   0 -29 4774.83 133.998  29
  -4   0  29 6346.41 153.921   4
   4  -1  29 8491.16 174.339  14
  -4   1  29 8037.16 171.748   4
  -4  -1 -29 8283.67 186.494  20
   4   1 -28 3256.95 127.941  29
   4  -1  28 3517.59 144.196  14
   4   1 -27 1188.09 125.765  29
   4  -1  27 1159.16 139.277  14
  -4  -1 -27 1399.70 128.648  12
  -4  -1 -26 1640.64 160.285  12
  -4  -1 -26 1438.79 158.979  32
  -4  -1 -25 13724.5 391.626  12
  -4  -1 -25 13018.3 374.810  32
  -4  -1 -24 26260.2 611.136  12
  -4  -1 -24 25470.8 587.077  32
  -4  -1 -23 4107.14 286.440  12
  -4  -1 -23 3865.24 276.344  32
  -4  -1 -22 15023.2 480.961  32
  -4  -1 -22 14959.9 456.222  31
  -4  -1 -21 1758.25 247.396  31
  -4  -1 -21 1976.63 274.026  12
  -4  -1 -21 1969.83 262.597  32
  -4  -1 -20 58780.2 1186.97  12
  -4  -1 -20 58220.1 1152.70  32
  -4  -1 -20 58271.6 1162.93  31
  -4  -1 -19 13651.6 521.140  12
  -4  -1 -19 13143.2 484.618  32
  -4  -1 -19 14357.4 519.010  31
  -4  -1 -18 22571.7 671.399  12
  -4  -1 -18 23785.2 683.544  31
  -4  -1 -18 22846.6 649.018  32
  -4  -1 -17 6529.89 391.738  12
   4  -1  17 5004.37 727.009  22
   4   1 -17 6111.31 727.472   9
  -4  -1 -17 6778.11 374.758  32
  -4  -1 -16 30498.3 786.686  12
  -4  -1 -16 31804.5 770.671  32
  -4  -1 -15 67462.2 1335.49  12
   4  -1  15 64331.9 2192.34  22
   4  -1  15 69062.7 1433.63  15
   4   1 -15 69596.3 2186.38   9
  -4  -1 -14 5066.50 332.777  12
   4  -1  14 4101.41 670.227  22
   4   1 -14 3660.94 608.775   9
  -4  -1 -13 51053.1 1077.77  12
   4   1 -13 55061.3 1813.88   9
   4  -1  13 53772.4 1903.23  22
  -4  -1 -12 7985.92 378.228  12
   4  -1  12 9706.93 852.919  22
   4   1 -12 9503.13 778.096   9
  -4  -1 -11 57853.7 1142.80  12
   4  -1  11 59625.7 1939.52  22
   4   1 -11 62959.6 1881.24   9
  -4  -1 -10 5106.11 291.587  12
   4  -1  10 6198.50 665.973  22
   4   1 -10 5328.83 596.908   9
  -4  -1  -9 143265. 2325.39  12
   4  -1   9 147124. 3255.80  22
   4   1  -9 151993. 3184.29   9
  -4  -1  -8 19535.8 511.599  12
   4  -1   8 15192.6 923.914  22
  -4  -1  -7 79147.2 1381.28  12
   4  -1   7 81761.6 2125.78  22
  -4  -1  -6 61030.4 1693.70   1
   4  -1   6 59223.1 1739.44  22
  -4  -1  -5 80904.5 1992.61   1
   4  -1   5 82587.8 2064.62  22
   4  -1   5 76885.6 1993.68  10
   4  -1   4 129068. 2768.36  22
   4  -1   4 125466. 2688.53  10
  -4  -1  -4 125655. 2642.58   1
  -4  -1  -3 6539.46 552.989   1
   4  -1   3 5257.63 517.713  10
  -4  -1  -2 64957.9 1657.31   1
   4  -1   2 65755.5 1714.74  10
   4   1  -2 62295.7 1496.78  10
   4  -1   1 6025.89 518.778  10
   4   1  -1 5448.42 421.465  10
  -4  -1   0 55884.3 1527.05   1
  -4   1   0 53476.4 1465.70   1
   4  -1   0 55858.4 1553.59  10
   4   1   0 52981.8 1323.07  10
  -4   1  -1 9157.64 616.365   1
   4   1   1 10610.9 546.371  10
   4  -1  -1 10816.0 645.210  10
  -4   1  -2 74102.6 1808.66   1
   4   1   2 73701.2 1666.95  10
   4  -1  -2 77748.8 1876.38  10
   4   1   3 5889.42 446.312  10
   4  -1  -3 5681.12 518.352  10
   4   1   4 125944. 2715.56  22
   4  -1  -4 126906. 2640.72  10
  -4   1  -4 121329. 2554.52   1
  -4   1  -5 70526.3 1785.23   1
   4   1   5 71451.3 1895.98  22
   4   1   5 65071.3 1609.38  10
   4  -1  -5 69954.7 1832.30  10
  -4   1  -6 89971.2 2130.27   1
   4   1   6 87269.2 2214.30  22
   4   1   7 100915. 2478.40  22
  -4   1  -7 101784. 2374.67   1
   4  -1  -8 12269.3 395.095  26
   4   1   8 12889.2 833.471  22
   4   1   9 124984. 2939.41  22
   4   1  10 10309.4 823.961  22
   4  -1 -11 71435.4 1337.44  25
   4   1  11 73712.2 2220.30  22
   4  -1 -12 13792.0 476.070  25
   4   1  12 12917.8 950.769  22
   4  -1 -13 44336.2 965.374  25
   4   1  13 43232.4 1734.81  22
   4  -1 -14 1070.61 239.348  25
   4   1  14 906.089 560.753  22
  -4   1 -15 77503.2 1475.09  34
   4  -1 -15 76719.4 1444.94  25
   4  -1 -16 32776.7 816.730  25
   4   1  16 26247.4 1389.67  22
  -4   1 -16 33310.3 814.612  21
   4  -1 -16 28776.2 1478.34   9
   4   1  17 3078.96 604.585  22
   4  -1 -17 3763.33 677.228   9
  -4   1 -17 4647.59 350.917  21
  -4   1 -18 24101.2 684.132  21
  -4   1 -18 25408.0 724.053  32
  -4   1 -19 11679.6 466.008  21
  -4   1 -19 12912.6 519.484  32
  -4   1 -20 61323.8 1182.29  21
  -4   1 -20 61587.8 1252.42  32
  -4   1 -21 3773.44 299.405  21
  -4   1 -21 3853.62 332.780  32
  -4   1 -22 24842.4 599.688  21
  -4   1 -22 25165.5 668.949  32
  -4   1 -23 1673.70 201.207  13
  -4   1 -23 1897.28 208.878  12
  -4   1 -23 1899.38 270.370  32
  -4   1 -24 15770.3 423.275  12
  -4   1 -24 15487.8 472.298  32
   4  -1 -25 10400.1 358.439  29
   4   1  25 9239.40 292.206  14
  -4   1 -25 9991.82 302.894  12
  -4   1 -25 9241.10 334.635  32
   4  -1 -26 3874.45 227.585  29
   4   1  26 3526.14 173.021  14
  -4   1 -26 5048.27 192.467  12
  -4   1 -26 5014.94 237.076  32
   4  -1 -27 4093.36 192.015  29
   4  -1 -27 4160.30 190.777  24
   4  -1 -28 3062.37 145.529  29
  -4   1 -28 2237.93 138.267  32
   4  -1 -29 5459.16 142.462  29
  -4   1 -29 5503.85 146.402  32
  -4   2  28 649.278 66.4720   4
  -4  -2 -28 713.594 96.2277  20
   4   2 -27 5868.71 169.716  29
  -4   2  27 5532.43 179.279   4
   4  -2  26 9774.92 295.138  14
  -4  -2 -26 10598.3 299.438  12
   4  -2  25 139.484 168.251  14
  -4  -2 -25 119.464 145.408  12
  -4  -2 -24 6433.26 294.178  12
  -4  -2 -23 3457.37 266.782  12
  -4  -2 -23 3091.98 224.312  31
   4  -2  22 50162.0 960.796  33
  -4  -2 -22 52110.8 1002.07  31
  -4  -2 -21 6630.44 369.285  12
  -4  -2 -21 6181.23 308.179  32
  -4  -2 -21 6347.84 337.785  31
  -4  -2 -20 916.998 284.145  12
  -4  -2 -20 884.112 219.667  32
  -4  -2 -20 763.339 254.853  31
  -4  -2 -19 12634.0 501.369  31
  -4  -2 -19 13102.7 510.189  12
  -4  -2 -19 11463.7 414.520  32
  -4  -2 -18 73871.4 1462.48  12
  -4  -2 -18 79541.5 1483.96  31
  -4  -2 -17 10376.3 482.295  12
  -4  -2 -17 11128.0 490.021  31
  -4  -2 -16 758.245 275.230  12
   4  -2  16 1513.25 519.814  22
  -4  -2 -16 740.150 296.272  31
  -4  -2 -15 12933.0 521.046  12
   4  -2  15 12757.0 952.849  22
   4   2 -15 11814.9 883.332   9
  -4  -2 -15 13894.2 552.503  31
  -4  -2 -14 36322.7 883.538  12
   4  -2  14 37299.8 1545.59  22
   4   2 -14 37080.2 1479.92   9
  -4  -2 -14 36762.1 926.063  31
   4  -2  14 35242.4 960.890  15
  -4  -2 -13 19342.0 616.933  12
   4  -2  13 22309.0 1183.35  22
   4   2 -13 21888.1 1114.37   9
  -4  -2 -12 4511.73 331.234  12
   4   2 -12 5363.46 620.594   9
  -4  -2 -11 51509.7 1061.22  12
   4  -2  11 51020.3 1723.51  22
  -4  -2 -10 6001.28 339.410  12
   4  -2  10 6806.47 651.041  22
   4   2 -10 6744.31 625.587   9
  -4  -2  -9 35755.6 822.044  12
   4  -2   9 38758.7 1425.96  22
   4   2  -9 38112.3 1334.23   9
   4  -2   8 8800.66 682.590  22
   4   2  -8 8434.56 636.408   9
  -4  -2  -7 60729.0 1145.88  12
   4  -2   7 61806.7 1771.29  22
  -4  -2  -6 137486. 2232.97  12
   4  -2   6 140511. 2988.40  22
   4  -2   6 143780. 3058.17  10
  -4  -2  -6 144264. 2944.73   1
  -4  -2  -5 16301.8 827.427   1
  -4  -2  -5 15620.2 454.508  12
   4  -2   5 15537.4 444.879  23
   4  -2   5 15825.0 867.307  10
  -4  -2  -4 1002.59 344.593   1
   4  -2   4 1456.63 404.762  10
   4  -2   3 36830.3 1330.77  10
  -4  -2  -3 40646.1 1254.41   1
   4  -2   2 377685. 6431.00  10
  -4  -2  -2 382541. 6220.03   1
  -4   2   1 17666.0 810.730   1
  -4  -2  -1 16970.5 809.575   1
  -4  -2   0 3982.27 457.987   1
  -4   2   0 4198.10 445.066   1
   4  -2   0 4333.02 509.068  10
  -4   2  -1 29410.3 1026.98   1
  -4  -2   1 28850.5 1047.19   1
  -4   2  -2 361391. 5969.36   1
   4  -2  -2 372222. 6209.60  10
   4  -2  -3 36296.4 1260.45  10
  -4   2  -3 29345.1 1058.50   1
  -4   2  -4 7255.19 557.239   1
   4  -2  -4 6460.51 596.572  10
  -4   2  -5 14240.8 755.476   1
   4  -2  -5 12111.5 407.127  26
   4   2   5 13406.7 797.154  22
   4  -2  -5 13291.8 816.501  10
   4  -2  -6 150914. 2410.21  26
   4   2   6 151825. 3200.62  22
  -4   2  -6 159735. 3131.55   1
   4  -2  -7 59838.3 1132.63  26
   4   2   7 60199.9 1769.96  22
   4  -2  -7 62400.2 1824.40   9
   4  -2  -8 6549.34 327.175  26
   4   2   8 6477.90 625.260  22
   4  -2  -8 6593.63 671.657   9
   4  -2  -9 33011.1 771.405  26
   4   2   9 32737.1 1331.68  22
   4  -2  -9 34874.5 1380.62   9
   4   2  10 6580.39 661.096  22
   4  -2 -10 6283.32 689.085   9
   4  -2 -11 51647.1 1826.70   9
   4  -2 -11 53379.5 1104.10  25
   4   2  11 49853.5 1740.58  22
   4  -2 -12 2312.58 297.996  25
   4   2  12 1757.31 499.222  22
   4  -2 -12 1961.27 546.794   9
   4  -2 -13 20168.5 636.193  25
   4   2  13 19206.3 1120.32  22
   4  -2 -13 19268.9 1160.31   9
   4  -2 -14 39344.0 942.032  25
   4   2  14 35068.1 1543.06  22
  -4   2 -14 42061.1 967.384  34
   4  -2 -14 34924.1 1591.49   9
   4  -2 -15 16818.4 589.054  29
   4  -2 -15 16338.0 596.937  25
   4   2  15 13762.6 1006.54  22
  -4   2 -15 16624.3 599.647  34
   4  -2 -15 14318.7 1090.38   9
   4  -2 -16 331.502 271.469  29
   4  -2 -16 608.390 265.425  25
   4   2  16 455.387 437.437  22
  -4   2 -16 207.943 284.863  21
   4  -2 -16 671.533 496.485   9
   4  -2 -17 11736.3 521.220  29
  -4   2 -17 13989.3 532.012  21
   4  -2 -18 68421.5 1351.28  29
  -4   2 -18 63164.1 1285.71  21
   4  -2 -19 11279.7 490.222  29
  -4   2 -19 8920.22 436.346  21
   4  -2 -20 801.403 288.764  29
  -4   2 -20 1109.37 274.550  21
   4  -2 -21 8890.80 437.300  29
  -4   2 -21 11284.3 427.552  21
   4  -2 -22 55868.4 1103.68  29
  -4   2 -22 53639.2 1022.54  21
   4  -2 -23 2339.78 266.628  29
   4  -2 -24 6508.93 323.169  29
  -4   2 -24 7147.51 275.157  13
   4  -2 -25 173.993 175.225  29
  -4   2 -25 107.788 133.422  13
   4  -2 -26 12776.6 348.422  29
   4  -2 -27 5863.44 210.131  29
  -4  -2  27 6151.58 189.432   4
   4  -2 -28 708.743 91.7910  29
   4  -3  27 6247.32 166.217  14
  -4  -3 -27 4945.34 165.471  20
   4  -3  26 4270.49 179.850  14
  -4  -3 -26 5480.83 200.614  20
   4  -3  25 2242.20 169.700  14
  -4  -3 -25 2233.90 163.941  12
   4  -3  24 18008.9 422.344  14
  -4  -3 -24 17899.1 434.810  12
  -4  -3 -23 6983.66 303.321  12
  -4  -3 -23 6468.67 268.837  31
  -4  -3 -22 7705.80 339.832  12
  -4  -3 -22 8035.84 325.959  31
   4  -3  21 2221.68 216.646  33
  -4  -3 -21 2016.26 261.337  12
  -4  -3 -21 2165.36 255.913  31
  -4  -3 -20 42197.0 929.071  12
   4  -3  20 42572.5 882.221  33
  -4  -3 -20 42886.2 918.560  31
   4  -3  19 221.030 228.304  33
  -4  -3 -19 534.411 270.959  12
  -4  -3 -19 703.012 249.207  31
  -4  -3 -18 11325.0 489.900  12
  -4  -3 -18 11895.5 488.468  31
  -4  -3 -17 25047.4 723.094  12
  -4  -3 -17 25558.9 736.492  31
  -4  -3 -16 40702.4 969.583  12
  -4  -3 -16 42660.9 1006.57  31
  -4  -3 -15 31098.7 828.432  31
  -4  -3 -15 29358.9 797.665  12
   4  -3  15 27698.8 1258.93  22
  -4  -3 -14 8271.17 449.585  12
  -4  -3 -14 8055.46 458.981  31
  -4  -3 -13 34775.4 862.768  12
  -4  -3 -13 34853.9 900.641  31
  -4  -3 -12 36692.6 886.852  12
   4  -3  12 36149.9 1399.77  22
  -4  -3 -12 37574.1 942.575  31
   4  -3  12 35326.9 963.966  15
  -4  -3 -11 34867.6 847.337  12
   4  -3  11 30925.9 1274.65  22
  -4  -3 -10 5065.39 338.161  12
   4  -3  10 6303.39 613.369  22
   4  -3   9 32824.0 1275.64  22
   4  -3   9 32829.8 1411.26  10
  -4  -3  -8 12978.0 479.263  12
   4  -3   8 15298.0 841.631  22
   4  -3   8 15477.1 938.727  10
  -4  -3  -7 82077.9 1501.77  12
   4  -3   7 87745.9 2311.62  10
   4  -3   6 31744.2 1300.01  10
   4  -3   5 9942.80 394.212  23
   4  -3   5 9387.40 744.868  10
   4  -3   4 131989. 2155.82  23
   4  -3   4 134857. 2993.06  10
  -4  -3  -4 127298. 2698.82   1
  -4   3   3 34616.9 1139.80   1
  -4  -3  -3 33759.6 1170.80   1
   4  -3   3 41577.0 851.636  23
   4  -3   3 43435.4 1458.26  10
  -4   3   2 37318.5 1179.14   1
  -4  -3  -2 39007.7 1224.51   1
   4  -3   2 40616.3 851.874  23
   4  -3   2 41523.7 1428.59  10
   4  -3   1 7779.36 339.226  23
  -4   3   1 9412.36 575.985   1
   4  -3   1 7635.46 662.879  10
  -4  -3  -1 9901.63 605.133   1
  -4  -3   0 100199. 2224.45   1
  -4   3   0 103700. 2225.94   1
   4  -3   0 108522. 1782.12  23
   4  -3   0 105404. 2520.34  10
  -4  -3   1 7074.92 550.531   1
   4  -3  -1 9286.47 365.069  23
   4  -3  -1 9855.78 736.071  10
  -4   3  -1 7314.63 523.943   1
   4  -3  -2 34924.6 785.837  23
  -4   3  -2 35455.7 1135.17   1
   4  -3  -2 37619.3 1351.78  10
  -4  -3   2 35753.6 1153.68   1
  -4   3  -3 40944.5 1237.82   1
  -4  -3   3 39428.0 1223.19   1
   4  -3  -4 139354. 2295.32  26
   4  -3  -4 136198. 3085.09  10
   4  -3  -5 9425.41 396.909  26
  -4   3  -5 10662.9 666.674   1
   4  -3  -5 9753.49 712.867   9
   4  -3  -6 21863.6 605.884  26
   4  -3  -6 23775.6 1078.53   9
   4  -3  -7 65190.0 1248.29  26
   4  -3  -7 64148.0 1902.36   9
   4  -3  -8 18844.7 578.663  26
   4   3   8 18393.5 939.023  22
   4  -3  -8 19244.7 1027.61   9
   4  -3  -9 47157.1 1006.86  26
   4   3   9 43769.5 1504.88  22
   4  -3  -9 45452.1 1654.50   9
   4  -3 -10 3154.62 306.678  26
   4  -3 -10 3531.99 326.307  25
   4   3  10 3175.48 495.798  22
   4  -3 -10 2878.53 580.603   9
   4  -3 -11 21310.7 1164.35   9
   4  -3 -11 24407.3 707.155  25
   4   3  11 21161.3 1068.29  22
  -4   3 -12 28699.4 784.225  34
   4  -3 -12 31221.0 820.278  25
   4   3  12 25227.5 1188.59  22
   4  -3 -12 25581.5 1348.11   9
   4  -3 -12 30271.0 790.708  29
   4  -3 -13 48605.5 1064.26  29
   4  -3 -13 50549.5 1105.15  25
   4   3  13 44183.3 1607.18  22
  -4   3 -13 45225.6 1055.50  34
   4  -3 -13 42704.2 1757.04   9
   4  -3 -14 8218.05 438.512  29
   4  -3 -14 9109.77 470.757  25
  -4   3 -14 8557.57 463.708  34
   4  -3 -15 26507.4 763.976  29
   4  -3 -15 28365.2 805.550  25
   4  -3 -16 33871.1 867.556  29
   4  -3 -16 35707.0 908.343  25
   4  -3 -17 33508.0 860.090  29
  -4   3 -17 32465.2 820.382  21
   4  -3 -18 13011.1 524.825  29
  -4   3 -18 9595.79 456.851  21
   4  -3 -19 1124.81 300.947  29
  -4   3 -19 2507.31 313.856  21
   4  -3 -20 48091.2 1041.81  29
  -4   3 -20 48410.8 1027.49  32
   4  -3 -21 1010.30 276.206  29
  -4   3 -21 317.680 250.544  32
   4  -3 -22 5923.58 342.652  29
  -4   3 -22 4698.10 312.225  32
   4  -3 -23 7389.51 344.390  29
  -4   3 -23 8724.57 316.083  13
   4  -3 -23 6741.59 314.455  24
  -4   3 -23 9107.49 347.333  32
   4  -3 -24 21628.0 522.504  29
  -4   3 -24 22452.3 477.629  13
  -4   3 -24 22262.5 510.837  32
  -4   3 -25 3335.34 176.406  13
   4  -3 -25 3295.14 210.970  29
   4  -3 -25 3079.82 181.208  24
  -4   3 -26 2002.13 126.202  13
  -4   3 -26 1868.82 142.628  32
  -4   3 -27 3147.77 109.487  13
   4  -3 -27 3045.34 138.869  17
   4  -3 -28 3502.94 103.670  17
  -4  -4 -26 1403.71 78.6747  20
   4  -4  25 9372.80 213.034  14
  -4  -4 -25 7705.38 214.895  20
   4  -4  24 10901.8 274.069  14
  -4  -4 -24 11242.2 293.850  20
   4  -4  23 650.404 138.630  14
  -4  -4 -23 534.283 154.247  20
   4  -4  23 523.587 111.356  33
   4  -4  22 765.739 163.292  14
  -4  -4 -22 485.215 175.320  20
   4  -4  22 756.235 147.089  33
   4  -4  21 7951.43 293.584  33
  -4  -4 -21 6948.06 315.882  31
   4  -4  20 14244.1 425.976  33
  -4  -4 -20 14704.3 462.966  31
   4  -4  19 17626.9 505.629  33
  -4  -4 -19 17840.7 549.019  31
   4  -4  18 7109.61 365.228  33
  -4  -4 -18 8125.58 412.790  31
   4  -4  17 1131.39 277.549  33
  -4  -4 -17 1752.01 301.005  31
   4  -4  16 24534.1 696.064  33
  -4  -4 -16 22335.4 694.127  31
  -4  -4 -15 19675.6 643.764  12
   4  -4  15 21248.2 661.418  33
  -4  -4 -15 21402.1 679.328  31
  -4  -4 -14 5596.55 391.080  12
  -4  -4 -14 5662.16 423.735  31
  -4  -4 -13 21320.7 667.541  12
  -4  -4 -13 22037.9 695.243  31
  -4  -4 -12 13407.7 533.068  12
   4  -4  12 14684.4 956.927  11
   4  -4  12 15000.8 970.353  10
   4  -4  11 84124.9 2377.32  11
   4  -4  11 86310.6 2412.24  10
   4  -4  10 11474.1 861.197  10
  -4  -4 -10 8386.63 453.774  31
   4  -4   9 52615.3 1148.12   7
   4  -4   9 57433.7 1884.34  10
  -4  -4  -9 56264.8 1122.61  18
  -4  -4  -9 56728.5 1208.42  31
  -4  -4  -8 52195.9 1058.20  18
  -4  -4  -8 49458.8 1119.68  31
   4  -4   7 44141.1 993.904  23
   4  -4   7 45860.5 1634.07  10
   4  -4   6 9303.97 422.949  23
   4  -4   6 8539.77 734.213  10
   4  -4   5 59551.1 1207.37  23
   4  -4   5 58049.3 1846.54  10
   4  -4   4 41649.8 919.766  23
   4  -4   4 38639.5 1470.54  10
   4  -4   3 17793.1 555.182  23
   4  -4   3 18796.8 1004.67  10
   4  -4   2 2800.69 284.812  23
   4  -4   2 2640.51 499.372  10
   4  -4   1 11513.9 440.203  23
   4  -4   1 10905.0 778.887  10
   4  -4   0 57273.6 1140.45  23
   4  -4   0 58307.6 1790.60  10
   4  -4  -1 5558.12 329.036  23
   4  -4  -1 5280.47 597.522  10
   4  -4  -2 3039.51 523.633  10
   4  -4  -3 19076.2 579.149  26
   4  -4  -3 18748.8 1018.25  10
   4  -4  -4 48630.3 1037.76  26
   4  -4  -5 41450.2 929.649  26
   4  -4  -6 5504.96 351.491  26
   4  -4  -7 43639.0 974.372  26
   4  -4  -8 58952.0 1209.39  26
   4  -4  -9 57458.2 1196.51  29
   4  -4  -9 59785.6 1212.77  26
  -4   4  -9 59863.3 1184.17  34
   4  -4 -10 9374.89 461.620  29
   4  -4 -10 8888.44 426.010   7
   4  -4 -11 87602.6 1659.36  29
  -4   4 -11 90890.4 1661.42  34
   4  -4 -12 9889.57 460.474  29
  -4   4 -12 8937.63 457.031  34
   4  -4 -13 23168.6 705.481  29
   4  -4 -13 23553.4 740.346  25
   4  -4 -14 6341.38 416.023  29
   4  -4 -14 6030.70 421.430  25
  -4   4 -14 5014.60 371.078  21
   4  -4 -15 17339.5 613.915  29
   4  -4 -15 16640.7 634.479  25
  -4   4 -15 16120.5 573.325  21
   4  -4 -16 17622.6 619.326  29
   4  -4 -16 18181.8 637.900  25
  -4   4 -16 18663.8 594.724  21
   4  -4 -17 1617.46 317.801  29
  -4   4 -17 780.329 257.138  21
   4  -4 -18 9690.70 452.828  29
  -4   4 -18 8284.86 396.086  21
   4  -4 -19 23979.5 656.932  29
  -4   4 -19 21909.2 586.236  21
   4  -4 -20 15295.0 505.875  29
   4  -4 -20 14160.0 437.568  24
  -4   4 -20 15097.8 447.125  21
  -4   4 -20 15172.4 482.777  32
   4  -4 -21 4321.19 304.811  29
   4  -4 -21 3903.12 240.394  24
  -4   4 -21 5161.57 263.181  21
  -4   4 -21 4813.48 285.854  32
   4  -4 -22 694.864 209.771  29
   4  -4 -22 817.064 151.957  24
  -4   4 -22 1314.58 199.179  32
   4  -4 -23 800.634 127.845  24
  -4   4 -23 822.282 162.466  32
   4  -4 -24 15085.0 370.358  17
  -4   4 -24 14090.9 344.040  32
   4  -4 -25 4480.44 179.435  17
  -4   4 -25 4592.00 168.574  32
  -4   4 -26 3557.38 107.697  13
  -4   4 -26 3491.95 113.099  32
   4  -5  23 2068.69 90.6394  33
   4  -5  22 5385.91 188.154  23
   4  -5  22 4876.78 177.911  33
   4  -5  21 4595.80 203.103  33
   4  -5  21 5061.20 209.851  23
   4  -5  20 11376.0 339.725  23
   4  -5  20 11191.8 334.132  33
   4  -5  19 20695.8 514.214  23
   4  -5  19 20352.9 505.222  33
   4  -5  18 12476.3 410.609  23
   4  -5  18 12092.0 405.762  33
  -4  -5 -18 11783.7 431.138  31
   4  -5  17 3295.83 274.358  23
   4  -5  17 3229.64 283.564  33
   4  -5  16 8647.60 391.780  23
   4  -5  16 8836.84 399.147  33
   4  -5  15 18655.5 579.028  33
   4  -5  15 18627.2 580.412  23
   4  -5  14 14176.5 516.408  23
   4  -5  14 14057.2 512.695  33
   4  -5  13 18775.6 608.867  23
   4  -5  13 18543.6 617.082  33
   4  -5  12 2380.60 318.777  23
   4  -5  11 21872.6 676.155  23
  -4  -5 -11 23495.2 704.101  31
   4  -5  10 27318.9 698.011   7
   4  -5  10 29495.2 779.483  23
   4  -5  10 29088.2 793.127  33
   4  -5   9 47503.8 1053.84   7
   4  -5   9 49889.7 1128.80  33
  -4  -5  -9 49925.0 1122.13  31
   4  -5   8 2555.87 294.579   7
   4  -5   8 3112.15 350.525  23
   4  -5   8 2807.19 353.534  33
   4  -5   7 11055.4 493.473   7
   4  -5   7 12835.8 528.548  23
   4  -5   7 11650.2 824.431  10
   4  -5   7 11619.1 531.349  33
   4  -5   6 28792.7 804.847   7
   4  -5   6 30168.0 776.280  23
   4  -5   6 27314.7 1216.51  10
   4  -5   6 28683.2 796.240  33
  -4  -5  -6 26959.1 748.632  31
   4  -5   5 32304.1 892.125   7
   4  -5   5 32265.9 1318.87  10
   4  -5   5 34007.0 870.470  33
  -4  -5  -5 32666.7 828.940  31
   4  -5   4 8452.71 485.371   7
   4  -5   4 9773.37 449.715  23
   4  -5   4 9513.75 751.753  10
   4  -5   4 9449.05 454.470  33
   4  -5   3 10056.5 515.562   7
   4  -5   3 10538.5 466.259  23
   4  -5   3 10219.0 780.723  10
  -4  -5  -3 11668.3 472.608  19
   4  -5   3 10155.3 456.245  33
  -4  -5  -3 11733.4 443.744  31
   4  -5   2 18329.2 669.987   7
   4  -5   2 18232.8 576.426  23
   4  -5   2 17540.5 965.733  10
  -4  -5  -2 16374.6 562.392  19
   4  -5   2 16921.3 544.370  33
  -4  -5  -2 15807.7 509.736  31
  -4  -5  -1 20390.9 637.359  28
   4  -5   1 19809.3 703.790   7
   4  -5   1 20462.9 621.238  23
   4  -5   1 18837.1 1022.98  10
  -4  -5  -1 19652.9 613.245  19
  -4  -5   0 11548.8 492.532  28
   4  -5   0 10594.6 535.702   7
   4  -5   0 11391.8 466.499  23
  -4  -5   0 11434.5 466.964  19
   4  -5   0 10265.7 772.486  10
  -4  -5   1 20095.8 630.342  28
   4  -5  -1 20410.7 615.247  26
  -4  -5   1 19553.8 616.307  19
   4  -5  -1 20257.7 1045.71  10
  -4  -5   2 24439.5 696.796  28
   4  -5  -2 20327.6 737.448   7
  -4  -5   2 24364.6 665.227  19
   4  -5  -2 21564.5 643.480  17
  -4  -5   3 7422.41 419.412  28
   4  -5  -3 8683.47 490.689   7
  -4  -5   3 7355.26 401.519  19
   4  -5  -3 9067.21 421.930  17
  -4  -5   4 6370.50 400.217  28
   4  -5  -4 9085.65 496.626   7
  -4  -5   4 5731.27 394.704  19
   4  -5  -4 9621.31 432.308  17
   4  -5  -5 29522.4 765.268  17
   4  -5  -5 28078.6 813.481  30
  -4  -5   5 29082.4 763.494  28
   4  -5  -5 28522.3 838.770   7
  -4  -5   5 29234.4 756.542  19
   4  -5  -6 39274.7 967.185  30
  -4  -5   6 38289.6 918.038  28
   4  -5  -6 39089.6 996.176   7
   4  -5  -6 41184.3 966.522  25
  -4  -5   6 39966.4 918.884  19
   4  -5  -6 40382.3 934.486  17
   4  -5  -7 17016.3 600.363  30
  -4  -5   7 15026.1 542.810  28
   4  -5  -7 16110.3 601.115   7
   4  -5  -7 18135.2 610.255  25
  -4  -5   7 15226.5 559.537  19
   4  -5  -7 17784.8 587.666  17
   4  -5  -8 6163.48 384.768  30
   4  -5  -8 6257.23 390.470   7
   4  -5  -8 6045.84 420.701  25
   4  -5  -8 6291.28 389.559  17
   4  -5  -9 38713.7 920.139  30
   4  -5  -9 38494.5 928.149   7
   4  -5  -9 40861.5 986.719  25
  -4  -5   9 38823.4 917.819  19
   4  -5  -9 40531.4 957.206  17
   4  -5 -10 30477.3 768.182  30
   4  -5 -10 30756.8 778.015   7
   4  -5 -10 31794.2 862.944  25
  -4  -5  10 32528.7 810.194  19
   4  -5 -10 32968.9 835.234  17
   4  -5 -11 27215.1 702.986   7
   4  -5 -11 29876.6 836.045  25
  -4  -5  11 29345.6 755.804  19
   4  -5 -11 31712.0 809.099  17
   4  -5 -11 28310.7 711.253  30
   4  -5 -12 1472.86 328.539  25
  -4   5 -12 3709.38 331.096  21
  -4  -5  12 3314.79 334.818  19
   4  -5 -12 1504.48 303.083  17
   4  -5 -13 16638.6 616.996  25
  -4  -5  13 18038.2 565.439  19
   4  -5 -13 16985.5 599.274  17
   4  -5 -14 11147.2 482.196  17
   4  -5 -14 11157.0 507.740  25
  -4   5 -14 11151.4 438.276  21
  -4  -5  14 10882.6 438.271  19
  -4   5 -15 23709.8 621.447  21
  -4  -5  15 23442.1 616.812  19
   4  -5 -15 23687.4 674.145  17
  -4   5 -16 7590.93 350.464  21
  -4  -5  16 7675.03 348.465  19
  -4   5 -17 5144.04 290.310  21
  -4  -5  17 4736.55 274.798  19
  -4   5 -18 9748.92 348.848  21
  -4  -5  18 10083.0 333.403  19
   4  -5 -18 9483.06 406.347  17
  -4   5 -19 19696.6 468.195  21
  -4  -5  19 19256.3 446.441  19
   4  -5 -19 20454.2 545.545  17
  -4   5 -19 19896.5 507.041  32
   4  -5 -20 14195.8 424.011  17
  -4   5 -20 13034.3 381.833  32
  -4   5 -21 5004.20 219.053  13
   4  -5 -21 5310.24 254.593  17
  -4   5 -21 5207.07 226.611  32
  -4   5 -22 9235.59 250.715  13
  -4   5 -22 9117.26 254.137  32
  -4   5 -23 1114.73 107.136  13
  -4   5 -23 1210.13 102.077  32
  -4   5 -24 3020.25 105.530  13
  -4   5 -24 2497.88 92.0978  32
   4  -6  22 7423.47 163.895  27
   4  -6  21 5659.13 171.551  27
   4  -6  20 885.571 109.797  33
   4  -6  20 822.820 74.4335  16
   4  -6  19 8044.57 244.089  23
   4  -6  19 7922.48 252.706  33
   4  -6  18 14610.0 376.273  23
   4  -6  18 15801.3 390.437  33
   4  -6  17 11450.7 350.013  23
   4  -6  17 11924.0 365.487  33
   4  -6  16 2983.18 223.395  23
   4  -6  16 3406.55 254.273  33
   4  -6  15 1383.89 204.537  23
   4  -6  15 1343.52 231.791  33
   4  -6  14 8391.96 355.957  23
   4  -6  14 8522.25 370.087  33
   4  -6  13 18329.5 541.840  23
   4  -6  12 2713.10 284.208  23
   4  -6  11 4745.46 281.309  30
   4  -6  11 4777.00 344.043  33
   4  -6  11 4675.90 339.796  23
   4  -6  10 6022.15 325.360  30
   4  -6  10 6502.17 372.011  23
   4  -6  10 6528.37 382.042  33
   4  -6   9 4742.89 321.078  30
   4  -6   9 5079.81 357.715  23
   4  -6   9 4705.63 352.757  33
   4  -6   8 13059.0 496.132  30
   4  -6   8 12697.8 467.358   7
   4  -6   8 12118.9 496.674  23
   4  -6   8 12144.5 492.048  33
   4  -6   7 21917.0 663.203  30
   4  -6   7 21252.3 631.171   7
   4  -6   7 23419.1 670.381  23
   4  -6   7 22032.3 659.310  33
   4  -6   6 25655.3 748.208  30
   4  -6   6 25409.3 714.796   7
   4  -6   6 26789.2 727.683  23
   4  -6   6 26319.6 715.683  33
   4  -6   5 14914.3 524.129  33
   4  -6   5 15862.0 564.517   7
   4  -6   5 14785.4 481.398  27
   4  -6   5 14130.9 535.369  23
   4  -6   5 15155.5 565.506  30
   4  -6   4 3502.18 364.511  30
   4  -6   4 3215.11 349.976   7
   4  -6   4 3077.07 278.068  27
  -4  -6  -4 2398.39 314.876  18
   4  -6   4 3054.93 325.423  23
   4  -6   4 3129.74 308.239  33
   4  -6   3 40518.2 989.469  30
   4  -6   3 40115.0 980.500   7
   4  -6   3 38197.1 846.450  27
   4  -6   3 39572.4 927.587  23
   4  -6   3 38665.9 885.587  33
  -4  -6  -2 46215.3 983.991  18
   4  -6   2 46276.0 1098.28  30
   4  -6   2 45663.9 1074.13   7
   4  -6   2 44965.9 930.137  27
   4  -6   2 46390.4 997.953  26
   4  -6   2 47068.5 1027.48  23
   4  -6   2 44132.8 956.538  33
   4  -6   1 8579.47 486.456  30
   4  -6   1 8323.08 471.746   7
   4  -6   1 7656.64 337.362  27
   4  -6   1 7809.66 416.533  26
   4  -6   0 481.825 312.487  30
  -4  -6   0 346.697 282.316  28
   4  -6   0 408.654 246.392  26
   4  -6   0 599.789 292.448   7
  -4  -6   0 340.693 271.740  18
  -4  -6   1 10922.9 490.569  28
   4  -6  -1 8064.60 418.317  26
   4  -6  -1 7706.38 381.935  25
  -4  -6   1 11824.2 482.023  19
  -4  -6   1 10878.1 457.260  18
  -4  -6   2 47954.8 1056.17  28
   4  -6  -2 46055.3 1097.40   7
   4  -6  -2 47374.9 1025.55  26
   4  -6  -2 45218.1 994.483  25
  -4  -6   2 47153.2 1020.12  19
   4  -6  -3 36634.2 926.434  30
  -4  -6   3 31990.3 843.012  28
   4  -6  -3 36984.9 929.706   7
   4  -6  -3 35682.4 848.987  26
   4  -6  -3 35040.3 837.832  25
  -4  -6   3 31925.6 825.306  19
   4  -6  -4 6338.06 425.260  30
  -4  -6   4 6634.34 414.627  28
   4  -6  -4 5966.30 417.390   7
   4  -6  -4 5998.78 394.579  26
   4  -6  -4 6077.72 378.541  25
  -4  -6   4 6831.08 415.363  19
   4  -6  -5 10160.5 498.979  30
  -4  -6   5 12458.0 495.203  28
   4  -6  -5 10612.4 500.082   7
   4  -6  -5 9908.43 459.472  26
   4  -6  -5 10240.5 467.615  25
  -4  -6   5 12920.3 504.310  19
   4  -6  -5 9679.80 455.646  17
   4  -6  -6 37081.9 903.636  30
  -4  -6   6 33786.0 848.753  28
   4  -6  -6 36523.7 895.459   7
   4  -6  -6 36049.6 881.054  26
   4  -6  -6 36152.2 883.865  25
  -4  -6   6 33301.3 841.424  19
   4  -6  -6 38043.0 889.594  17
   4  -6  -7 22169.9 673.624  30
  -4  -6   7 20462.5 626.195  28
   4  -6  -7 22138.0 655.463   7
   4  -6  -7 21670.6 654.357  25
  -4  -6   7 21154.2 641.994  19
   4  -6  -7 22626.2 662.586  17
   4  -6  -8 9925.82 447.343  30
  -4  -6   8 10544.3 448.020  28
   4  -6  -8 9769.21 436.385   7
   4  -6  -8 10300.9 464.149  25
  -4  -6   8 11331.1 472.131  19
   4  -6  -8 9785.36 457.516  17
  -4  -6   9 3962.51 313.588  28
   4  -6  -9 3250.69 331.042  25
  -4  -6   9 3643.63 344.636  19
   4  -6  -9 3048.00 317.171  17
   4  -6  -9 3120.10 307.722  30
  -4  -6  10 4813.95 320.391  28
   4  -6 -10 6646.19 387.956  25
  -4  -6  10 5366.68 364.466  19
   4  -6 -10 6426.27 376.867  17
   4  -6 -10 6242.41 348.337  30
  -4  -6  11 7107.34 340.910  28
   4  -6 -11 6935.18 397.002  25
  -4  -6  11 7235.95 384.313  19
   4  -6 -11 7328.69 400.958  17
   4  -6 -11 6533.68 337.829  30
   4  -6 -12 840.927 195.434  30
   4  -6 -12 815.385 265.763  25
  -4   6 -12 1233.64 204.911  21
  -4  -6  12 1309.49 266.100  19
   4  -6 -12 887.566 256.774  17
  -4   6 -13 21746.4 519.035  21
  -4  -6  13 22367.2 579.322  19
   4  -6 -13 20614.8 609.526  17
  -4   6 -14 5882.90 261.744  21
  -4  -6  14 6008.05 312.835  19
  -4   6 -15 2955.76 199.076  21
  -4  -6  15 3062.77 248.494  19
  -4   6 -16 3005.88 184.726  21
  -4  -6  16 3099.30 228.062  19
   4  -6 -16 3155.64 263.112  17
  -4  -6  17 15951.4 385.687  19
   4  -6 -17 13644.8 425.565  17
  -4   6 -18 9658.56 273.805  13
  -4  -6  18 9662.60 273.862  19
   4  -6 -18 9133.92 323.756  17
  -4   6 -18 9768.09 287.022  32
  -4   6 -19 5249.79 185.206  13
  -4  -6  19 4939.41 173.725  19
  -4   6 -19 5149.95 191.476  32
  -4   6 -20 683.812 92.6296  13
  -4  -6  20 604.122 74.9331  19
  -4   6 -20 744.029 88.1383  32
  -4   6 -21 7592.11 160.456  13
  -4   6 -21 5410.23 138.273  32
   4  -7  17 6375.31 189.473  27
   4  -7  17 6371.13 169.002  16
   4  -7  16 12587.0 302.881  27
   4  -7  16 12848.1 315.830  33
   4  -7  16 12940.8 292.552  16
   4  -7  15 1541.59 146.378  27
   4  -7  15 1445.32 134.303  23
   4  -7  15 1468.16 145.168  16
   4  -7  14 642.959 148.329  27
   4  -7  14 636.659 133.713  23
   4  -7  13 4799.15 232.839  27
   4  -7  13 4365.72 222.140  23
   4  -7  13 5025.32 252.680  33
   4  -7  12 11526.4 348.810  27
   4  -7  12 10020.9 301.847  26
   4  -7  12 10603.3 344.949  23
   4  -7  12 11887.7 372.657  33
   4  -7  11 7935.70 308.207  27
   4  -7  11 7267.47 269.466  26
   4  -7  11 8341.69 333.846  33
   4  -7  10 2582.08 226.506  27
   4  -7  10 2665.60 198.575  26
   4  -7  10 2557.74 246.037  33
   4  -7  10 2347.16 185.053  30
   4  -7   9 1631.84 216.092  27
   4  -7   9 1503.69 186.288  26
   4  -7   9 1443.18 227.300  33
   4  -7   9 1426.00 193.003  30
   4  -7   8 13693.3 416.234  27
   4  -7   8 12750.7 396.343  26
   4  -7   8 12629.8 425.835  33
   4  -7   8 12808.6 413.614  30
   4  -7   7 14360.7 458.838  30
   4  -7   7 14185.5 430.013  27
   4  -7   7 13337.6 415.494  26
   4  -7   7 14077.3 452.709  33
   4  -7   6 4890.04 320.788  30
   4  -7   6 5087.60 283.988  27
   4  -7   6 4776.82 275.600  26
   4  -7   6 4960.36 299.666  33
   4  -7   5 3691.85 256.853  27
   4  -7   5 3603.89 260.532  26
   4  -7   5 3735.04 313.831  30
   4  -7   5 3843.22 276.672  33
   4  -7   4 10466.8 374.567  27
   4  -7   4 10916.9 461.419  30
   4  -7   4 10393.3 390.208  26
  -4  -7  -4 11306.2 410.994  18
   4  -7   4 10621.2 382.473  33
   4  -7   3 14155.2 515.826  30
   4  -7   3 13287.1 405.632  27
   4  -7   3 12946.5 432.978  26
   4  -7   3 13053.3 406.940  33
   4  -7   2 2198.64 322.240  30
   4  -7   2 2518.39 227.206  27
   4  -7   2 2418.78 249.916  26
   4  -7   1 18610.5 489.067  27
   4  -7   1 18294.7 535.397  26
   4  -7   1 18698.9 615.305  30
   4  -7   0 37108.5 891.138  30
   4  -7   0 35943.3 806.327  26
   4  -7   0 35533.1 771.934  16
  -4  -7   0 37852.0 798.964  18
   4  -7  -1 20435.9 560.372  26
   4  -7  -1 19231.1 503.258  16
   4  -7  -2 2874.85 265.735  26
  -4  -7   2 2568.69 281.220  18
   4  -7  -3 8452.39 380.284  26
  -4  -7   3 12061.0 421.130  18
  -4  -7   4 16390.1 522.734  28
  -4  -7   4 16179.6 518.663  19
  -4  -7   4 15924.3 488.582  18
   4  -7  -4 16249.3 552.174  30
  -4  -7   5 3495.59 308.691  28
  -4  -7   5 3432.44 292.622  18
  -4  -7   5 3924.10 325.022  19
  -4  -7   6 4381.66 310.919  28
  -4  -7   6 4772.12 331.757  19
   4  -7  -6 4662.09 338.621  30
  -4  -7   7 9897.59 390.947  28
  -4  -7   7 9632.63 404.109  19
  -4  -7   8 15436.6 465.717  28
  -4  -7   8 16477.2 492.676  19
   4  -7  -8 15077.5 487.312  30
   4  -7  -9 4908.60 293.588  30
  -4  -7   9 4609.44 275.897  28
  -4  -7   9 4962.91 312.558  19
  -4  -7  10 2301.86 216.729  28
  -4  -7  10 2481.88 252.257  19
   4  -7 -10 2598.02 225.732  30
  -4  -7  11 4456.17 233.068  28
  -4  -7  11 4597.51 274.642  19
  -4  -7  12 8462.93 275.153  28
  -4  -7  12 8790.01 323.399  19
  -4  -7  13 6597.11 270.251  19
  -4  -7  14 331.946 150.592  19
  -4  -7  15 1975.51 157.741  19
  -4   7 -15 1717.46 120.177  32
  -4  -7  16 10178.0 247.406  19
  -4   7 -16 8048.35 195.713  32
  -4  -7  17 9437.26 216.665  19
   4  -8  13 194.269 56.4949  27
   4  -8  13 162.318 64.6103  16
   4  -8  12 9548.17 222.897  27
   4  -8  12 11000.8 242.703  16
   4  -8  11 4162.11 151.585  27
   4  -8  11 4589.85 170.310  16
   4  -8  10 7327.18 207.581  27
   4  -8   9 2770.18 149.311  27
   4  -8   9 2485.65 116.555   5
   4  -8   8 12130.1 281.165   5
   4  -8   8 12366.6 318.869  16
   4  -8   7 1809.29 149.784   5
   4  -8   7 1866.12 170.384  16
   4  -8   7 1930.59 142.453  30
   4  -8   6 4053.48 204.998   5
   4  -8   6 3880.58 207.460  16
   4  -8   6 3446.21 193.129  30
   4  -8   5 15140.6 395.599   5
   4  -8   5 14827.3 380.122  16
   4  -8   5 15466.3 396.993  30
   4  -8   4 5541.57 237.310  16
   4  -8   4 5152.46 253.275  30
   4  -8   3 2877.91 230.607   5
   4  -8   3 2602.24 213.539  30
   4  -8   3 2800.30 187.287  16
   4  -8   2 869.554 195.888  30
   4  -8   2 603.752 195.194   5
   4  -8   2 740.203 146.830  16
  -4  -8  -1 5474.40 235.720  18
   4  -8   1 6445.21 302.431  30
  -4  -8   0 10663.7 312.937  18
   4  -8   0 10469.4 376.872  30
  -4  -8   1 3137.85 198.251  18
   4  -8  -1 2880.62 248.588  30
  -4  -8   2 868.127 155.379  18
   4  -8  -2 521.541 202.367  30
   4  -8  -3 3196.80 243.712   5
  -4  -8   3 3386.79 200.997  18
  -4  -8   4 8144.47 269.645  18
   4  -8  -4 8975.59 326.390   5
   4  -8  -5 8423.75 304.483   5
  -4  -8   5 8985.85 269.028  18
   4  -8  -5 8572.18 319.208  30
   4  -8  -6 2285.07 189.492   5
   4  -8  -6 1894.68 190.253  30
  -4  -8   7 1086.88 137.709  18
  -4  -8   7 1221.86 171.897  19
   4  -8  -7 1098.02 144.509   5
   4  -8  -7 1201.48 163.193  30
  -4  -8   8 12723.2 333.928  19
   4  -8  -8 13621.7 339.576  30
  -4  -8   9 4018.62 193.209  19
  -4  -8   9 3547.52 156.295  18
  -4  -8  10 7720.08 237.926  19
  -4  -8  11 4761.25 175.447  19
  -4  -8  12 7581.18 205.164  19
  -4  -8  13 138.085 71.6990  19
   4  -9   3 1632.82 72.1538   5
   4  -9   2 1037.89 69.7173   5
   4  -9   1 2914.84 105.696   5
   4  -9   1 2292.28 98.4759  30
   4  -9   0 384.648 65.5641   5
   4  -9   0 370.202 66.6272  30
   4  -9  -1 1928.08 97.3109  30
   4  -9  -2 1584.56 82.6678   5
   4  -9  -2 1654.57 91.5100  30
   4  -9  -3 1464.98 73.7011   5
   4  -9  -3 1505.57 85.0773  30
  -5   0   0 585.422 379.220   1
   5   0   0 509.493 325.263  10
  -5   0  -1 80376.5 2059.20   1
   5   0   1 79281.6 1998.82  10
   5   0  -1 80496.5 2009.41  10
  -5   0   1 82214.0 2090.93   1
  -5   0  -2 16113.6 872.686   1
   5   0   2 16514.3 849.582  10
   5   0  -2 15317.5 820.323  10
   5   0   3 11715.2 723.308  10
   5   0  -3 10513.8 712.384  10
  -5   0  -3 10305.7 739.095   1
  -5   0  -4 11643.4 748.443   1
   5   0   4 10534.4 710.024  10
  -5   0  -5 63827.5 1842.14   1
   5   0   5 63027.2 1801.44  10
  -5   0  -6 8491.42 699.570   1
   5   0   6 7925.81 665.440  10
   5   0   7 11371.7 866.331  22
   5   0   7 11261.0 775.551  10
  -5   0  -7 12004.7 831.587   1
   5   0   8 27956.0 1320.36  22
   5   0   8 27152.9 1175.24  10
  -5   0  -8 27595.0 1230.79   1
   5   0   9 66419.2 2156.46  22
   5   0   9 64445.4 1938.61  10
   5   0  10 2642.40 607.481  22
   5   0  10 2415.52 493.038  10
   5   0 -10 2936.86 565.254   9
   5   0  11 21323.8 1235.67  22
   5   0 -11 23111.2 1204.15   9
   5   0  12 38554.7 938.579  15
   5   0  12 35745.7 1619.00  22
   5   0 -12 38690.3 1603.15   9
  -5   0 -12 35864.5 872.085  34
   5   0  13 968.430 303.185  15
   5   0  13 948.301 507.836  22
  -5   0 -13 1469.35 302.113  34
   5   0 -13 1267.60 528.962   9
  -5   0 -14 5039.28 315.607  12
   5   0  14 3647.86 695.965  22
  -5   0 -14 4797.61 380.472  34
   5   0 -14 4083.79 683.533   9
   5   0  14 4508.65 401.336  15
  -5   0 -15 14180.2 489.081  12
  -5   0 -15 15360.7 555.704  34
  -5   0 -15 14571.8 507.397  32
   5   0  15 14879.9 600.966  15
  -5   0 -16 4442.75 306.954  12
  -5   0 -16 3771.65 311.832  21
  -5   0 -16 4191.31 315.613  32
   5   0  16 4396.15 391.123  15
  -5   0 -17 499.483 213.514  12
  -5   0 -17 524.100 232.516  21
  -5   0 -17 469.112 242.170  32
  -5   0 -18 7178.52 356.929  12
  -5   0 -18 7001.15 342.617  21
  -5   0 -18 7346.94 371.296  32
  -5   0 -19 12695.1 436.465  12
  -5   0 -19 11909.1 399.248  21
  -5   0 -19 12282.8 437.750  32
   5   0 -20 1816.91 241.201  29
  -5   0 -20 1797.53 222.431  12
  -5   0 -20 1682.84 207.576  21
  -5   0 -20 1669.74 243.131  32
  -5   0 -20 1819.14 251.828  31
   5   0 -21 2865.07 245.948  29
  -5   0 -21 2710.33 225.820  12
  -5   0 -21 2837.28 248.446  32
  -5   0 -21 3034.55 254.075  31
   5   0 -22 1143.52 199.846  29
  -5   0 -22 1238.61 175.918  12
  -5   0 -22 1375.58 203.143  32
  -5   0 -22 1191.45 186.840  31
  -5   0 -23 3812.42 206.208  12
  -5   0 -23 3637.97 218.475  32
  -5   0 -23 3911.70 199.477  31
   5   0 -24 445.940 138.318  29
  -5   0 -24 259.628 114.876  12
  -5   0 -24 252.775 140.734  32
   5   0 -25 11182.1 286.153  29
  -5   0  25 13488.5 331.499   4
   5   0 -26 1136.63 87.3893  29
   5   0  26 1413.56 112.010  14
  -5   0  26 1305.50 139.249   4
   5   0  27 392.877 57.0365  14
  -5   0  27 360.527 85.6328   4
   5  -1  27 4370.81 130.075  14
  -5   1  27 4066.15 125.705   4
   5  -1  26 650.442 106.467  14
  -5   1  26 361.112 112.104   4
  -5   1  25 721.492 153.483   4
  -5  -1 -24 2798.87 174.075  12
  -5  -1 -24 2486.14 148.450  31
  -5  -1 -23 9445.56 316.590  12
  -5  -1 -23 9052.30 290.415  31
  -5  -1 -22 7686.32 314.166  12
  -5  -1 -22 7143.80 298.578  31
  -5  -1 -21 7123.54 326.416  12
  -5  -1 -21 7115.82 328.958  31
  -5  -1 -20 2114.77 247.683  12
  -5  -1 -20 2406.46 273.048  31
  -5  -1 -20 2119.84 215.298  32
  -5  -1 -19 3289.61 289.636  12
  -5  -1 -19 3034.68 248.500  32
  -5  -1 -19 3266.88 302.354  31
  -5  -1 -18 14305.4 497.329  12
  -5  -1 -18 12856.5 431.641  32
  -5  -1 -18 14533.9 529.405  31
  -5  -1 -17 20042.8 604.979  12
  -5  -1 -17 20834.2 648.442  31
  -5  -1 -16 10527.5 448.795  12
   5  -1  15 470.428 344.283  15
  -5  -1 -15 307.261 227.685  12
  -5  -1 -14 29015.7 735.357  12
   5  -1  14 27398.9 1411.20  22
  -5  -1 -14 26429.6 706.020  34
   5   1 -14 28124.8 1365.94   9
   5  -1  14 28970.0 841.397  15
   5   1 -13 31567.2 1419.81   9
  -5  -1 -13 33061.5 800.966  12
   5  -1  13 30593.0 1500.27  22
  -5  -1 -13 31974.3 776.557  34
   5  -1  13 31994.8 885.473  15
   5   1 -12 23800.7 1233.45   9
  -5  -1 -12 24092.4 651.365  34
  -5  -1 -12 25181.9 672.449  12
   5  -1  12 24032.4 1299.08  22
   5  -1  12 24454.0 749.772  15
   5  -1  11 43583.8 1012.16  15
  -5  -1 -11 38284.3 882.363  12
   5  -1  11 41866.2 1694.42  22
   5  -1  11 41539.4 1616.27  10
   5   1 -11 44391.9 1637.34   9
  -5  -1 -10 6869.53 341.955  12
   5  -1  10 8080.95 802.034  22
   5  -1  10 7192.08 735.804  10
   5   1 -10 7805.50 732.934   9
  -5  -1  -9 3435.10 273.424  12
   5  -1   9 3595.14 609.547  22
   5  -1   9 3415.06 557.612  10
   5   1  -9 4212.82 597.639   9
  -5  -1  -8 2557.98 234.155  12
   5  -1   8 2422.08 547.680  22
   5  -1   8 2114.39 505.112  10
  -5  -1  -7 24020.7 604.912  12
   5  -1   7 26634.0 1215.10  10
  -5  -1  -7 23874.6 1118.98   1
  -5  -1  -6 13393.2 870.976   1
   5  -1   6 13868.9 885.274  10
  -5  -1  -5 2242.44 474.367   1
   5  -1   5 1653.75 466.209  10
  -5  -1  -4 3027.65 511.818   1
   5  -1   4 3413.93 504.875  10
  -5  -1  -3 47043.4 1527.88   1
   5  -1   3 53615.4 1645.38  10
  -5  -1  -2 22150.7 1005.37   1
   5  -1   2 23197.7 1051.19  10
  -5   1   2 21202.8 1001.18   1
  -5  -1  -1 21031.6 980.018   1
  -5   1   1 20995.5 981.505   1
   5  -1   1 19825.9 979.030  10
   5   1  -1 20008.3 856.668  10
  -5  -1   0 1046.56 406.245   1
  -5   1   0 735.307 401.664   1
   5  -1   0 556.207 378.240  10
   5   1   0 343.233 271.832  10
  -5   1  -1 21421.2 993.325   1
  -5  -1   1 21815.3 1019.43   1
   5  -1  -1 23032.2 1030.91  10
   5   1   1 20098.7 853.127  10
  -5  -1   2 34985.2 1290.02   1
  -5   1  -2 36252.9 1280.46   1
   5   1   2 32827.4 1109.30  10
   5  -1  -2 33406.5 1273.08  10
   5   1   3 55536.9 1537.63  10
   5  -1  -3 58865.1 1748.32  10
  -5   1  -4 4065.30 538.313   1
   5   1   4 3188.37 417.035  10
   5  -1  -4 3423.23 496.611  10
  -5   1  -5 5085.60 582.457   1
  -5   1  -6 24729.2 1105.58   1
  -5   1  -7 42664.1 1505.62   1
   5   1   8 3070.52 578.000  22
   5   1   9 3228.28 609.156  22
   5  -1 -10 7860.55 371.976  25
   5   1  10 8160.20 828.626  22
   5  -1 -11 50764.6 1080.03  25
   5   1  11 48977.2 1877.18  22
   5   1  12 25129.5 714.336  15
   5  -1 -12 24740.6 680.009  25
   5   1  12 22977.2 1282.27  22
  -5   1 -12 24490.0 705.898  34
   5   1  13 21166.1 1245.51  22
  -5   1 -13 22285.9 686.135  34
   5   1  13 22389.4 685.540  15
   5  -1 -14 19500.9 595.396  25
   5   1  14 19347.5 650.016  15
  -5   1 -14 19391.4 647.497  34
   5   1  15 254.665 272.777  15
   5  -1 -15 639.456 237.642  25
   5  -1 -16 8291.10 411.623  29
   5  -1 -16 8806.45 400.254  25
   5  -1 -17 16425.7 547.717  29
  -5   1 -17 15066.2 531.544  21
   5  -1 -18 10037.5 434.123  29
  -5   1 -18 10348.6 424.013  21
  -5   1 -18 10418.8 455.886  32
   5  -1 -19 3535.82 306.131  29
  -5   1 -19 3149.64 289.354  21
  -5   1 -19 3441.31 309.966  32
   5  -1 -20 639.855 231.849  29
  -5   1 -20 792.150 222.593  21
  -5   1 -20 581.239 232.351  32
   5  -1 -21 8524.29 361.646  29
  -5   1 -21 7982.02 319.874  31
  -5   1 -21 8014.06 323.008  21
  -5   1 -21 7866.10 356.456  32
  -5   1 -22 6724.23 268.908  21
  -5   1 -22 6985.35 313.740  32
  -5   1 -22 6426.62 265.419  31
   5  -1 -23 14667.9 405.294  29
  -5   1 -23 14606.0 403.798  32
  -5  -1  24 2178.66 204.285   4
  -5   1 -24 2081.96 177.126  32
   5  -1 -25 2076.67 143.182  29
   5   1  25 1962.13 118.058  14
  -5  -1  25 1953.57 167.809   4
  -5   1 -25 1575.89 143.087  32
  -5  -1  26 2343.91 140.334   4
  -5   1 -26 2137.24 120.234  32
  -5  -1  27 8325.65 184.306   4
   5  -2  27 1168.69 65.5364  14
  -5  -2 -27 1145.44 65.3121  20
   5  -2  26 1202.74 101.596  14
  -5   2  26 1096.21 79.5308   4
   5  -2  25 7052.03 213.853  14
  -5   2  25 5122.08 175.248   4
  -5  -2 -24 6034.26 224.442  12
  -5   2  24 6387.30 219.917   4
  -5  -2 -23 5664.39 247.360  12
  -5   2  23 6110.83 250.528   4
   5  -2  23 6132.05 202.406  33
  -5  -2 -22 871.541 183.888  12
  -5   2  22 1040.68 209.751   4
   5  -2  22 620.922 146.606  33
  -5  -2 -22 856.426 179.970  31
  -5  -2 -21 4728.87 280.536  12
  -5   2  21 5519.53 302.344   4
  -5  -2 -21 5001.78 283.901  31
  -5  -2 -20 11772.8 425.674  12
  -5  -2 -20 11941.7 434.811  31
  -5  -2 -19 8232.67 386.606  12
  -5  -2 -19 8200.80 396.649  31
  -5  -2 -18 2123.80 286.453  12
  -5  -2 -18 2608.96 319.680  31
  -5  -2 -17 218.136 239.023  12
  -5  -2 -17 218.428 284.676  31
  -5  -2 -16 2219.85 295.437  12
  -5  -2 -16 2501.05 340.398  31
  -5  -2 -15 25602.6 722.794  12
  -5  -2 -15 28338.4 781.096  31
  -5  -2 -14 19648.1 622.949  12
  -5  -2 -14 21795.8 703.455  31
   5  -2  14 20752.0 736.074  15
   5  -2  13 249.296 335.144  15
  -5  -2 -13 99.2850 249.413  12
   5  -2  13 326.682 451.948  22
   5  -2  13-53.5883 430.516  10
   5   2 -13 404.717 396.288   9
  -5  -2 -13 233.458 279.020  31
   5   2 -12 6816.20 706.315   9
  -5  -2 -12 6290.97 375.669  12
   5  -2  12 6267.66 736.098  22
   5  -2  12 6406.10 735.927  10
  -5  -2 -11 15780.4 537.281  12
  -5   2  11 14417.0 503.937   4
   5  -2  11 14850.5 1004.66  22
   5  -2  11 12850.2 952.350  10
   5   2 -11 13373.2 900.908   9
  -5  -2 -10 35968.2 831.494  12
  -5   2  10 32719.2 785.799   4
   5  -2  10 34568.4 1480.49  22
   5  -2  10 34198.1 1504.53  10
   5   2 -10 32404.3 1344.24   9
  -5  -2  -9 12714.6 478.543  12
   5  -2   9 15968.3 1025.83  10
   5   2  -9 15394.8 920.774   9
   5  -2   8 6598.20 721.303  10
   5   2  -8 6904.40 676.350   9
   5  -2   7 449.569 437.943  10
   5  -2   6 27345.6 1265.95  10
  -5  -2  -6 26209.3 1164.48   1
  -5  -2  -5 4661.26 566.278   1
   5  -2   5 6602.24 688.038  10
  -5  -2  -4 71460.6 1939.22   1
   5  -2   4 66707.7 2014.43  10
  -5   2   3 3112.66 473.475   1
  -5  -2  -3 2943.38 504.921   1
   5  -2   3 2942.44 528.046  10
  -5   2   2 24651.6 1040.19   1
  -5  -2  -2 22793.6 1017.56   1
  -5   2   1 27939.7 1120.15   1
  -5  -2  -1 27051.8 1111.56   1
  -5  -2   0 58471.8 1681.06   1
  -5   2   0 56112.6 1629.58   1
   5  -2   0 56455.0 1750.48  10
  -5   2  -1 37180.7 1274.10   1
   5  -2  -1 33829.6 1356.26  10
  -5  -2   1 37545.3 1328.60   1
  -5   2  -2 20326.6 953.439   1
  -5  -2   2 19504.1 960.124   1
   5  -2  -3 1899.03 225.700  26
  -5   2  -3 2129.17 464.868   1
  -5  -2   3 1617.90 431.089   1
   5  -2  -3 2179.23 471.739  10
   5  -2  -4 57772.1 1119.08  26
  -5   2  -4 58012.9 1689.68   1
   5  -2  -4 61216.6 1853.45  10
  -5   2  -5 11739.4 767.346   1
   5  -2  -5 8888.37 378.287  26
   5  -2  -6 27015.9 672.724  26
  -5   2  -6 28110.5 1178.20   1
   5  -2  -7 584.191 209.689  26
   5  -2  -7 1211.85 464.168   9
   5  -2  -8 7602.62 357.476  26
   5  -2  -8 6401.40 709.619   9
   5  -2  -9 15660.4 1022.43   9
   5  -2 -10 39852.8 893.659  25
  -5   2 -10 38112.5 896.453  34
  -5  -2  10 32809.7 815.980   4
   5   2  10 35485.0 1521.99  22
   5  -2 -10 35770.3 1528.90   9
  -5   2 -11 9434.32 472.022  34
   5  -2 -11 9425.86 854.450   9
   5  -2 -11 9662.25 456.326  25
  -5  -2  11 8413.70 414.188   4
   5   2  11 9047.63 823.295  22
   5  -2 -12 6944.83 791.333   9
   5  -2 -12 7774.57 413.667  25
   5   2  12 6158.17 727.206  22
   5  -2 -13 292.673 236.075  29
   5  -2 -13 328.890 263.185  25
   5   2  13 434.700 436.377  22
   5  -2 -13 366.409 490.025   9
   5  -2 -14 20671.5 637.403  29
   5  -2 -14 20766.5 648.185  25
   5  -2 -15 22055.8 651.987  29
   5  -2 -15 21640.8 664.407  25
   5  -2 -16 2854.90 319.948  29
   5  -2 -16 2890.68 324.239  25
  -5   2 -16 2344.47 333.841  21
   5  -2 -17 520.900 260.447  29
  -5   2 -17 625.175 279.315  21
   5  -2 -18 2789.89 312.142  29
  -5   2 -18 2600.43 299.494  21
   5  -2 -19 5892.22 355.888  29
  -5   2 -19 5378.85 327.024  21
  -5   2 -19 5665.34 361.569  32
  -5   2 -20 11813.6 420.269  21
  -5   2 -20 11906.2 446.853  32
   5  -2 -21 7222.55 342.228  29
  -5   2 -21 7724.16 320.256  21
  -5   2 -21 7824.58 350.295  32
   5  -2 -22 1406.46 211.394  29
  -5  -2  22 1494.47 213.718   4
  -5   2 -22 1230.14 186.162  21
  -5   2 -22 1222.45 207.707  32
   5  -2 -23 5719.57 257.962  29
  -5   2 -23 5323.03 214.303  13
  -5  -2  23 5891.68 253.483   4
  -5   2 -23 5331.91 254.416  32
   5  -2 -24 5486.84 227.563  29
  -5   2 -24 5531.25 228.785  32
   5  -2 -25 6879.03 217.908  29
   5  -2 -25 6565.55 227.493  24
  -5  -2  25 9532.43 222.913   4
  -5   2 -25 9061.64 240.213  32
  -5   2 -26 2187.66 111.646  32
   5  -3  26 3661.46 99.5383  14
   5  -3  25 2762.93 122.006  14
  -5  -3 -25 2154.00 108.777  20
   5  -3  24 4798.17 177.724  14
  -5  -3 -24 4394.76 169.362  20
   5  -3  23 2253.60 127.727  33
  -5  -3 -23 2489.15 159.518  31
   5  -3  22 10237.2 286.148  33
  -5   3  22 9942.97 266.519   4
  -5  -3 -22 10018.3 315.921  31
  -5   3  21 2231.63 183.173   4
  -5  -3 -21 2055.11 217.591  31
  -5  -3 -20 5088.11 292.216  12
  -5   3  20 5163.76 249.984   4
  -5  -3 -20 4981.52 299.710  31
  -5  -3 -19 653.643 217.414  12
  -5   3  19 704.572 201.264   4
   5  -3  19 629.806 213.651  33
  -5  -3 -19 721.013 239.398  31
  -5  -3 -18 11842.5 446.916  12
  -5   3  18 11243.8 388.382   4
  -5  -3 -18 11606.6 458.014  31
  -5  -3 -17 5469.80 356.382  12
   5  -3  17 5678.82 299.182  23
  -5   3  17 5014.28 302.473   4
  -5  -3 -17 5848.27 380.206  31
  -5  -3 -16 11394.0 474.303  12
   5  -3  16 13323.4 444.030  23
  -5   3  16 10394.8 405.947   4
  -5  -3 -16 12200.4 510.778  31
  -5  -3 -15 370.638 260.251  12
   5  -3  15 204.370 196.705  23
  -5   3  15 270.129 240.620   4
  -5  -3 -15 367.836 287.289  31
  -5  -3 -14 12631.2 508.970  12
   5  -3  14 10129.5 433.482  23
  -5   3  14 10971.9 423.087   4
  -5  -3 -14 12615.0 526.218  31
  -5  -3 -13 836.566 281.257  12
   5  -3  13 1031.18 248.207  23
  -5   3  13 784.562 252.913   4
   5  -3  12 28582.2 738.142  23
   5  -3  12 29259.8 862.880  15
   5  -3  11 8967.99 411.870  23
   5  -3  11 8607.18 521.927  15
   5  -3  10 18356.3 577.707  23
  -5  -3 -10 18413.9 659.312  31
   5  -3  10 18781.8 680.499  15
   5  -3   9 518.747 318.722  15
   5  -3   9 370.957 221.065  23
  -5  -3  -9 329.233 277.617  31
   5  -3   8 26850.4 708.249  23
  -5  -3  -8 27184.6 681.853  18
  -5  -3  -8 27982.3 776.064  31
   5  -3   8 25457.3 783.018  15
   5  -3   7 20382.1 672.206  15
   5  -3   7 21172.9 601.368  23
  -5  -3  -7 20677.8 583.852  18
  -5  -3  -7 20704.5 671.301  31
   5  -3   6 10668.5 422.897  23
   5  -3   5 3685.15 290.161  23
  -5   3   5 3281.56 477.362   1
  -5   3   4 16533.7 837.731   1
   5  -3   4 16367.4 512.880  23
  -5  -3  -4 14874.9 849.492   1
  -5  -3  -3 8398.65 664.650   1
   5  -3   3 7392.33 358.357  23
  -5   3   3 7401.92 595.357   1
  -5  -3  -2 43009.8 1412.41   1
  -5   3   2 42574.7 1355.08   1
   5  -3   2 43334.7 925.178  23
   5  -3   1 15425.6 498.628  23
  -5  -3  -1 14777.2 826.740   1
  -5   3   1 14655.4 787.646   1
  -5  -3   0 14292.0 806.167   1
  -5   3   0 15976.7 812.889   1
  -5   3  -1 7486.10 609.172   1
  -5  -3   1 6704.32 581.740   1
  -5  -3   2 41117.1 1357.06   1
  -5   3  -2 40860.7 1342.81   1
  -5   3  -3 9479.31 684.759   1
   5  -3  -3 10206.4 422.643  26
   5  -3  -4 12632.3 468.110  26
  -5   3  -4 11195.3 729.088   1
  -5  -3   5 499.408 345.482   1
   5  -3  -5 299.593 235.045  26
   5  -3  -5 374.135 411.148   9
   5  -3  -6 3152.85 304.853  26
  -5  -3   6 4417.32 532.724   1
   5  -3  -6 3134.23 532.953   9
  -5   3  -6 4813.42 358.244  34
   5  -3  -7 14551.4 518.246  26
  -5   3  -7 14634.6 526.685  34
  -5   3  -8 26182.4 724.796  34
   5  -3  -8 27543.9 1286.48   9
   5  -3  -9 1149.49 259.498  26
  -5  -3   9 1415.85 245.595   4
  -5   3  -9 1729.96 316.658  34
   5  -3  -9 691.767 451.131   9
   5  -3 -10 15874.4 530.917  29
   5  -3 -10 16339.4 590.106  25
  -5  -3  10 13483.5 467.927   4
  -5   3 -10 14381.2 561.464  34
   5  -3 -10 13377.2 973.506   9
   5  -3 -11 6791.01 391.163  29
   5  -3 -11 6125.59 726.943   9
   5  -3 -11 6985.57 435.655  25
  -5  -3  11 5622.78 338.176   4
  -5   3 -11 6367.52 416.394  34
   5  -3 -12 31176.9 802.300  29
   5  -3 -12 30931.6 841.988  25
  -5  -3  12 31643.5 736.839   4
   5  -3 -13 1269.81 288.155  29
   5  -3 -13 1172.74 304.042  25
  -5  -3  13 1030.23 260.648   4
  -5   3 -13 1026.74 329.947  34
   5  -3 -14 20886.7 633.061  29
   5  -3 -14 20819.6 660.807  25
  -5  -3  14 17859.6 535.687   4
  -5   3 -14 18545.8 639.837  34
   5  -3 -15 1950.37 304.214  29
   5  -3 -15 1822.32 314.310  25
  -5  -3  15 1126.18 254.425   4
   5  -3 -16 15426.1 549.245  29
   5  -3 -16 14850.5 562.201  25
   5  -3 -17 5702.54 369.213  29
  -5  -3  17 5182.28 311.629   4
   5  -3 -18 15970.6 526.501  29
  -5  -3  18 15809.7 450.626   4
   5  -3 -19 2098.91 273.937  29
  -5  -3  19 2373.96 232.291   4
   5  -3 -20 6959.79 343.325  29
  -5  -3  20 8733.75 304.266   4
   5  -3 -21 603.651 197.360  29
   5  -3 -22 9360.90 322.464  29
  -5   3 -23 1866.55 148.326  13
   5  -3 -23 1742.52 149.712  24
  -5   3 -24 4263.17 156.752  13
   5  -3 -24 4872.06 189.761  17
  -5   3 -25 523.729 69.7541  13
   5  -3 -25 592.554 85.8556  17
   5  -4  23 484.953 63.5390  33
   5  -4  22 1647.16 119.544  33
   5  -4  21 1544.16 142.872  14
   5  -4  21 1644.97 149.853  33
  -5  -4 -21 1476.98 166.027  31
   5  -4  20 6253.00 251.951  33
  -5  -4 -20 5686.41 269.296  31
   5  -4  19 3955.18 242.872  33
   5  -4  19 3841.12 210.313  23
   5  -4  18 2575.86 206.016  23
   5  -4  18 2802.49 246.526  33
   5  -4  17 302.354 176.724  23
   5  -4  17 226.468 221.702  33
  -5  -4 -17 384.815 257.927  31
   5  -4  16 7611.51 342.371  23
   5  -4  16 8335.94 396.411  33
  -5  -4 -16 7468.63 406.812  31
   5  -4  15 5923.09 335.451  23
   5  -4  15 6338.56 380.977  33
   5  -4  14 6993.11 360.514  23
   5  -4  13 1748.62 269.277  23
   5  -4  12 13661.0 508.493  23
  -5  -4 -12 13731.1 542.369  31
   5  -4  11 2926.08 309.962  23
  -5  -4 -11 3775.15 378.399  31
   5  -4  10 21365.0 621.745   7
   5  -4  10 21085.6 637.221  23
  -5  -4 -10 20306.6 661.003  31
   5  -4   9 11107.3 474.419   7
   5  -4   9 12218.6 490.216  23
  -5  -4  -9 12678.4 527.066  31
   5  -4   9 11029.8 532.909  15
   5  -4   8 12419.2 489.013  23
  -5  -4  -8 9235.40 420.321  18
  -5  -4  -8 8331.81 442.365  31
   5  -4   8 12518.4 562.751  15
  -5  -4  -7 16341.1 543.505  18
  -5  -4  -7 16182.4 575.556  31
   5  -4   7 16642.8 626.965  15
   5  -4   6 13361.4 489.381  23
   5  -4   6 12387.5 896.952  10
  -5  -4  -6 11062.3 455.588  18
  -5  -4  -6 10710.3 475.020  31
   5  -4   6 12139.0 536.498  15
   5  -4   5 22003.5 632.218  23
   5  -4   5 21484.2 1134.35  10
  -5  -4  -5 19985.2 590.760  18
  -5  -4  -5 19189.0 605.758  31
   5  -4   5 20103.0 672.913  15
  -5  -4  -4 25715.4 671.338  18
   5  -4   4 26352.5 693.955  23
   5  -4   4 26358.2 1242.39  10
  -5  -4  -4 23364.2 663.016  31
   5  -4   4 24351.1 725.410  15
   5  -4   3 6652.49 381.745  23
   5  -4   3 6250.02 673.991  10
  -5  -4  -3 6011.17 355.789  18
  -5  -4  -3 5746.99 329.945  31
   5  -4   3 6022.54 380.839  15
   5  -4   2 13166.6 495.316  23
   5  -4   2 12147.1 895.428  10
   5  -4   1 17853.9 564.607  23
   5  -4   1 15053.2 969.268  10
  -5  -4  -1 16924.8 553.305  19
  -5  -4  -1 15294.7 529.960  18
  -5  -4   0 11999.6 488.187  19
   5  -4   0 12886.7 895.396  10
  -5  -4   1 20198.4 614.087  19
   5  -4  -1 18292.7 1061.40  10
   5  -4  -2 12871.0 485.938  26
   5  -4  -2 11519.0 863.301  10
   5  -4  -3 4679.79 350.456  26
  -5  -4   3 4675.06 336.726  19
   5  -4  -4 25215.0 681.830  26
  -5  -4   4 21473.4 644.223  19
  -5   4  -4 20943.9 634.449  34
   5  -4  -4 24970.8 642.201  17
   5  -4  -5 23957.4 658.380  17
   5  -4  -5 24664.9 695.928  26
  -5   4  -5 27148.1 703.518  34
  -5  -4   5 26582.2 702.199  19
   5  -4  -6 7248.75 419.819  26
  -5  -4   6 7467.83 396.933  19
  -5   4  -6 8214.65 416.986  34
   5  -4  -6 7828.41 388.233  17
   5  -4  -7 10635.4 463.667  26
  -5  -4   7 9436.60 432.900  19
  -5   4  -7 9614.47 450.986  34
   5  -4  -7 10597.4 441.211  17
  -5   4  -8 8611.91 428.162  34
   5  -4  -8 5760.83 401.973  26
  -5  -4   8 8088.03 398.808  19
   5  -4  -8 6812.30 383.893  17
   5  -4  -9 12519.2 466.281  30
   5  -4  -9 13979.4 518.507  26
   5  -4  -9 12945.0 534.490   7
   5  -4  -9 14334.0 559.573  25
  -5  -4   9 12870.2 481.542  19
  -5   4  -9 13377.7 518.939  34
   5  -4  -9 14136.1 517.815  17
   5  -4 -10 19051.8 617.935   7
   5  -4 -10 20497.5 662.668  25
  -5  -4  10 19076.9 575.827  19
  -5   4 -10 20169.1 629.446  34
   5  -4 -10 20622.8 628.571  17
   5  -4 -11 1978.11 254.940   7
   5  -4 -11 2480.08 345.469  25
  -5   4 -11 2145.83 343.856  34
   5  -4 -11 2695.14 312.591  17
   5  -4 -12 15620.8 603.957  25
  -5   4 -12 14964.9 562.741  34
   5  -4 -13 5234.11 390.305  25
  -5   4 -13 4598.05 381.076  34
   5  -4 -13 5674.06 360.491  17
   5  -4 -14 7819.65 452.159  25
   5  -4 -14 8667.25 421.877  17
   5  -4 -15 5625.02 376.245  25
  -5   4 -15 5152.60 357.803  21
   5  -4 -15 6070.11 368.364  17
   5  -4 -16 8844.97 434.543  25
  -5   4 -16 8615.83 385.851  21
   5  -4 -16 9725.00 424.470  17
  -5   4 -17 748.469 240.572  21
   5  -4 -17 980.864 231.815  17
  -5   4 -18 4630.25 283.043  21
   5  -4 -18 2897.83 265.815  17
  -5   4 -19 3317.80 246.206  21
   5  -4 -19 4070.52 266.332  17
  -5   4 -20 5073.94 237.930  21
   5  -4 -20 5608.10 273.228  17
  -5   4 -20 5048.88 265.748  32
  -5   4 -21 3270.82 181.862  21
   5  -4 -21 3222.51 206.897  17
  -5   4 -21 3187.24 202.278  32
   5  -4 -22 1309.79 146.682  17
  -5   4 -22 1305.00 142.468  32
   5  -4 -23 1275.17 119.887  17
  -5   4 -23 1050.22 109.720  32
  -5   4 -24 1907.33 87.5351  13
  -5   4 -24 1925.52 97.0186  32
   5  -5  21 6804.74 180.000  33
   5  -5  20 1586.03 125.806  33
   5  -5  19 1002.21 117.330  23
   5  -5  19 1116.31 144.183  33
   5  -5  18 2524.76 168.818  23
   5  -5  18 2539.91 196.046  33
   5  -5  17 11772.5 351.701  23
   5  -5  17 12434.7 379.248  33
  -5  -5 -17 11805.9 392.111  31
   5  -5  16 459.267 161.831  23
   5  -5  16 347.521 205.804  33
  -5  -5 -16 861.611 236.147  31
   5  -5  15 1817.54 216.633  23
   5  -5  15 1881.99 245.813  33
   5  -5  14 3367.04 260.421  23
   5  -5  13 20868.4 586.291  23
  -5  -5 -13 24493.1 658.737  31
   5  -5  12 391.185 225.289  23
   5  -5  12 463.125 260.359  33
   5  -5  11 15825.2 453.757   7
   5  -5  11 16593.6 528.238  23
   5  -5  11 17089.6 556.933  33
   5  -5  10 11197.6 408.776   7
   5  -5  10 11453.2 461.149  23
   5  -5  10 11440.0 487.576  33
  -5  -5 -10 10239.0 470.381  31
   5  -5   9 3557.69 289.755   7
   5  -5   9 3762.36 323.436  23
   5  -5   9 3550.72 346.282  33
  -5  -5  -9 3758.72 335.716  31
   5  -5   8 5615.14 349.188   7
   5  -5   8 5841.79 361.485  23
   5  -5   8 5792.49 385.117  33
  -5  -5  -8 5409.27 365.329  18
  -5  -5  -8 4612.05 350.764  31
   5  -5   7 14380.6 540.827   7
   5  -5   7 15490.8 543.282  23
  -5  -5  -7 15115.5 519.820  18
   5  -5   7 14277.3 545.102  33
  -5  -5  -7 15390.4 536.122  31
   5  -5   6 2372.39 326.792   7
   5  -5   6 2704.65 313.941  23
  -5  -5  -6 3368.08 328.052  18
   5  -5   6 2264.33 302.235  33
  -5  -5  -6 3252.75 315.140  31
   5  -5   5 1654.49 308.796   7
   5  -5   5 1775.60 285.699  23
  -5  -5  -5 708.117 282.625  18
   5  -5   5 1291.35 280.362  33
  -5  -5  -5 790.000 245.047  31
   5  -5   4 2487.60 345.673   7
   5  -5   4 2711.63 313.376  23
  -5  -5  -4 3025.77 312.195  18
   5  -5   4 2472.70 285.158  33
  -5  -5  -4 3068.55 283.358  31
   5  -5   3 29850.5 865.181   7
   5  -5   3 31992.7 797.960  23
  -5  -5  -3 30547.7 752.007  18
   5  -5   3 27524.2 725.595  33
  -5  -5  -3 28448.6 698.625  31
   5  -5   2 3498.70 389.846   7
  -5  -5  -2 2428.43 306.401  18
   5  -5   2 3097.70 283.851  33
   5  -5   1 10693.4 534.657   7
  -5  -5  -1 10804.7 465.551  19
  -5  -5  -1 9714.86 435.602  18
  -5  -5   0 2544.99 311.257  18
   5  -5   0 2361.76 321.269  26
   5  -5   0 2260.18 371.804   7
  -5  -5   0 2345.98 320.298  19
   5  -5  -1 7341.84 420.632  26
  -5  -5   1 7953.37 420.337  19
  -5  -5   1 8272.23 414.867  18
   5  -5  -2 4491.27 350.063  26
   5  -5  -2 4643.21 429.860   7
  -5  -5   2 4212.41 367.660  19
   5  -5  -3 42654.6 963.404  26
   5  -5  -3 40955.3 1072.49   7
  -5  -5   3 42230.1 948.090  19
   5  -5  -4 1123.86 292.492  26
   5  -5  -4 987.308 308.987   7
  -5  -5   4 1126.53 283.722  19
   5  -5  -4 899.659 247.828  17
   5  -5  -5 1533.41 308.801  30
  -5   5  -5 2123.67 294.485  34
   5  -5  -5 1511.52 315.073  26
   5  -5  -5 1740.87 320.762   7
  -5  -5   5 2371.87 322.526  19
   5  -5  -5 1733.57 255.763  17
   5  -5  -6 6138.75 403.477  30
   5  -5  -6 6729.10 433.929   7
   5  -5  -6 6726.92 406.673  26
   5  -5  -6 6585.87 414.461  25
  -5  -5   6 5497.06 378.984  19
  -5   5  -6 5400.47 348.097  34
   5  -5  -6 6414.27 363.427  17
  -5   5  -7 24007.5 651.206  34
   5  -5  -7 22406.1 677.687  30
   5  -5  -7 23128.0 711.826   7
   5  -5  -7 24465.1 692.870  26
   5  -5  -7 24209.1 724.219  25
  -5  -5   7 23290.4 665.426  19
   5  -5  -7 24611.8 677.422  17
   5  -5  -8 6431.07 365.223  30
   5  -5  -8 6920.09 390.840   7
   5  -5  -8 7454.38 427.277  25
  -5  -5   8 6859.20 385.746  19
  -5   5  -8 6204.54 364.564  34
   5  -5  -8 7741.02 398.131  17
   5  -5  -9 2721.94 283.439  30
  -5   5  -9 2757.23 310.084  34
   5  -5  -9 2896.19 298.123   7
   5  -5  -9 3023.37 357.276  25
  -5  -5   9 2881.01 312.925  19
   5  -5  -9 3030.91 314.833  17
   5  -5 -10 8966.31 377.777  30
  -5   5 -10 9251.65 423.686  34
   5  -5 -10 10073.5 443.423  17
   5  -5 -10 9975.95 406.323   7
   5  -5 -10 10017.7 466.286  25
  -5  -5  10 9408.25 413.479  19
  -5  -5  11 23067.1 595.482  19
   5  -5 -11 21973.8 632.065  17
  -5   5 -12 2376.62 283.759  21
  -5  -5  12 2353.56 261.213  19
   5  -5 -12 2528.92 289.073  17
  -5   5 -13 13963.1 463.983  21
  -5  -5  13 13360.6 431.350  19
  -5   5 -14 1390.04 230.810  21
  -5  -5  14 1376.79 209.874  19
   5  -5 -14 1489.33 246.289  17
   5  -5 -15 2724.25 262.451  17
  -5   5 -15 2989.65 248.640  21
  -5  -5  15 2687.81 212.350  19
  -5   5 -16 134.713 173.877  21
   5  -5 -16 27.8856 196.549  17
  -5   5 -17 8223.04 295.299  21
   5  -5 -17 8288.87 332.320  17
  -5   5 -18 503.362 146.054  21
   5  -5 -18 190.966 165.027  17
  -5   5 -19 2699.32 158.656  21
   5  -5 -19 2824.46 195.774  17
  -5   5 -19 2589.17 182.458  32
  -5   5 -20 1162.62 125.276  13
   5  -5 -20 924.572 135.388  17
  -5   5 -20 1288.53 135.253  32
  -5   5 -21 6324.06 175.142  13
  -5   5 -21 6129.18 182.932  32
  -5   5 -22 232.752 59.1653  13
   5  -5 -22 276.301 70.5794  17
  -5   5 -22 210.976 60.2627  32
   5  -6  19 5994.26 155.448  27
   5  -6  19 6232.72 161.351  33
   5  -6  18 611.308 93.1593  27
   5  -6  18 728.393 100.888  33
   5  -6  17 322.661 99.6433  27
   5  -6  17 312.543 114.682  33
   5  -6  16 2409.30 150.686  23
   5  -6  16 2628.29 177.447  33
   5  -6  15 15416.6 384.153  23
   5  -6  14 1483.56 164.028  23
   5  -6  13 3688.92 225.533  23
   5  -6  13 4089.92 257.414  33
   5  -6  12 295.482 135.068  30
   5  -6  12 303.157 167.249  23
   5  -6  12 308.806 203.046  33
   5  -6  11 8185.43 305.496  30
   5  -6  11 7865.95 331.129  23
   5  -6  11 8087.78 349.447  33
   5  -6  10 991.005 193.091  30
   5  -6  10 937.367 190.663  27
   5  -6  10 1069.75 205.219  23
   5  -6  10 977.138 232.487  33
   5  -6   9 9638.16 372.065  30
   5  -6   9 10228.1 353.204  27
   5  -6   9 9120.76 383.490  23
   5  -6   9 9374.86 381.656  33
   5  -6   8 481.563 232.893  30
   5  -6   8 428.826 184.103  27
   5  -6   8 608.420 193.272   7
   5  -6   8 367.320 214.951  23
   5  -6   8 514.019 219.546  33
   5  -6   7 3661.40 307.574  30
   5  -6   7 3225.04 271.373   7
   5  -6   7 2981.62 236.114  27
   5  -6   7 3285.47 284.682  23
   5  -6   7 3198.62 274.532  33
   5  -6   6 5594.14 365.379  30
   5  -6   6 5741.60 337.808   7
   5  -6   6 5602.07 275.139  27
   5  -6   6 5732.65 345.358  23
   5  -6   6 5317.39 313.724  33
   5  -6   5 14766.4 528.265  30
   5  -6   5 14788.2 511.054   7
   5  -6   5 14146.8 461.523  33
   5  -6   4 3198.53 333.884  30
   5  -6   4 2902.24 298.211   7
   5  -6   4 2960.71 295.463  26
   5  -6   4 2958.25 256.976  33
   5  -6   3 5984.91 393.299  30
   5  -6   3 6166.46 391.770   7
   5  -6   3 5990.78 353.292  26
   5  -6   3 5284.61 295.158  33
   5  -6   2 5750.82 408.658  30
   5  -6   2 6192.55 399.670   7
   5  -6   2 5272.40 345.322  26
  -5  -6  -1 6737.79 375.567  18
   5  -6   1 6264.76 413.279  30
   5  -6   1 6330.73 407.200   7
   5  -6   1 6021.24 352.468  26
   5  -6   0 7812.67 441.494   7
   5  -6   0 7431.58 391.097  26
  -5  -6   0 8492.05 406.584  18
   5  -6  -1 10877.7 425.954  25
  -5  -6   1 10720.4 459.031  19
  -5  -6   1 9970.33 432.221  18
   5  -6  -2 6254.66 423.964  30
   5  -6  -2 6519.83 414.889   7
   5  -6  -2 6053.27 353.850  25
  -5  -6   2 7257.51 402.529  19
  -5  -6   2 6324.15 375.216  18
   5  -6  -3 2676.55 325.327  30
   5  -6  -3 2552.20 325.558   7
   5  -6  -3 2754.91 293.524  25
  -5  -6   3 3565.73 335.020  19
  -5  -6   3 3482.37 321.066  18
   5  -6  -4 1675.21 310.175  30
   5  -6  -4 2073.94 292.124   7
   5  -6  -4 2013.76 279.275  25
  -5  -6   4 1602.56 295.150  19
  -5  -6   4 1446.31 293.198  18
   5  -6  -5 18456.2 591.477  30
   5  -6  -5 18888.1 601.185   7
   5  -6  -5 18665.8 573.349  25
   5  -6  -6 5342.76 344.010  30
   5  -6  -6 5054.00 346.095   7
   5  -6  -6 5312.06 350.137  25
  -5  -6   6 6387.88 361.755  19
   5  -6  -7 5099.13 333.202  30
   5  -6  -7 4723.03 314.995   7
   5  -6  -7 4745.18 330.951  25
  -5  -6   7 4270.82 321.762  19
   5  -6  -8 249.368 209.191  30
   5  -6  -8 381.573 201.803   7
   5  -6  -8 431.120 225.805  25
  -5   6  -8 341.473 187.383  21
  -5  -6   8 357.341 240.641  19
   5  -6  -9 10279.9 425.162  25
  -5   6  -9 11202.0 364.342  21
  -5  -6   9 11756.4 420.479  19
   5  -6  -9 10957.5 421.938  17
   5  -6  -9 10396.2 385.793  30
   5  -6 -10 981.669 237.311  25
  -5   6 -10 1156.43 192.699  21
  -5  -6  10 1340.37 234.638  19
   5  -6 -10 1268.74 236.643  17
   5  -6 -10 1287.41 200.086  30
   5  -6 -11 6199.28 333.069  25
  -5   6 -11 5335.24 255.437  21
  -5  -6  11 5344.30 295.719  19
  -5   6 -12 141.128 146.894  21
  -5  -6  12-32.0601 183.345  19
   5  -6 -12-2.75777 189.347  17
  -5   6 -13 3433.23 194.030  21
  -5  -6  13 3237.65 216.390  19
  -5   6 -14 2305.25 159.759  21
  -5  -6  14 2200.57 179.258  19
   5  -6 -14 2474.76 218.695  17
  -5   6 -15 10180.4 260.561  21
  -5  -6  15 10465.3 276.518  19
   5  -6 -15 10279.6 338.744  17
  -5  -6  16 1783.97 121.604  19
   5  -6 -16 1616.63 169.373  17
   5  -6 -17 1380.78 145.950  17
  -5   6 -17 1112.56 124.009  32
  -5   6 -18 1119.22 90.7540  13
  -5   6 -18 1341.19 101.387  32
  -5   6 -19 2969.92 93.8522  13
  -5   6 -19 2907.36 101.967  32
   5  -7  15 198.839 67.1491  16
   5  -7  14 2029.90 119.221  33
   5  -7  14 2077.90 122.890  16
   5  -7  13 2855.80 152.873  33
   5  -7  12 4845.20 195.557  33
   5  -7  11 859.479 114.174  26
   5  -7  11 1131.01 139.538  33
   5  -7  10 618.936 111.608  30
   5  -7  10 570.424 118.689  26
   5  -7  10 556.778 101.695   5
   5  -7  10 757.608 141.609  33
   5  -7   9 955.804 138.654  26
   5  -7   9 931.656 153.851  33
   5  -7   9 809.634 134.095  30
   5  -7   8 7468.76 269.423  26
   5  -7   8 7502.15 271.064  33
   5  -7   8 7668.32 275.165  30
   5  -7   7 3288.86 218.555  30
   5  -7   7 3277.64 203.354  26
   5  -7   6 6457.93 292.734  30
   5  -7   6 6628.24 272.538  26
   5  -7   5 517.831 199.381  30
   5  -7   5 459.288 164.577  26
   5  -7   4 5528.70 306.069  30
   5  -7   4 5507.45 268.024  26
   5  -7   3 6979.38 344.757  30
   5  -7   3 6427.10 292.429  26
  -5  -7  -3 6313.83 305.255  18
   5  -7   2 4575.44 310.409  30
   5  -7   2 4475.39 262.833  26
  -5  -7  -2 4517.13 281.010  18
   5  -7   2 4517.78 236.650  16
   5  -7   1 2229.08 275.544  30
   5  -7   1 2240.09 217.620  26
  -5  -7  -1 2032.20 237.490  18
   5  -7   0 4193.75 315.028  30
   5  -7   0 3913.07 252.811  26
  -5  -7   0 3828.53 271.581  18
   5  -7  -1 529.151 182.982  26
  -5  -7   1 793.408 213.623  18
   5  -7  -2 3758.68 253.441  26
  -5  -7   2 4194.63 273.920  18
  -5  -7   3 7719.45 332.028  18
   5  -7  -3 8325.73 361.991  30
  -5  -7   4 3649.69 266.947  18
   5  -7  -4 5071.51 294.876  30
   5  -7  -5 449.387 201.692  30
  -5  -7   5 629.492 203.877  18
  -5  -7   5 888.288 219.207  19
  -5  -7   6 3562.92 256.218  19
   5  -7  -6 3183.54 244.563  30
  -5  -7   7 2722.74 231.379  19
   5  -7  -7 2375.53 214.872  30
  -5  -7   8 7909.68 299.813  19
   5  -7  -8 7040.21 279.953  30
  -5  -7   9 674.972 171.289  19
  -5  -7  10 620.940 154.421  19
  -5  -7  11 278.983 138.626  19
  -5  -7  12 6657.09 216.727  19
  -5   7 -14 2706.43 110.507  32
   5  -8   9 87.6680 51.8335  16
   5  -8   8 2649.53 104.617  16
   5  -8   7 573.882 59.5705   5
   5  -8   7 657.277 76.8158  16
   5  -8   6 6652.18 173.119   5
   5  -8   6 6076.61 170.675  30
   5  -8   5 151.241 86.1872  30
   5  -8   5 96.3045 83.3897   5
   5  -8   4 2326.64 141.775   5
   5  -8   4 2187.08 138.599  30
   5  -8   3 2806.41 155.902   5
   5  -8   3 2231.43 149.396  30
   5  -8   2 4643.47 196.517   5
   5  -8   2 4638.75 199.667  30
   5  -8   1 1483.76 149.226   5
   5  -8   1 1680.68 153.030  30
   5  -8   0 11586.0 304.466   5
   5  -8   0 9911.29 296.006  30
   5  -8  -1 860.471 141.325  30
  -5  -8   3 544.896 109.514  18
   5  -8  -3 690.341 124.309   5
  -5  -8   4 1554.21 117.521  18
   5  -8  -4 1282.13 131.824   5
   5  -8  -4 1442.45 133.595  30
   5  -8  -5 658.301 101.417   5
  -5  -8   5 491.770 92.9771  18
   5  -8  -5 636.073 110.827  30
  -5  -8   6 3952.15 146.319  18
   5  -8  -6 5097.40 167.699  30
  -5  -8   7 87.6477 73.5288  18
  -5  -8   8 1711.77 87.0272  18
  -6   0   0 93129.2 2364.79   1
   6   0   0 89420.1 2279.40  10
  -6   0  -1 734.101 413.294   1
  -6   0   1 921.668 467.181   1
   6   0   1 441.310 350.077  10
   6   0  -1 580.088 349.431  10
  -6   0   2 2835.53 302.359   4
  -6   0  -2 2801.31 519.674   1
   6   0   2 2747.57 464.223  10
  -6   0  -2 2424.78 311.199   4
  -6   0   2 2402.51 518.856   1
  -6   0   3 38232.9 863.278   4
  -6   0   3 41177.2 1497.30   1
  -6   0  -3 39942.2 1453.49   1
   6   0   3 37832.9 1374.01  10
  -6   0  -3 38359.6 859.361   4
  -6   0   4 100663. 1734.51   4
  -6   0  -4 101488. 2524.37   1
  -6   0   4 102871. 2575.34   1
  -6   0  -4 97548.4 1702.92   4
  -6   0  -5 890.971 450.373   1
  -6   0  -5 1027.67 288.123   4
  -6   0   5 1142.57 306.003   4
  -6   0   5 1079.14 474.224   1
   6   0   5 991.277 400.488  10
  -6   0   6 79063.4 1458.61   4
  -6   0  -6 78669.2 1441.85   4
  -6   0  -6 82422.0 2245.89   1
  -6   0   7 73102.4 1395.42   4
   6   0   7 72149.8 2077.51  10
  -6   0  -7 75338.8 1391.67  34
  -6   0  -7 76781.2 2167.49   1
  -6   0   8 999.125 300.585   4
  -6   0  -8 1195.46 282.215  34
   6   0  -8 1485.97 506.068   9
   6   0   9 67690.6 1353.30  15
  -6   0   9 65137.4 1282.23   4
   6   0  -9 64193.0 2104.65   9
  -6   0  -9 67465.7 1294.21  34
   6   0  10 109662. 1976.49  15
  -6   0  10 108339. 1901.62   4
  -6   0 -10 111334. 1907.80  34
   6   0  11 14280.2 576.933  15
  -6   0 -11 13911.6 531.148  34
  -6   0  11 13994.8 533.785   4
  -6   0  12 12119.6 518.395   4
  -6   0 -12 12493.6 497.378  34
   6   0  12 13526.5 564.310  15
  -6   0  13 14692.2 562.533   4
  -6   0 -13 14741.9 536.239  34
   6   0  13 14517.6 588.391  15
  -6   0  14 45091.4 1008.48   4
  -6   0 -14 47350.5 1004.26  34
   6   0  14 45823.0 1065.69  15
  -6   0  15 6314.37 402.530   4
  -6   0 -15 6181.25 332.991  21
   6   0  15 6859.35 437.240  15
  -6   0  16 20205.8 612.168   4
  -6   0 -16 18942.5 520.083  21
  -6   0 -16 20142.9 520.701  32
  -6   0  17 12636.1 484.031   4
  -6   0 -17 12658.2 390.778  21
  -6   0  18 9044.24 412.944   4
  -6   0 -18 9600.22 406.155  31
  -6   0  19 327.857 262.786   4
  -6   0 -19 167.485 202.187  31
  -6   0  20 44660.8 845.101   4
  -6   0 -20 40061.7 815.037  31
  -6   0  21 1632.81 228.042   4
  -6   0 -21 1192.58 172.289  31
  -6   0  22 2658.53 212.753   4
  -6   0 -22 2397.00 156.932  31
  -6   0  23 931.922 154.136   4
  -6   0 -23 812.110 95.7123  31
  -6   0  24 16686.1 339.801   4
  -6   0  25 165.928 74.0888   4
   6  -1  25 9647.60 198.470  14
  -6   1  25 10280.4 196.856   4
  -6   1  24 6794.76 187.526   4
  -6   1  23 1929.25 158.922   4
  -6  -1 -23 1688.03 113.580  31
   6  -1  22 9105.71 246.658  33
  -6  -1 -22 9333.27 270.071  31
  -6   1  21 15791.0 408.975   4
  -6  -1 -21 14149.1 389.658  31
  -6   1  20 13735.8 418.289   4
  -6  -1 -20 14151.4 415.267  31
  -6   1  19 29108.0 660.244   4
  -6  -1 -19 27775.7 656.307  31
  -6   1  18 11432.2 434.591   4
  -6  -1 -18 11673.7 437.232  31
  -6   1  17 3005.86 329.172   4
  -6  -1 -17 3833.53 323.154  31
  -6   1  16 15302.9 537.192   4
  -6  -1 -16 18106.8 566.478  31
  -6   1  15 62144.6 1250.22   4
   6  -1  15 69208.5 1372.06  15
  -6   1  14 11896.5 501.780   4
   6  -1  14 11802.9 557.158  15
  -6   1  13 17760.8 596.312   4
  -6  -1 -13 17504.8 543.730  34
   6  -1  13 19405.6 665.803  15
  -6   1  12 30752.0 789.637   4
  -6  -1 -12 30358.4 743.173  34
   6  -1  12 32647.9 885.547  15
  -6   1  11 40181.3 918.986   4
  -6  -1 -11 35726.7 850.210  34
   6  -1  10 5479.44 434.834  15
  -6   1  10 6806.84 411.989   4
  -6  -1 -10 6125.35 365.296  34
   6  -1   9 38821.4 980.560  15
  -6   1   9 41441.3 922.432   4
   6  -1   9 39474.2 1585.47  10
  -6  -1  -9 39408.5 881.593  34
   6  -1   8 40858.0 991.844  15
  -6   1   8 40684.9 925.972   4
   6  -1   8 39551.3 1570.90  10
   6   1  -8 40178.6 1593.65   9
  -6  -1  -8 41787.6 895.698  34
  -6   1   7 24359.3 672.048   4
   6  -1   7 24441.5 1227.32  10
  -6  -1  -7 25243.9 658.340  34
  -6   1   6 27349.8 706.782   4
  -6  -1  -6 26039.5 672.196  34
  -6  -1  -6 27764.2 705.011   4
  -6  -1  -6 28041.1 1251.32   1
  -6  -1  -5 62405.7 1908.47   1
  -6   1   5 62975.1 1909.82   1
  -6   1   5 61767.4 1197.46   4
  -6  -1  -5 61417.2 1194.41   4
  -6   1   4 43318.8 944.200   4
  -6  -1  -4 45501.4 1568.05   1
  -6   1   4 43918.3 1574.76   1
   6  -1   4 40944.9 1544.22  10
  -6  -1  -4 44343.0 935.893   4
  -6   1   3 16938.9 530.235   4
  -6  -1  -3 16124.0 952.099   1
   6  -1   3 18613.3 1015.35  10
  -6  -1  -3 16244.6 531.380   4
  -6   1   3 17299.5 983.146   1
  -6   1   2 37732.8 846.253   4
  -6  -1  -2 39785.9 1447.48   1
  -6   1   2 38896.9 1443.29   1
   6  -1   2 36288.0 1422.57  10
  -6  -1  -2 38865.0 857.167   4
  -6   1   1 34177.7 795.844   4
  -6   1   1 37422.0 1389.24   1
   6  -1   1 31920.0 1333.83  10
  -6  -1  -1 35033.4 1366.96   1
  -6  -1  -1 34979.4 804.592   4
  -6   1   0 19213.2 570.558   4
  -6  -1   0 19356.6 575.255   4
  -6  -1   0 18991.5 1009.43   1
  -6   1   0 19544.2 1010.00   1
   6  -1   0 18810.4 1024.86  10
  -6  -1   1 40867.1 896.278   4
  -6  -1   1 41729.3 1494.56   1
   6  -1  -1 45368.1 1569.00  10
  -6   1  -1 40875.8 1455.77   1
  -6   1  -1 41302.8 885.786   4
  -6  -1   2 38278.1 851.949   4
  -6  -1   2 39599.8 1464.27   1
  -6   1  -2 38964.2 1412.91   1
   6  -1  -2 41639.7 1502.84  10
  -6   1  -2 39034.4 852.580   4
  -6  -1   3 17371.3 550.430   4
  -6   1  -3 18777.2 1001.53   1
  -6   1  -3 18094.1 547.804   4
  -6  -1   3 17555.5 996.942   1
  -6  -1   4 50221.7 1036.16   4
  -6   1  -4 49685.7 1659.83   1
  -6  -1   4 51836.7 1703.29   1
  -6   1  -4 50283.1 1028.74   4
  -6   1  -5 67480.5 1952.79   1
  -6  -1   5 64295.1 1248.35   4
  -6   1  -5 62330.5 1212.69   4
  -6  -1   5 62094.9 1931.72   1
  -6  -1   6 21818.3 638.426   4
  -6   1  -6 21625.2 626.929   4
  -6   1  -6 22231.2 1119.14   1
  -6  -1   7 17819.5 591.202   4
  -6   1  -7 19001.1 600.335  34
  -6  -1   8 49803.8 1055.04   4
  -6   1  -8 51144.5 1084.01  34
  -6  -1   9 51434.2 1078.78   4
  -6   1  -9 53116.0 1115.00  34
   6   1  10 5516.45 388.019  15
   6  -1 -10 5083.57 329.083  25
  -6  -1  10 3595.16 368.740   4
  -6   1 -10 3753.86 384.138  34
   6   1  11 35703.0 910.706  15
   6  -1 -11 36026.9 856.295  25
  -6  -1  11 41686.2 911.356   4
  -6   1 -11 41324.8 928.369  34
   6   1  12 32849.1 837.561  15
   6  -1 -12 31890.4 773.262  25
  -6  -1  12 31888.1 807.340   4
  -6   1 -12 34508.1 833.375  34
   6  -1 -13 22219.1 611.174  25
  -6  -1  13 22012.8 656.231   4
  -6   1 -13 22513.7 655.823  34
   6   1  13 21295.9 666.848  15
  -6  -1  14 9871.38 467.294   4
   6   1  14 9264.32 452.712  15
  -6   1 -14 10228.6 462.577  34
  -6  -1  15 52325.8 1036.01   4
  -6   1 -15 50588.9 1046.77  34
  -6  -1  16 12635.5 485.135   4
  -6   1 -16 12641.2 447.412  21
  -6   1 -16 12590.6 439.300  32
  -6   1 -17 1796.53 231.258  21
  -6  -1  17 1678.80 290.641   4
  -6   1 -17 2121.43 243.134  32
  -6  -1  18 12089.8 441.636   4
  -6   1 -18 11574.5 378.543  21
  -6   1 -18 11429.3 383.253  32
  -6   1 -19 26255.0 572.874  21
  -6   1 -19 25325.8 579.512  32
  -6  -1  20 13213.1 402.593   4
  -6   1 -20 11828.9 333.677  21
  -6   1 -20 12220.8 351.589  32
  -6   1 -20 12591.3 372.060  31
  -6  -1  21 16569.1 422.136   4
  -6   1 -21 16268.8 393.505  31
  -6  -1  22 10996.7 307.520   4
  -6   1 -22 8780.94 249.048  31
  -6  -1  23 3425.54 180.667   4
  -6  -1  24 8199.17 210.759   4
  -6  -1  25 13316.3 245.928   4
  -6   2  23 17584.2 319.776   4
  -6  -2 -23 15338.4 316.646  31
   6  -2  22 12481.5 279.423  33
  -6  -2 -22 11827.0 303.948  31
  -6   2  21 16413.2 388.819   4
  -6  -2 -21 16105.5 398.973  31
  -6   2  20 521.721 188.903   4
  -6  -2 -20 477.483 173.398  31
  -6   2  19 7448.46 313.036   4
  -6  -2 -19 7832.07 334.860  31
  -6   2  18 18212.8 495.162   4
  -6  -2 -18 18730.1 533.333  31
  -6   2  17 37895.4 800.399   4
  -6  -2 -17 39532.0 863.538  31
  -6   2  16 2859.51 295.619   4
  -6  -2 -16 2971.31 327.609  31
  -6   2  15 104.737 261.087   4
  -6  -2 -15 309.187 285.520  31
  -6   2  14 5647.66 364.454   4
   6  -2  14 3937.68 407.533  15
  -6   2  13 37339.9 862.257   4
   6  -2  13 41743.2 1006.42  15
  -6   2  12 3452.52 339.213   4
  -6  -2 -12 3539.95 380.404  31
   6  -2  12 2987.80 383.782  15
  -6   2  11 23028.0 643.031   4
  -6  -2 -11 23688.8 712.069  31
  -6   2  10 3900.64 351.536   4
  -6  -2 -10 4045.38 370.972  31
  -6   2   9 24132.0 649.521   4
  -6  -2  -9 22993.8 708.057  31
   6  -2   8 14231.3 591.133  15
  -6   2   8 15878.2 527.549   4
   6  -2   7 109854. 2060.05  15
  -6   2   7 113934. 2772.19   1
   6   2  -7 112754. 2817.43   9
   6  -2   6 36636.7 919.543  15
  -6   2   6 33183.6 798.607   4
   6  -2   6 38677.8 1540.93  10
  -6   2   6 32110.4 1326.30   1
  -6   2   5 7076.59 383.595   4
  -6   2   5 7376.44 675.786   1
   6  -2   5 7501.10 735.816  10
  -6  -2  -5 6675.79 396.037   4
  -6  -2  -5 6286.67 685.472   1
  -6   2   4 2455.17 280.448   4
  -6   2   4 1828.69 487.627   1
   6  -2   4 1787.69 512.929  10
  -6  -2  -4 1749.91 299.660   4
  -6  -2  -4 1330.94 477.633   1
  -6   2   3 102219. 1738.26   4
  -6  -2  -3 103294. 2537.52   1
  -6   2   3 102338. 2504.58   1
   6  -2   3 108896. 2711.69  10
  -6  -2  -3 100960. 1743.08   4
  -6   2   2 76866.1 1385.74   4
  -6   2   2 73619.8 2052.29   1
  -6  -2  -2 76533.4 2097.37   1
   6  -2   2 79273.4 2255.35  10
  -6  -2  -2 77517.7 1395.21   4
  -6  -2  -1 37569.3 1396.65   1
  -6  -2  -1 39618.3 871.011   4
  -6   2   1 38763.9 1405.41   1
  -6   2   1 40159.9 864.582   4
   6  -2   0 3455.86 594.717  10
  -6  -2   0 3876.26 555.782   1
  -6   2   0 3952.00 551.341   1
  -6   2   0 4458.66 323.942   4
  -6  -2   0 4093.11 325.682   4
  -6  -2   1 49072.4 993.075   4
   6  -2  -1 46316.0 968.166  26
  -6   2  -1 46430.1 1535.77   1
   6  -2  -1 46066.7 1656.71  10
  -6   2  -1 47919.0 970.051   4
  -6  -2   1 47081.6 1597.50   1
  -6  -2   2 73135.6 1360.34   4
  -6  -2   2 73131.3 2063.05   1
   6  -2  -2 77864.7 1376.35  26
  -6   2  -2 75193.3 2051.76   1
   6  -2  -2 77347.8 2217.48  10
  -6   2  -2 75321.1 1360.47   4
  -6  -2   3 115238. 1952.35   4
  -6   2  -3 116889. 2739.83   1
   6  -2  -3 118630. 1964.06  26
  -6  -2   3 115316. 2752.56   1
  -6   2  -3 119610. 1956.34   4
  -6   2  -4 1399.09 459.632   1
  -6  -2   4 2046.34 278.709   4
   6  -2  -4 1878.26 232.416  26
  -6   2  -4 1616.33 285.118   4
  -6  -2   4 1804.78 487.898   1
  -6  -2   5 7118.89 393.842   4
  -6  -2   5 6483.94 661.086   1
   6  -2  -5 6631.05 340.973  26
  -6   2  -5 7525.89 383.701   4
  -6   2  -5 7561.10 680.354   1
   6  -2  -6 29806.9 741.379  26
  -6  -2   6 31246.0 1303.79   1
   6  -2  -6 29373.2 1362.14   9
  -6  -2   7 123668. 2068.13   4
   6  -2  -7 124337. 2056.07  26
  -6  -2   8 14581.0 511.493   4
   6   2   9 18020.5 574.624  15
  -6  -2   9 19900.9 588.502   4
  -6  -2  10 6190.55 385.095   4
   6  -2 -10 6371.81 373.147  25
   6  -2 -11 23844.9 675.482  25
  -6  -2  11 24690.7 658.503   4
   6  -2 -12 1798.63 290.954  25
  -6  -2  12 1975.01 307.783   4
   6  -2 -13 30512.2 790.085  25
  -6  -2  13 36032.4 801.437   4
   6  -2 -14 6946.76 369.625  25
  -6  -2  14 5907.97 369.383   4
   6  -2 -15 65.4063 209.110  25
  -6  -2  15-114.190 251.707   4
   6  -2 -16 3140.58 260.141  25
  -6  -2  16 2689.11 289.207   4
  -6   2 -16 2608.41 289.303  21
  -6  -2  17 36989.5 762.759   4
  -6   2 -17 34734.6 762.210  21
  -6   2 -17 35524.5 772.586  32
  -6  -2  18 18729.8 492.745   4
  -6   2 -18 18170.3 488.705  21
  -6   2 -18 18217.6 495.404  32
  -6  -2  19 11490.1 365.983   4
  -6   2 -19 10487.1 345.949  21
  -6   2 -19 11091.5 361.648  32
  -6  -2  20 304.450 176.741   4
  -6   2 -20 649.319 158.128  21
  -6   2 -20 412.441 159.986  32
  -6   2 -21 15353.3 354.298  21
   6  -2 -21 15008.5 364.415  17
  -6   2 -21 15569.4 373.505  32
  -6   2 -21 15016.5 346.699  31
   6  -2 -22 12067.9 290.264  17
  -6   2 -22 12124.6 300.887  32
   6  -2 -23 13675.9 286.849  17
  -6   2 -23 18952.2 323.605  32
   6  -3  23 1274.49 74.8624  14
   6  -3  22 10645.6 226.577  33
  -6  -3 -22 11012.0 249.587  31
   6  -3  21 5234.71 177.964  33
  -6  -3 -21 5149.02 200.777  31
  -6   3  20 17127.9 358.484   4
  -6  -3 -20 18929.4 439.502  31
  -6   3  19 8776.97 263.685   4
   6  -3  19 9672.57 313.692  33
  -6  -3 -19 9733.03 332.041  31
  -6   3  18 16940.9 403.594   4
   6  -3  18 16473.2 454.341  33
  -6  -3 -18 17512.5 477.400  31
  -6   3  17 1685.54 200.932   4
  -6  -3 -17 2051.90 253.174  31
  -6   3  16 22990.7 537.523   4
  -6  -3 -16 24221.5 635.015  31
  -6   3  15 17698.0 477.248   4
  -6   3  14 8081.85 346.068   4
  -6   3  13 6014.68 329.209   4
  -6  -3 -13 6562.22 390.243  31
  -6   3  12 23055.3 597.095   4
   6  -3  12 22800.5 743.440  15
  -6   3  11 17381.9 514.117   4
  -6  -3 -11 17447.7 601.884  31
  -6   3  10 5839.69 336.113   4
  -6  -3 -10 5391.53 388.729  31
   6  -3  10 5944.71 442.075  15
  -6   3   9 22582.5 592.991   4
  -6  -3  -9 23494.0 699.625  31
   6  -3   9 22942.8 738.535  15
  -6   3   8 68961.4 1277.49   4
  -6  -3  -8 72129.3 1423.20  31
  -6   3   7 2327.45 266.528   4
  -6  -3  -7 2232.61 307.540  31
   6  -3   7 2252.90 357.912  15
  -6   3   6 38179.4 802.911   4
  -6  -3  -6 36093.1 809.712  18
  -6  -3  -6 35349.1 878.233  31
   6  -3   5 26419.0 780.181  15
  -6   3   5 25870.1 639.226   4
  -6  -3  -5 26372.8 656.433  18
  -6  -3  -5 27346.4 730.635  31
  -6   3   4 53667.0 1044.41   4
  -6  -3  -4 51429.0 1050.81  18
  -6  -3  -4 53527.4 1123.15  31
   6  -3   3 9582.02 478.464  15
  -6  -3  -3 9182.33 386.660  18
  -6  -3  -3 8803.90 392.231   4
  -6  -3  -3 8326.56 721.548   1
  -6  -3  -3 10069.1 416.155  31
  -6  -3  -2 38049.3 1408.37   1
  -6  -3  -2 37421.8 829.427  18
  -6  -3  -2 40404.3 841.590   4
  -6  -3  -1 11453.8 798.098   1
  -6  -3  -1 12140.2 440.194  18
  -6  -3  -1 12538.9 443.090   4
  -6  -3   0 29954.4 701.956  18
  -6  -3   0 27521.2 1166.13   1
  -6  -3   0 28531.8 679.977   4
   6  -3  -1 16620.6 530.767  26
  -6  -3   1 16810.1 513.221  18
  -6  -3   1 17442.9 514.737   4
   6  -3  -2 37387.9 837.788  26
  -6  -3   2 35433.8 798.867  18
  -6  -3   2 35146.6 775.746   4
  -6   3  -3 6632.07 347.204   4
  -6  -3   3 6492.55 356.101   4
  -6  -3   4 43313.2 879.761   4
  -6  -3   4 39163.6 1385.70   1
   6  -3  -4 40861.7 916.556  26
  -6  -3   5 27832.4 678.259   4
   6  -3  -5 27793.2 724.356  26
  -6  -3   6 36990.5 812.111   4
   6  -3  -6 38305.6 878.073  26
  -6  -3   7 2246.15 275.037   4
   6  -3  -7 1981.82 262.884  26
  -6   3  -7 2327.86 344.655  34
  -6  -3   8 66896.5 1246.73   4
  -6   3  -8 72184.2 1358.83  34
  -6   3  -9 16945.0 590.964  34
  -6  -3   9 17075.0 511.259   4
  -6  -3  10 7891.11 374.642   4
   6  -3 -10 7243.76 407.862  25
  -6   3 -10 7657.01 441.245  34
  -6  -3  11 23234.6 600.838   4
   6  -3 -11 23134.2 681.666  25
  -6   3 -11 22344.4 658.202  34
  -6  -3  12 22077.1 582.160   4
  -6   3 -12 22810.4 665.593  34
  -6  -3  13 4030.20 298.624   4
   6  -3 -13 3672.96 330.507  25
  -6   3 -13 3606.50 360.176  34
   6  -3 -13 4056.59 291.450  17
  -6  -3  14 14162.6 437.473   4
   6  -3 -14 14016.3 502.406  25
  -6   3 -14 13686.8 509.560  34
   6  -3 -14 14609.9 467.363  17
  -6  -3  15 18948.3 486.265   4
   6  -3 -15 17530.4 545.432  25
   6  -3 -15 18581.5 523.223  17
  -6  -3  16 28215.9 617.960   4
   6  -3 -16 32015.2 692.062  17
   6  -3 -17 3081.06 234.220  17
   6  -3 -18 19931.2 482.385  17
  -6   3 -18 17494.9 475.462  32
  -6   3 -19 8602.23 289.922  21
   6  -3 -19 8516.63 291.164  17
  -6   3 -19 8860.06 305.561  32
  -6   3 -20 20256.7 429.581  21
   6  -3 -20 19766.2 437.567  17
  -6   3 -20 20604.3 448.908  32
  -6   3 -21 6545.19 201.531  21
   6  -3 -21 6036.65 202.872  17
  -6   3 -21 6534.47 219.575  32
  -6   3 -22 11493.4 233.492  13
  -6   3 -22 11654.9 256.778  32
  -6   3 -23 731.568 67.9631  32
   6  -4  21 663.004 68.9964  33
   6  -4  20 16926.4 341.180  33
   6  -4  19 1389.37 132.518  33
  -6  -4 -19 971.203 143.270  31
   6  -4  18 8407.37 271.881  33
  -6  -4 -18 8135.64 291.828  31
   6  -4  17 6964.63 280.809  33
  -6  -4 -17 7174.82 302.426  31
   6  -4  16 16213.5 452.311  33
   6  -4  15 4641.67 294.022  33
  -6  -4 -14 32362.7 746.719  31
  -6  -4 -13 7941.78 384.516  31
  -6  -4 -12 11661.2 452.620  31
   6  -4  11 5290.31 279.518   7
   6  -4  11 5059.97 284.815  23
  -6  -4 -11 5941.64 361.735  31
   6  -4  10 43968.6 925.612   7
   6  -4  10 43337.1 914.546  23
   6  -4   9 16120.2 517.970   7
   6  -4   9 15987.9 497.064  23
  -6  -4  -9 15887.0 538.874  31
   6  -4   8 22484.5 648.112   7
   6  -4   8 21280.5 595.569  23
   6  -4   8 22385.7 694.813  15
   6  -4   7 24398.5 654.246  23
   6  -4   7 24768.2 745.725  15
  -6  -4  -6 40566.5 883.351  18
  -6  -4  -6 40328.3 909.196  31
  -6  -4  -5 11259.2 434.489  18
  -6  -4  -5 10622.7 421.446  31
   6  -4   5 11007.8 507.225  15
  -6  -4  -4 29770.8 712.533  18
  -6  -4  -4 27966.9 690.746  31
   6  -4   4 28580.1 793.378  15
  -6  -4  -3 10380.0 419.912  18
  -6  -4  -3 10456.1 393.394  31
  -6  -4  -2 13020.9 471.975  18
   6  -4   2 15497.5 546.831  15
   6  -4   1 2539.07 300.963  15
   6  -4   1 3200.27 304.461  26
  -6  -4  -1 2617.88 303.920  18
   6  -4   0 52073.5 1069.68  26
  -6  -4   0 48892.4 1016.97  18
   6  -4  -1 2986.36 298.735  26
  -6  -4   1 2313.52 289.078  18
   6  -4  -2 12425.2 484.076  26
  -6  -4   2 13384.9 478.255  18
   6  -4  -3 11782.5 468.061  26
  -6   4  -3 10105.1 456.939  34
   6  -4  -4 30870.1 778.147  26
  -6   4  -4 31433.2 775.958  34
   6  -4  -5 12952.9 489.718  26
  -6   4  -5 12174.4 486.662  34
   6  -4  -6 38452.4 903.455  26
  -6  -4   6 40562.6 884.817  19
   6  -4  -7 31179.2 767.913  26
   6  -4  -7 30999.9 810.002  25
  -6   4  -7 29112.0 751.337  34
   6  -4  -8 17993.5 598.171  25
   6  -4  -8 18261.0 608.801   7
  -6   4  -8 16937.5 565.508  34
   6  -4  -9 12700.9 434.463  30
   6  -4  -9 13500.8 508.763   7
   6  -4  -9 14469.7 527.573  25
  -6   4  -9 15244.2 525.615  34
   6  -4  -9 14194.2 466.241  17
   6  -4 -10 50410.7 1062.70  25
  -6   4 -10 50014.5 1018.12  34
   6  -4 -10 51410.3 1002.70  17
   6  -4 -11 6054.97 312.048   7
   6  -4 -11 6932.82 391.050  25
  -6   4 -11 6839.93 382.433  34
   6  -4 -11 7200.37 343.864  17
  -6   4 -12 15042.5 505.574  34
   6  -4 -12 14591.5 522.101  25
   6  -4 -12 15510.5 476.365  17
   6  -4 -13 5207.27 325.553  25
   6  -4 -13 5223.59 298.383  17
   6  -4 -14 32338.2 765.746  25
  -6   4 -14 31728.9 722.616  21
   6  -4 -15 4108.35 282.353  25
  -6   4 -15 3671.28 262.614  21
   6  -4 -15 4134.20 255.278  17
  -6   4 -16 21058.1 504.653  21
   6  -4 -16 20081.9 501.190  17
  -6   4 -17 5930.50 253.743  21
   6  -4 -17 5466.71 248.766  17
  -6   4 -18 8939.66 275.350  21
   6  -4 -18 9286.37 285.116  17
  -6   4 -18 8405.90 287.258  32
  -6   4 -19 793.845 121.314  21
   6  -4 -19 313.482 112.418  17
  -6   4 -20 17344.0 321.293  21
   6  -4 -20 13563.3 309.350  17
  -6   4 -21 808.565 77.5075  13
   6  -5  19 13512.1 263.421  33
   6  -5  18 2469.60 125.872  33
   6  -5  17 3163.42 163.829  33
   6  -5  16 2346.82 169.666  33
  -6  -5 -15 27109.7 566.896  31
  -6  -5 -14 1445.73 189.377  31
   6  -5  13 8282.09 268.237  30
   6  -5  13 7651.09 276.885  23
   6  -5  13 8344.01 322.526  33
  -6  -5 -13 8217.23 323.920  31
   6  -5  12 11233.9 379.250  33
  -6  -5 -12 10642.6 371.479  31
   6  -5  11 36347.9 689.053   7
   6  -5  11 34127.8 740.438  23
   6  -5  11 39595.1 793.383  33
  -6  -5 -11 37249.6 771.004  31
   6  -5  10 2516.95 191.978   7
   6  -5  10 2462.36 249.247  33
   6  -5   9 20770.6 535.510   7
   6  -5   9 20748.5 569.412  33
   6  -5   8 12657.6 437.724   7
   6  -5   8 13483.7 460.036  33
   6  -5   7 4100.24 293.577   7
   6  -5   7 4311.56 299.920  33
  -6  -5  -7 3840.54 268.957  31
   6  -5   6 10054.3 398.001  33
  -6  -5  -6 9966.77 370.415  31
   6  -5   5 29043.6 761.948   7
  -6  -5  -5 33216.1 722.634  18
   6  -5   5 27026.6 684.404  33
  -6  -5  -5 31648.3 676.870  31
   6  -5   4 5052.23 325.964  26
   6  -5   4 4637.48 349.355   7
  -6  -5  -4 4183.38 315.972  18
   6  -5   4 5046.53 293.744  33
   6  -5   3 5253.11 346.831  26
   6  -5   3 5106.50 386.946   7
  -6  -5  -3 4608.87 328.631  18
   6  -5   3 4333.15 270.557  33
   6  -5   2 11593.9 530.502   7
  -6  -5  -2 12009.5 442.108  18
  -6   5   2 10860.3 403.945  34
   6  -5   1 22293.2 625.407  26
   6  -5   1 22688.8 723.735   7
  -6   5   1 21170.6 562.158  34
  -6  -5  -1 22256.8 596.438  18
   6  -5   0 1523.75 250.270  26
   6  -5   0 1101.70 322.771   7
  -6   5   0 1494.08 248.216  34
  -6  -5   0 1362.67 272.669  18
  -6  -5   1 25265.2 648.649  18
  -6   5  -1 24027.2 619.069  34
   6  -5  -2 9842.36 434.797  26
  -6  -5   2 10421.0 418.644  18
  -6   5  -2 10610.4 406.700  34
   6  -5  -3 5626.32 405.971   7
   6  -5  -3 5201.42 343.337  26
  -6   5  -3 4321.89 308.357  34
  -6  -5   3 4449.93 321.609  18
   6  -5  -4 4145.57 350.588  30
   6  -5  -4 3468.03 349.675   7
   6  -5  -4 4491.90 333.146  26
  -6   5  -4 5612.88 328.661  34
  -6  -5   4 5506.21 344.077  18
   6  -5  -5 43873.5 950.031  30
   6  -5  -5 42708.5 990.299   7
   6  -5  -5 45327.9 934.978  26
   6  -5  -5 45794.0 963.104  25
  -6   5  -5 39412.9 865.003  34
  -6  -5   5 41156.1 885.978  18
   6  -5  -6 7716.08 367.709  30
   6  -5  -6 8103.09 408.800   7
   6  -5  -6 7798.89 377.472  26
   6  -5  -6 7463.52 391.633  25
   6  -5  -7 2541.13 262.394  30
   6  -5  -7 2368.80 280.351   7
   6  -5  -7 2361.97 289.782  25
  -6   5  -7 2472.24 272.068  34
   6  -5  -8 17734.6 497.938  30
   6  -5  -8 17502.3 526.363   7
  -6  -5   8 17737.9 495.261  19
  -6   5  -8 17779.3 507.430  34
  -6  -5   9 29503.0 649.206  19
  -6   5  -9 27403.8 659.423  34
   6  -5 -10 1661.23 213.492  17
  -6   5 -11 29658.2 649.297  21
   6  -5 -11 28565.1 649.682  17
   6  -5 -12 7887.19 351.826  25
   6  -5 -12 8190.39 324.836  17
   6  -5 -13 9895.75 373.440  25
  -6   5 -13 9751.73 324.382  21
   6  -5 -13 10428.5 340.191  17
  -6   5 -14 3013.29 195.792  21
   6  -5 -14 2778.46 197.753  17
  -6   5 -15 24972.7 481.499  21
   6  -5 -15 20091.8 480.750  17
  -6   5 -16 2120.81 146.478  21
   6  -5 -16 1658.10 142.402  17
  -6   5 -17 1781.13 119.336  21
  -6   5 -17 1371.51 135.844  32
  -6   5 -18 3093.25 118.347  21
  -6   5 -18 2856.29 141.962  32
  -6   5 -19 11578.7 224.555  13
  -6   5 -19 12180.2 237.239  32
   6  -6  15 325.547 79.7058  33
   6  -6  14 1141.32 111.936  33
   6  -6  13 15135.7 343.580  33
   6  -6  12 1499.24 104.405  30
   6  -6  12 1845.81 146.554  33
   6  -6  11 7112.09 221.426  30
   6  -6  11 7465.26 250.731  33
   6  -6  10 4434.16 206.615  30
   6  -6  10 4266.81 212.638  33
   6  -6   9 8884.29 299.649  30
   6  -6   9 8577.54 287.347  33
   6  -6   8 1058.56 183.504  30
   6  -6   8 821.388 155.237  33
   6  -6   7 35474.3 734.688  30
   6  -6   7 34035.0 691.149   7
   6  -6   6 5630.88 300.253  30
   6  -6   6 6030.51 278.995   7
   6  -6   5 1755.86 245.797  30
   6  -6   5 1662.20 211.427   7
   6  -6   4 4221.59 298.579  30
   6  -6   4 4377.48 281.678   7
   6  -6   4 3714.83 260.925  26
  -6  -6  -4 4141.29 277.725  18
   6  -6   3 29283.5 715.045  30
   6  -6   3 28744.4 689.508   7
   6  -6   3 27977.0 660.901  26
   6  -6   2 9982.39 422.583  30
   6  -6   2 10027.5 402.964   7
   6  -6   2 10042.0 377.233  26
  -6  -6  -2 9752.23 372.328  18
   6  -6   1 17887.1 527.529   7
   6  -6   1 17345.8 485.672  26
  -6  -6  -1 17050.5 476.280  18
   6  -6   0 5351.76 325.896   7
   6  -6   0 5078.65 287.860  26
   6  -6   0 4812.39 269.511  25
  -6  -6   0 5019.60 297.208  18
   6  -6  -1 13825.2 483.291  30
   6  -6  -1 13253.3 427.340  26
  -6  -6   1 14013.4 429.045  18
   6  -6  -2 8051.77 376.703  30
   6  -6  -2 7941.23 374.463   7
   6  -6  -2 8566.06 353.069  26
   6  -6  -2 7619.27 335.792  25
  -6  -6   2 8503.98 344.998  18
   6  -6  -3 40658.7 855.639  30
   6  -6  -3 39786.1 854.043   7
   6  -6  -3 40616.4 824.985  26
   6  -6  -3 38395.4 828.405  25
  -6  -6   3 38587.9 787.718  18
   6  -6  -4 4459.00 290.576  30
   6  -6  -4 4682.60 296.675   7
   6  -6  -4 4124.43 265.122  26
   6  -6  -4 4110.01 274.154  25
  -6  -6   4 4136.96 274.616  18
   6  -6  -5 1609.51 221.010  30
   6  -6  -5 1443.04 213.273   7
   6  -6  -5 1526.23 211.720  25
  -6  -6   5 1338.65 221.187  18
   6  -6  -6 3679.38 247.190  30
   6  -6  -6 3736.59 252.101   7
   6  -6  -6 3604.33 257.561  25
  -6  -6   6 4058.26 261.795  18
   6  -6  -7 42041.4 786.563   7
   6  -6  -7 37714.4 797.524  25
  -6   6  -7 35468.5 706.778  21
  -6  -6   7 41292.6 767.724  18
   6  -6  -7 39762.3 765.252  30
   6  -6  -8 602.099 171.893  25
  -6   6  -8 445.978 141.859  21
  -6  -6   8 339.035 179.998  18
  -6   6  -9 7151.20 236.204  21
  -6  -6   9 7924.50 287.759  18
  -6   6 -10 3400.33 173.518  21
  -6  -6  10 3606.80 218.570  18
  -6   6 -11 7100.76 218.339  21
  -6  -6  11 8189.87 266.440  18
  -6   6 -12 843.113 100.990  21
  -6  -6  12 925.571 141.132  18
  -6   6 -13 8795.35 211.522  21
  -6  -6  13 10491.1 266.690  18
  -6   6 -14 1615.34 79.6450  21
  -6  -6  14 1930.07 121.455  18
  -6  -6  15 129.734 79.2263  18
  -6   6 -15 82.8853 77.1540  32
  -6  -6  16 295.166 55.1345  18
  -6   6 -16 230.860 58.9207  32
   6  -7  11 991.733 68.8602  16
   6  -7  10 1278.34 86.9180  16
   6  -7   9 863.771 89.1638  16
   6  -7   8 19644.1 358.395  16
   6  -7   8 18749.9 347.528  30
   6  -7   7 183.724 92.3585  30
   6  -7   7 114.459 92.6122  16
   6  -7   6 10011.5 271.156  30
   6  -7   5 3680.51 185.126  30
   6  -7   4 12076.9 321.224  26
   6  -7   4 13891.5 350.124  30
   6  -7   3 5011.17 221.892  30
   6  -7   3 4067.83 193.131  26
   6  -7   2 10814.9 310.414  26
   6  -7   2 12410.2 346.342  30
   6  -7   1 6871.31 245.925  26
   6  -7   1 7244.80 271.035  30
  -6  -7   0 11548.9 311.954  18
  -6  -7   1 9735.56 283.975  18
  -6  -7   2 14063.9 346.289  18
   6  -7  -2 14963.2 381.986  30
  -6  -7   3 2996.88 175.308  18
   6  -7  -3 2640.36 184.718  30
  -6  -7   4 9755.54 268.512  18
   6  -7  -4 7163.79 259.247  30
  -6  -7   5 5761.94 208.370  18
   6  -7  -5 5977.59 217.529  30
  -6  -7   6 10287.1 261.630  18
   6  -7  -6 8869.09 254.753  30
  -6  -7   7 167.704 109.316  18
  -6  -7   8 16112.3 332.168  18
  -6  -7   9 882.021 102.472  18
  -6  -7  10 1798.08 97.7211  18
  -6  -7  11 910.076 68.6288  18
  -7   0   0 907.319 310.822   4
  -7   0  -1 83990.0 1510.69   4
  -7   0   1 84728.4 1517.54   4
  -7   0  -2 40712.2 901.756   4
  -7   0   2 40661.9 911.362   4
  -7   0   3 58673.9 1167.51   4
  -7   0  -3 57370.8 1146.67   4
  -7   0   4 13484.3 530.825   4
  -7   0  -4 14006.0 517.873   4
  -7   0   5 13728.1 528.516   4
  -7   0  -5 13703.3 508.165  34
  -7   0   6 12011.3 494.017   4
  -7   0  -6 12972.4 490.210  34
  -7   0   7 14265.7 517.061   4
  -7   0  -7 13847.0 501.706  34
   7   0   8 3908.19 377.573  15
  -7   0   8 3775.17 364.663   4
  -7   0  -8 3467.00 331.022  34
   7   0   9 2181.73 343.498  15
  -7   0   9 1591.38 340.266   4
  -7   0  -9 1414.48 291.852  34
   7   0  10 3437.27 355.214  15
  -7   0  10 3358.73 368.372   4
  -7   0 -10 3225.66 320.342  34
   7   0  11 1017.72 313.123  15
  -7   0  11 437.243 317.107   4
  -7   0 -11 270.890 252.999  34
   7   0  12 497.183 288.920  15
  -7   0  12 617.675 314.013   4
  -7   0 -12 285.827 245.889  34
  -7   0  13 23157.7 634.594   4
  -7   0 -13 21489.0 573.971  34
   7   0  13 22335.9 651.086  15
  -7   0  14 6515.49 386.015   4
   7   0  14 6357.95 375.925  15
  -7   0  15 11197.2 433.271   4
  -7   0  16 1636.02 276.552   4
  -7   0 -16 1580.47 236.978  31
  -7   0  17 21714.4 538.603   4
  -7   0 -17 21489.9 531.604  31
  -7   0  18 7640.33 310.786   4
  -7   0 -18 7104.12 283.609  31
  -7   0  19 24419.4 495.157   4
  -7   0 -19 19927.2 461.036  31
  -7   0  20 73.0247 136.607   4
  -7   0 -20 242.802 107.533  31
  -7   0  21 13318.6 262.341   4
  -7   0 -21 11267.1 232.970  31
  -7   0  22 4572.94 134.087   4
  -7   1  22 1476.99 74.1057   4
   7  -1  21 10506.6 220.469  33
  -7  -1 -21 11607.0 251.695  31
  -7   1  20 6863.92 216.021   4
  -7  -1 -20 5984.12 204.836  31
  -7   1  19 9329.35 289.470   4
  -7  -1 -19 9237.57 281.601  31
  -7   1  18 2836.66 221.344   4
  -7  -1 -18 2641.46 207.350  31
  -7   1  17 15138.7 427.615   4
  -7  -1 -17 13767.7 412.904  31
  -7   1  16 21696.7 545.039   4
  -7  -1 -16 20261.9 543.673  31
  -7   1  15 9854.02 403.609   4
  -7  -1 -15 10991.5 418.457  31
  -7   1  14 2961.94 313.701   4
   7  -1  14 3743.64 344.229  15
  -7   1  13 12432.1 460.125   4
   7  -1  13 9193.19 449.798  15
  -7   1  12 46334.8 948.601   4
  -7  -1 -12 46386.2 984.352  31
  -7   1  11 14823.8 522.139   4
  -7  -1 -11 13099.9 432.396  34
  -7   1  10 5873.25 381.421   4
  -7  -1 -10 4850.20 307.117  34
   7  -1  10 5683.29 413.388  15
   7  -1   9 5461.29 414.394  15
  -7   1   9 5962.20 387.083   4
  -7  -1  -9 5303.81 319.987  34
   7  -1   8 38592.9 946.669  15
  -7   1   8 40219.3 881.362   4
  -7  -1  -8 36882.4 816.016  34
  -7   1   7 11156.2 477.731   4
  -7  -1  -7 10986.1 429.493  34
  -7   1   6 2749.10 342.811   4
  -7  -1  -6 2672.28 293.767  34
  -7   1   5 34010.5 805.900   4
  -7  -1  -5 32443.1 756.053  34
  -7   1   4 20253.5 605.030   4
  -7  -1  -4 19243.8 562.890  34
  -7  -1  -4 20953.8 616.422   4
  -7  -1  -3 37357.5 855.203   4
  -7   1   3 38356.8 858.042   4
  -7  -1  -2 4821.27 380.101   4
  -7   1   2 5122.17 380.289   4
  -7  -1  -1 28535.7 722.783   4
  -7   1   1 27875.9 712.176   4
  -7   1   0 20266.4 606.624   4
  -7  -1   0 20750.9 611.499   4
  -7   1  -1 24092.5 660.031   4
  -7  -1   1 24304.2 669.195   4
  -7   1  -2 4602.37 359.170   4
  -7  -1   2 3849.09 351.393   4
  -7  -1   3 46855.2 995.393   4
  -7   1  -3 46424.3 973.876   4
  -7  -1   4 27884.0 725.830   4
  -7   1  -4 27228.9 713.913   4
  -7  -1   5 35914.5 841.550   4
  -7   1  -5 36172.6 855.033  34
  -7  -1   6 3277.86 353.547   4
  -7   1  -6 3517.74 356.994  34
  -7  -1   7 15363.5 526.494   4
  -7   1  -7 15010.4 543.267  34
   7   1   8 43812.7 977.963  15
  -7  -1   8 44681.0 942.882   4
  -7   1  -8 44060.9 946.906  34
   7   1   9 6073.14 382.007  15
  -7  -1   9 6007.41 389.899   4
   7  -1  -9 4951.47 295.246  25
  -7   1  -9 5961.04 383.692  34
   7   1  10 6651.43 389.411  15
  -7  -1  10 6961.84 412.221   4
  -7   1 -10 6137.33 388.055  34
  -7  -1  11 9429.56 437.328   4
  -7   1 -11 8759.92 418.500  34
  -7  -1  12 42181.8 890.596   4
   7   1  12 40634.2 903.266  15
  -7  -1  13 9793.36 429.787   4
  -7   1 -13 8634.95 390.944  34
  -7  -1  14 5749.00 353.505   4
  -7   1 -14 5041.49 278.866  21
  -7   1 -14 5421.33 317.271  34
  -7  -1  15 8098.32 372.355   4
  -7   1 -15 7469.16 298.271  21
  -7  -1  16 14450.9 434.353   4
  -7   1 -16 12527.0 356.342  21
  -7  -1  17 9907.71 354.936   4
  -7  -1  18 5540.48 266.075   4
  -7   1 -18 5574.13 238.984  31
  -7  -1  19 13688.5 338.608   4
  -7   1 -19 11776.3 317.832  31
  -7  -1  20 7284.19 222.710   4
  -7   1 -20 6739.18 201.081  31
  -7  -1  21 12876.5 254.014   4
  -7   1 -21 10040.9 220.244  31
  -7  -1  22 1176.39 72.7032   4
  -7  -2 -21 126.255 56.3609  31
  -7   2  20 2451.23 114.338   4
  -7  -2 -20 2736.88 137.587  31
  -7   2  19 2517.02 136.344   4
  -7  -2 -19 2240.34 155.054  31
  -7   2  18 4282.81 197.702   4
  -7  -2 -18 4762.11 217.414  31
  -7   2  17 741.609 169.066   4
  -7  -2 -17 1036.71 179.725  31
  -7   2  16 1731.90 202.194   4
  -7   2  15 8832.05 329.371   4
  -7   2  14 39306.7 780.742   4
  -7   2  13 6206.27 325.731   4
  -7  -2 -13 7277.76 363.372  31
   7  -2  12 1449.53 314.312  15
  -7   2  12 1300.79 259.176   4
  -7  -2 -12 1437.19 268.226  31
  -7   2  11 19375.4 546.855   4
  -7  -2 -11 21980.2 620.263  31
  -7   2  10 85290.3 1500.24   4
  -7  -2 -10 90522.8 1599.35  31
  -7   2   9 9584.79 416.586   4
  -7  -2  -9 9036.98 426.016  31
  -7   2   8 1671.94 290.745   4
  -7  -2  -8 1755.75 287.036  31
   7  -2   7 11398.3 524.345  15
  -7   2   7 11699.7 447.786   4
  -7  -2  -7 10980.5 451.557  31
   7  -2   6 63934.8 1326.02  15
  -7   2   6 66258.5 1221.79   4
  -7  -2  -6 64178.9 1267.92  31
  -7  -2  -5 9186.52 420.517  31
  -7   2   5 9894.55 437.952   4
   7  -2   4 5004.14 412.262  15
  -7  -2  -4 4508.78 320.036  31
  -7   2   4 5057.57 356.331   4
  -7  -2  -3 517.025 281.741   4
  -7   2   3 701.811 281.989   4
  -7  -2  -3 735.192 222.119  31
  -7  -2  -2 14306.3 497.215   4
  -7   2   2 13493.1 487.198   4
  -7  -2  -1 11795.2 453.822   4
  -7   2   1 11659.4 449.435   4
  -7   2   0 3238.45 311.464   4
  -7  -2   0 3201.83 319.868   4
  -7   2  -1 13911.3 481.275   4
  -7  -2   1 13805.0 490.693   4
  -7   2  -2 12746.1 459.864   4
  -7  -2   2 12431.5 466.660   4
  -7   2  -3 287.931 271.307   4
  -7  -2   3 214.623 275.604   4
  -7  -2   4 5161.22 358.146   4
  -7  -2   5 13900.8 498.677   4
  -7  -2   6 69550.5 1282.19   4
  -7  -2   7 9874.34 422.186   4
   7   2   8 3176.99 301.237  15
   7  -2  -8 3468.66 284.474  25
  -7  -2   9 12173.4 441.225   4
   7  -2  -9 10981.9 415.849  25
   7   2  10 75237.5 1397.03  15
   7  -2 -10 73713.6 1390.79  25
  -7  -2  11 16046.3 485.035   4
   7  -2 -11 16935.0 497.588  25
   7  -2 -12 991.808 203.810  25
  -7  -2  12 293.523 237.982   4
  -7  -2  13 9845.22 373.153   4
   7  -2 -13 8586.70 339.158  25
  -7  -2  14 42083.2 782.783   4
  -7   2 -14 38660.1 780.224  21
  -7  -2  15 8397.51 319.795   4
  -7   2 -15 7912.50 309.384  21
  -7  -2  16 2035.82 214.567   4
  -7   2 -16 2061.63 188.175  21
  -7  -2  17 489.763 161.158   4
  -7   2 -17 591.957 140.407  21
  -7  -2  18 4998.35 199.252   4
  -7   2 -18 4283.06 182.031  21
  -7  -2  19 2999.11 150.250   4
  -7   2 -19 2481.79 126.250  21
  -7   2 -19 2756.63 139.667  31
  -7   2 -20 2299.46 101.521  31
   7  -3  20 1600.94 67.8083  33
  -7  -3 -20 1273.20 73.8853  31
   7  -3  19 4332.97 146.544  33
  -7  -3 -19 4319.89 156.850  31
   7  -3  18 474.175 105.948  33
  -7  -3 -18 365.673 112.783  31
   7  -3  17 5241.27 215.426  33
   7  -3  16 15589.1 372.266  33
  -7   3  16 9845.19 258.476   4
  -7  -3 -15 7528.16 294.370  31
  -7   3  15 7018.48 231.329   4
  -7   3  14 10196.2 304.690   4
  -7  -3 -14 11694.5 377.845  31
  -7   3  13 7429.14 274.963   4
  -7  -3 -13 8418.98 340.096  31
  -7   3  12 34751.8 698.016   4
  -7  -3 -12 39716.0 796.134  31
  -7   3  11 9668.42 340.238   4
  -7  -3 -11 10194.4 395.722  31
  -7  -3 -10 2992.60 278.045  31
   7  -3  10 2938.09 328.498  15
  -7   3  10 2884.59 245.411   4
  -7  -3  -9 17487.9 517.703  31
   7  -3   9 17455.6 582.191  15
  -7  -3  -8 31108.2 723.091  31
  -7   3   8 29560.6 650.449   4
   7  -3   8 28663.4 777.763  15
  -7  -3  -7 4226.59 299.047  31
  -7   3   7 3986.79 279.005   4
   7  -3   7 3841.04 373.873  15
   7  -3   6 842.502 294.688  15
  -7   3   6 396.048 218.755   4
  -7  -3  -6 509.502 212.699  31
  -7   3   5 22298.4 559.626   4
  -7  -3  -5 22424.5 587.452  31
   7  -3   5 23928.2 696.596  15
   7  -3   4 26047.5 738.162  15
   7  -3   4 25961.3 655.031  26
  -7   3   4 25352.6 604.064   4
  -7  -3  -4 25999.3 622.027  31
   7  -3   3 4870.21 381.915  15
   7  -3   3 4820.24 311.021  26
   7  -3   2 1519.13 307.998  15
   7  -3   2 1164.57 221.635  26
  -7   3   2 1325.34 244.284   4
   7  -3   1 28768.6 762.741  15
   7  -3   1 29420.0 691.623  26
  -7   3   1 26854.1 642.340   4
   7  -3   0 8270.96 430.604  15
   7  -3   0 8169.63 357.777  26
  -7   3   0 7753.45 354.642   4
  -7  -3   0 7773.74 359.508   4
   7  -3  -1 26658.3 729.438  15
   7  -3  -1 26414.8 664.288  26
   7  -3  -2 3168.04 261.075  26
  -7  -3   2 1486.76 254.088   4
   7  -3  -3 3972.64 281.579  26
  -7   3  -3 3326.23 347.285  34
  -7  -3   3 3297.68 281.818   4
   7  -3  -4 21205.8 568.332  26
  -7   3  -4 21657.6 624.645  34
  -7  -3   4 21210.2 546.260   4
   7  -3  -5 19806.8 543.308  26
  -7   3  -5 20989.5 613.057  34
  -7  -3   5 19620.2 520.677   4
  -7  -3   6 898.002 233.398   4
  -7   3  -6 785.246 295.311  34
   7  -3  -7 6107.23 355.276  25
  -7   3  -7 6641.99 394.469  34
  -7  -3   7 7156.57 324.259   4
  -7   3  -8 29721.2 718.646  34
  -7  -3   8 29736.2 641.300   4
   7  -3  -9 14055.6 465.392  25
  -7   3  -9 13854.0 488.159  34
  -7  -3   9 13466.8 409.846   4
  -7  -3  10 2549.54 236.473   4
   7  -3 -10 2499.30 261.026  25
  -7   3 -10 2253.70 303.214  34
  -7  -3  11 16312.2 434.841   4
   7  -3 -11 16561.2 495.099  25
  -7   3 -11 17097.4 513.498  34
   7  -3 -12 37031.7 810.128  25
  -7   3 -12 42628.6 833.415  34
   7  -3 -13 5462.61 278.078  25
  -7   3 -13 5831.85 321.522  34
   7  -3 -14 7781.21 301.369  25
  -7   3 -16 18493.6 410.732  21
  -7   3 -16 17387.0 399.737  32
  -7   3 -17 7509.82 230.389  21
  -7   3 -18 166.448 90.7920  21
  -7   3 -19 3545.71 118.853  21
  -7   3 -19 2766.51 99.3265  31
   7  -4  18 2940.88 103.306  33
   7  -4  17 13444.4 286.622  33
  -7  -4 -16 1187.67 122.753  31
  -7  -4 -15 4432.13 197.476  31
   7  -4  14 3711.09 200.987  33
  -7  -4 -14 2804.26 187.075  31
   7  -4  13 10074.1 318.963  33
  -7  -4 -13 8491.02 295.629  31
   7  -4  12 2017.25 205.765  33
  -7  -4 -12 1659.91 190.375  31
   7  -4  11 129.038 184.691  33
  -7  -4 -11 464.791 173.555  31
   7  -4  10 3527.37 196.374   7
  -7  -4 -10 3246.06 232.735  31
   7  -4   9 1748.46 189.729   7
   7  -4   9 1647.18 225.954  33
  -7  -4  -9 1226.96 195.568  31
   7  -4   8 7555.16 346.237  33
  -7  -4  -8 7401.68 307.059  31
   7  -4   7 16726.6 511.528   7
   7  -4   7 17960.9 509.275  33
  -7  -4  -7 16857.2 453.937  31
   7  -4   6 4156.50 274.105  26
   7  -4   6 3882.64 306.167   7
   7  -4   6 3964.88 278.137  33
   7  -4   6 3514.38 315.952  15
   7  -4   5 6654.27 323.673  26
   7  -4   5 6682.92 376.171   7
   7  -4   5 6241.39 315.537  33
   7  -4   4 9553.56 381.196  26
   7  -4   4 9702.03 421.921  15
   7  -4   3 30357.0 698.010  26
  -7  -4  -3 28997.5 645.480  18
   7  -4   3 28888.4 726.549  15
   7  -4   2 19768.5 547.193  26
  -7  -4  -2 20019.4 510.938  18
   7  -4   1 23458.1 599.766  26
  -7  -4  -1 22347.8 555.723  18
  -7  -4   0 15374.8 453.467  18
  -7   4   0 16209.2 505.879  34
   7  -4  -1 29057.8 692.622  26
  -7  -4   1 28918.5 648.366  18
  -7   4  -1 30642.0 706.180  34
   7  -4  -2 21401.0 567.162  26
  -7   4  -2 21716.1 576.063  34
   7  -4  -3 26234.5 657.930  26
  -7  -4   3 28512.8 635.956  18
  -7  -4   4 5965.57 300.621  18
  -7   4  -4 6366.33 357.821  34
   7  -4  -5 7759.31 374.626  25
  -7  -4   5 7079.52 311.948  18
  -7   4  -5 7218.95 366.353  34
   7  -4  -6 6146.10 360.119   7
   7  -4  -6 6692.82 344.996  25
  -7  -4   6 5317.13 280.176  18
  -7   4  -6 5989.45 343.092  34
   7  -4  -7 13120.9 463.988   7
   7  -4  -7 13090.2 445.773  25
  -7  -4   7 12687.3 386.858  18
   7  -4  -8 5672.74 306.544   7
   7  -4  -8 5273.00 314.416  25
  -7   4  -8 5647.55 316.207  34
  -7  -4   8 5325.47 256.827  18
   7  -4  -9 1487.42 197.549   7
   7  -4  -9 1804.06 232.188  25
  -7   4  -9 1652.56 249.740  34
  -7  -4   9 1416.29 190.282  18
   7  -4 -10 4846.18 281.571  25
  -7   4 -10 4765.49 288.463  34
  -7  -4  10 4302.69 225.173  18
  -7  -4  11 1227.26 161.261  18
  -7   4 -11 1032.33 213.780  34
   7  -4 -12 2277.37 207.515  25
  -7   4 -12 2393.01 213.617  21
  -7  -4  12 2427.61 164.001  18
   7  -4 -13 6910.36 276.399  25
  -7  -4  13 7014.90 220.151  18
  -7   4 -14 3157.73 184.722  21
  -7  -4  14 2732.87 133.257  18
  -7   4 -15 3515.38 170.089  21
  -7   4 -15 3358.71 168.367  32
  -7   4 -16 3082.05 140.830  21
  -7   4 -16 2418.27 135.668  32
  -7   4 -17 15873.5 299.198  21
  -7   4 -17 14715.0 294.236  32
  -7   4 -18 2874.27 93.6650  21
   7  -5  15 379.386 61.2051  33
   7  -5  14 6890.13 185.330  33
   7  -5  13 2189.94 127.326  33
   7  -5  12 5309.08 168.385  30
   7  -5  12 5385.03 198.006  33
   7  -5  11 6671.62 216.586  30
   7  -5  11 6069.64 225.237  26
   7  -5  11 6719.56 225.056  33
   7  -5  10 516.059 133.323  30
   7  -5  10 344.819 125.088  26
   7  -5  10 446.594 128.688  33
   7  -5   9 586.057 107.415   7
   7  -5   9 504.310 139.817  26
   7  -5   9 556.531 134.577  33
   7  -5   8 9547.30 284.820   7
   7  -5   8 9461.66 313.472  26
   7  -5   7 10372.4 316.957   7
   7  -5   7 9256.64 320.317  26
   7  -5   6 4714.89 246.810   7
   7  -5   6 4784.36 250.033  26
   7  -5   5 3856.34 248.345   7
   7  -5   5 3469.39 227.925  26
   7  -5   4 3854.47 263.468   7
   7  -5   4 3517.91 234.775  26
  -7   5   4 3125.22 207.704  34
   7  -5   3 13999.3 443.544   7
   7  -5   3 12527.9 386.255  26
   7  -5   2 20774.4 549.920   7
   7  -5   2 18793.7 482.877  26
   7  -5   1 19548.3 556.162   7
   7  -5   1 18951.6 494.226  26
  -7  -5  -1 18891.0 460.847  18
   7  -5   0 4965.18 323.831   7
   7  -5   0 5132.20 277.579  26
  -7  -5   0 5955.52 271.756  18
  -7   5   0 5594.66 267.955  34
   7  -5  -1 14160.0 464.349  30
   7  -5  -1 14453.4 428.477  26
  -7  -5   1 14982.2 405.490  18
  -7   5  -1 13347.5 395.982  34
   7  -5  -2 18675.8 503.603  30
   7  -5  -2 18948.7 480.834  26
   7  -5  -2 17749.3 494.103  25
  -7  -5   2 15873.6 433.365  18
  -7   5  -2 14929.5 426.773  34
   7  -5  -3 14184.3 438.769  30
   7  -5  -3 15791.6 483.139   7
   7  -5  -3 13775.8 413.775  26
   7  -5  -3 13078.7 431.939  25
  -7  -5   3 16328.6 413.917  18
  -7   5  -3 14773.7 405.030  34
   7  -5  -4 6875.67 308.049  30
   7  -5  -4 6866.18 335.415   7
  -7  -5   4 7715.59 289.396  18
  -7   5  -4 7400.39 291.226  34
   7  -5  -5 3347.20 228.911  30
   7  -5  -5 3312.56 252.574   7
  -7  -5   5 4445.08 235.382  18
  -7   5  -5 4451.87 241.665  34
  -7   5  -6 2333.54 204.373  34
  -7  -5   6 2076.69 190.296  18
   7  -5  -7 8935.71 310.425   7
  -7   5  -7 8943.84 301.963  34
  -7  -5   7 9700.20 298.973  18
   7  -5  -8 11152.8 362.117  25
  -7  -5   8 12202.9 325.995  18
   7  -5  -9 717.920 160.886  25
  -7   5  -9 854.656 158.570  21
  -7  -5   9 1040.36 144.423  18
   7  -5 -10 406.181 143.279  25
  -7   5 -10 76.5877 128.414  21
  -7  -5  10 111.774 115.811  18
  -7   5 -11 4353.28 186.286  21
  -7  -5  11 4218.43 169.865  18
  -7   5 -12 4545.64 171.817  21
  -7  -5  12 4266.65 153.761  18
  -7   5 -13 1820.11 113.791  21
  -7  -5  13 1547.45 92.8389  18
  -7   5 -14 6414.64 169.631  21
  -7   5 -14 6895.64 185.708  32
  -7   5 -15 706.949 57.2371  21
  -7   5 -15 657.465 67.0064  32
   7  -6   9 7438.33 179.518  30
   7  -6   8 1943.98 120.635  30
   7  -6   7 2101.01 137.609  30
   7  -6   6 13186.1 326.813  30
   7  -6   5 7990.84 263.466  30
   7  -6   4 3819.38 202.513  30
   7  -6   4 3478.40 177.702  26
   7  -6   3 811.748 152.775  30
   7  -6   3 889.132 135.563   7
   7  -6   3 785.336 124.951  26
   7  -6   2 3535.66 189.971   7
   7  -6   2 3108.97 175.579  26
   7  -6   1 3216.21 190.175   7
   7  -6   1 2685.34 170.932  26
   7  -6   0 8736.13 291.554  30
   7  -6   0 7800.29 277.500   7
   7  -6  -1 2012.98 177.079  30
   7  -6  -2 2068.12 172.145  30
   7  -6  -2 2354.34 173.363   7
   7  -6  -3 410.499 129.078  30
   7  -6  -3 421.468 128.499   7
  -7  -6   3 175.158 121.787  18
  -7  -6   4 6688.19 219.580  18
   7  -6  -4 7300.74 234.822  30
  -7  -6   5 9087.63 246.726  18
  -7  -6   6 13243.6 299.161  18
  -7  -6   7 1331.99 115.020  18
  -7  -6   8 2330.20 118.184  18
  -7  -6   9 9061.96 202.191  18
  -7  -6  10 9386.14 188.780  18
  -8   0   0 704.086 275.348   4
  -8   0  -1 1118.35 289.091   4
  -8   0   1 1139.37 280.936   4
  -8   0   2 559.019 272.769   4
  -8   0  -2 588.838 240.518  34
  -8   0  -3 8522.36 376.706  34
  -8   0   3 9417.79 412.619   4
  -8   0   4 518.371 272.086   4
  -8   0  -4 764.518 238.086  34
   8   0   5 1943.84 314.264  15
  -8   0  -5 1431.29 250.125  34
  -8   0   5 1443.16 284.998   4
   8   0   6 10776.2 447.938  15
  -8   0  -6 9345.19 374.399  34
  -8   0   6 9974.05 413.116   4
   8   0   7 5917.43 368.551  15
  -8   0   7 6107.25 352.845   4
   8   0   8 551.878 251.658  15
  -8   0   8 383.982 258.678   4
  -8   0  -8 339.802 202.379  34
  -8   0  -9 7109.64 305.828  34
  -8   0   9 8233.59 368.481   4
   8   0   9 8097.18 380.982  15
  -8   0 -10 13117.4 382.458  34
   8   0  10 14222.3 469.362  15
  -8   0  10 13912.0 445.756   4
  -8   0  11 4360.53 293.352   4
  -8   0 -11 4387.95 265.762  31
   8   0  11 4555.29 292.374  15
   8   0  12 316.908 201.344  15
  -8   0  12 183.923 207.326   4
  -8   0 -12 263.796 180.852  31
  -8   0  13 13203.0 381.985   4
  -8   0 -13 13801.0 386.700  31
  -8   0  14 5488.91 253.271   4
  -8   0  15 1155.01 166.945   4
  -8   0  16 402.426 126.662   4
  -8   0 -16 348.590 109.725  31
  -8   0 -17 4268.77 156.410  31
  -8   0  17 4971.90 164.630   4
  -8   0 -18 4304.29 128.197  31
  -8   0  18 4899.02 135.720   4
   8  -1  18 285.716 48.2580  33
  -8  -1 -18 359.364 55.1917  31
  -8  -1 -17 1157.42 95.3957  31
  -8   1  17 1244.81 97.3074   4
  -8   1  16 2668.03 152.196   4
  -8   1  15 2936.30 173.126   4
  -8  -1 -14 1938.98 171.016  31
  -8   1  14 1893.40 180.049   4
  -8  -1 -13 3564.34 214.285  31
  -8   1  13 3104.68 221.425   4
  -8  -1 -12 5707.97 264.504  31
  -8   1  12 5450.10 275.741   4
   8  -1  11 1624.85 244.983  15
  -8   1  11 1074.31 219.278   4
  -8  -1 -11 1011.49 196.487  31
   8  -1  10 89.6482 236.691  15
  -8   1  10 177.523 218.771   4
  -8  -1 -10 178.181 182.311  31
  -8  -1  -9 9963.76 373.430  31
  -8   1   9 10646.3 388.400   4
   8  -1   9 11120.3 438.588  15
  -8  -1  -8 11430.1 396.608  31
  -8   1   8 11354.5 408.672   4
   8  -1   8 11583.9 465.297  15
   8  -1   7 2843.88 323.012  15
  -8   1   7 2725.47 283.400   4
  -8  -1  -7 2669.18 245.513  31
   8  -1   6 1128.43 298.211  15
  -8   1   6 1792.07 279.384   4
  -8  -1  -6 1365.11 217.142  31
  -8   1   5 14291.9 456.822   4
  -8  -1  -5 11451.5 395.824  31
  -8   1   4 11141.4 428.417   4
  -8   1   3 4014.35 317.487   4
  -8   1   2 552.544 267.376   4
  -8  -1  -2 657.528 208.479  34
  -8  -1  -1 5398.50 296.841  34
  -8  -1  -1 5866.65 349.584   4
  -8   1   0 10966.6 425.805   4
  -8  -1   0 11240.1 429.830   4
  -8   1  -1 1913.98 282.251   4
  -8  -1   1 1671.70 281.545   4
  -8   1  -2 2527.99 296.020  34
  -8  -1   2 2429.82 294.726   4
  -8   1  -3 8374.76 387.952  34
  -8  -1   3 8732.79 389.231   4
  -8   1  -4 9507.26 407.222  34
  -8  -1   4 10705.1 409.256   4
  -8   1  -5 6952.62 359.853  34
  -8  -1   5 7813.78 366.970   4
   8   1   6 628.725 248.683  15
  -8  -1   6 709.965 253.543   4
  -8   1  -6 595.428 247.090  34
   8   1   7 5474.52 335.629  15
  -8   1  -7 5606.69 318.627  34
  -8  -1   7 5786.97 330.726   4
   8   1   8 10437.6 404.981  15
  -8   1  -8 10093.4 378.507  34
  -8  -1   8 10803.9 397.467   4
  -8   1  -9 6437.22 310.660  34
  -8  -1   9 6850.66 332.001   4
   8   1   9 6656.98 333.426  15
   8   1  10 431.379 208.176  15
  -8  -1  10 762.762 225.512   4
  -8   1 -10 679.781 205.925  34
  -8   1 -11 3413.76 235.580  34
  -8  -1  11 3887.55 262.635   4
   8   1  12 3948.54 235.270  15
  -8  -1  12 5048.87 259.876   4
  -8  -1  13 2798.55 211.656   4
  -8  -1  14 963.520 167.007   4
  -8   1 -15 6783.61 231.710  31
  -8  -1  15 6634.72 231.065   4
  -8   1 -16 2287.95 144.918  31
  -8  -1  16 2539.88 148.083   4
  -8   1 -17 928.896 90.4196  31
  -8  -1  17 946.858 95.1271   4
  -8   1 -18 649.120 56.5490  31
   8  -2  17 1181.71 72.2266  33
   8  -2  16 115.118 79.0464  33
  -8  -2 -16 30.1318 76.3459  31
  -8   2  15 660.857 97.2899   4
  -8  -2 -15 626.231 110.547  31
  -8   2  14 2851.81 157.306   4
  -8  -2 -14 3398.75 166.708  31
  -8   2  13 90.0540 125.598   4
  -8  -2 -13 183.299 124.955  31
  -8   2  12 3453.44 200.791   4
  -8  -2 -12 3744.08 201.549  31
  -8   2  11 866.429 178.873   4
  -8  -2 -11 1050.43 165.198  31
  -8   2  10 436.347 178.666   4
  -8  -2 -10 594.268 162.457  31
  -8   2   9 864.560 199.011   4
  -8  -2  -9 1233.75 176.253  31
  -8   2   8 4256.25 261.805   4
  -8  -2  -8 3994.03 232.625  31
  -8   2   7 6656.98 305.164   4
   8  -2   7 6997.17 380.568  15
  -8   2   6 2661.51 250.415   4
   8  -2   6 2890.58 304.644  15
   8  -2   5 7897.12 407.583  15
  -8   2   5 7840.20 333.867   4
   8  -2   4 1598.11 298.201  15
  -8   2   4 1591.45 246.352   4
   8  -2   3 10175.7 451.699  15
  -8   2   3 9896.77 374.498   4
   8  -2   2 12735.1 495.729  15
  -8   2   2 12732.2 416.839   4
   8  -2   1 5172.47 358.678  15
  -8   2   1 4815.20 299.605   4
   8  -2   0 1524.41 283.414  15
  -8  -2   1 5623.67 309.092   4
  -8  -2   2 13403.0 422.836   4
  -8  -2   3 7171.81 328.030   4
  -8  -2   4 3342.29 266.121   4
   8   2   5 6832.51 327.831  15
  -8  -2   5 7297.52 320.251   4
   8   2   6 4000.22 274.026  15
   8  -2  -6 3450.67 235.727  25
  -8  -2   6 3654.03 263.467   4
   8   2   7 4084.94 265.420  15
   8  -2  -7 3491.90 225.862  25
  -8  -2   7 4050.51 262.801   4
   8  -2  -8 2922.01 203.959  25
   8   2   8 2904.00 233.410  15
   8  -2  -9 2151.16 176.430  25
  -8   2  -9 2868.60 251.836  34
  -8  -2   9 2688.76 223.252   4
  -8  -2  10 962.195 182.678   4
  -8   2 -10 781.601 200.898  34
  -8   2 -11 946.852 191.894  34
  -8  -2  11 868.782 173.276   4
  -8   2 -12 1237.01 153.595  21
  -8  -2  12 1722.26 167.393   4
  -8   2 -13 828.611 126.852  21
  -8  -2  13 956.267 144.235   4
  -8   2 -14 2542.17 140.279  21
  -8  -2  14 3093.23 147.263   4
  -8   2 -15 948.382 113.356  31
  -8   2 -16 855.440 90.7878  31
  -8   2 -17 1790.34 79.4086  31
  -8  -3 -15 157.697 54.9206  31
   8  -3  14 5444.12 167.261  33
  -8  -3 -14 4067.84 143.132  31
   8  -3  13 2226.75 142.475  33
  -8  -3 -13 2802.57 136.421  31
   8  -3  12 1180.09 141.262  33
  -8  -3 -12 1316.31 127.763  31
   8  -3  11 1250.25 151.375  33
   8  -3  10 1918.16 119.473   7
   8  -3  10 1909.90 175.776  33
   8  -3   9 131.835 107.276   7
  -8   3   9 56.6086 120.987   4
   8  -3   8 5385.76 233.370   7
  -8   3   8 3869.38 192.566   4
   8  -3   7 4112.20 237.865   7
  -8   3   7 3957.05 197.018   4
   8  -3   7 4242.40 284.911  15
  -8   3   6 1323.87 164.203   4
   8  -3   6 2130.56 255.082  15
   8  -3   5 707.196 229.430  15
   8  -3   4 8580.08 376.430  15
   8  -3   3 6251.42 341.450  15
   8  -3   2 472.965 231.580  15
  -8   3   1 4757.36 304.239  34
   8  -3   1 5394.75 319.609  15
   8  -3   0 10565.6 409.493  15
  -8   3   0 12125.0 416.399  34
  -8   3  -1 8340.48 360.441  34
  -8   3  -2 298.774 234.238  34
   8   3   3 2999.21 219.437  15
  -8   3  -3 3206.75 280.364  34
   8   3   4 9081.73 315.464  15
   8  -3  -4 9746.53 344.417  25
   8  -3  -5 1178.36 189.701  25
  -8   3  -5 1667.91 241.534  34
   8  -3  -6 3983.58 233.813  25
  -8   3  -6 4661.84 280.186  34
   8  -3  -7 1512.19 194.906   7
   8  -3  -7 1523.32 179.118  25
  -8   3  -7 1901.20 228.351  34
   8  -3  -8 5412.98 247.200  25
  -8   3  -8 7051.12 291.301  34
   8  -3  -9 700.181 140.449  25
  -8   3  -9 642.938 185.988  34
  -8   3 -10 3164.53 212.097  34
  -8   3 -11 334.218 134.923  21
  -8   3 -12 982.018 125.483  21
  -8   3 -13 3897.66 158.181  21
  -8   3 -14 2365.53 114.909  21
  -8   3 -15 361.510 57.1746  21
  -8   3 -15 395.431 65.5258  31
   8  -4  12 709.477 65.3543  33
   8  -4  11 2439.18 117.207  30
  -8   4  10 5168.52 158.761  34
   8  -4   9 3272.37 112.885   7
  -8   4   9 3282.89 155.945  34
   8  -4   8 3400.05 139.470   7
  -8   4   8 2325.76 149.224  34
   8  -4   7 1997.47 143.657   7
  -8   4   7 1993.98 166.779  34
   8  -4   6 5556.41 219.299   7
  -8   4   6 3665.74 209.064  34
   8  -4   5 4734.13 234.176   7
  -8   4   5 4716.35 218.898  34
   8  -4   4 891.363 172.377   7
  -8   4   4 746.689 164.261  34
   8  -4   3 2200.12 210.413   7
  -8   4   3 2009.07 201.842  34
   8  -4   2 3433.07 241.891   7
  -8   4   2 2777.20 211.559  34
   8  -4   1 425.484 181.985   7
  -8   4   1 945.240 185.437  34
   8  -4   0 426.828 191.864   7
  -8   4   0 523.642 182.852  34
  -8   4  -1 125.212 172.251  34
   8  -4  -2 3229.50 214.660  25
  -8   4  -2 3538.44 227.136  34
   8  -4  -3 830.175 152.927  30
   8  -4  -3 1140.67 161.520  25
   8  -4  -3 985.330 192.320   7
  -8   4  -3 1258.29 192.729  34
   8  -4  -4 2970.46 223.604   7
   8  -4  -4 2652.25 196.800  25
  -8   4  -4 2461.03 201.760  34
   8  -4  -5 1909.38 189.601   7
   8  -4  -5 2233.74 181.635  25
  -8   4  -5 2109.19 191.047  34
   8  -4  -6 5827.30 235.828   7
   8  -4  -6 5558.63 238.804  25
   8  -4  -7 1499.64 146.447  25
  -8   4  -7 1533.25 166.084  34
  -8   4  -8 3755.81 187.661  34
  -8   4  -9 3251.33 169.453  21
  -8   4 -10 6664.75 205.437  21
  -8   4 -11 3021.10 135.172  21
  -8   4 -12 287.907 68.4245  21
  -8   4 -13 2530.01 86.8401  21
   8  -5   8 2374.50 98.3613  30
   8  -5   7 176.466 75.0062  30
   8  -5   6 1259.08 108.794  30
   8  -5   5 5158.65 183.827  30
   8  -5   5 4579.98 152.242   7
   8  -5   4 1875.30 138.084  30
   8  -5   4 1799.27 119.653   7
   8  -5   3 801.816 108.042   7
   8  -5   2 581.560 118.201  30
   8  -5   2 520.370 109.765   7
   8  -5   1 1941.56 146.658  30
   8  -5   1 1933.56 143.916   7
   8  -5   0 196.224 106.513  30
   8  -5   0 197.447 110.901   7
  -8   5   0 191.202 73.9951  34
   8  -5  -1 724.221 111.703  30
  -8   5  -1 485.391 80.9520  34
   8  -5  -2 780.766 107.215  30
   8  -5  -2 946.840 121.527   7
  -8   5  -2 692.315 85.4844  34
   8  -5  -3 1364.94 120.660   7
   8  -5  -4 3489.35 152.772   7
   8  -5  -5 2700.35 121.342   7
  -8   5  -5 1819.52 108.050  21
  -8   5  -6 1198.37 87.8104  21
  -8   5  -7 294.000 60.2860  21
   9   0   0 394.619 209.158  15
   9   0   1 7639.55 330.133  15
   9   0   2 41177.5 817.311  15
   9   0   3 8379.18 325.934  15
  -9   0   3 6316.88 247.864  34
   9   0   4 2659.19 231.279  15
  -9   0   4 1922.17 172.251  34
  -9   0   5 2390.65 178.081  34
   9   0   5 3232.71 233.414  15
  -9   0   6 18237.1 413.035   4
   9   0   6 17874.8 452.710  15
  -9   0   7 2070.54 174.309   4
   9   0   7 2383.46 200.073  15
  -9   0   8 1388.13 150.294   4
   9   0   8 1829.98 171.121  15
  -9   0   9 55.5374 125.609   4
  -9   0  10-21.2469 110.320   4
  -9   0  11 401.469 92.1070   4
  -9   0  12 3026.99 109.138   4
  -9   1   9 7829.42 219.184   4
  -9   1   8 8111.10 235.992   4
   9  -1   8 8326.75 277.732  15
   9  -1   7 13236.0 370.015  15
   9  -1   6 1423.97 193.628  15
  -9   1   5 4451.83 221.128  34
  -9   1   4 17689.7 416.960  34
  -9   1   3 15712.0 391.938  34
  -9   1   2 373.779 165.509  34
   9  -1   1 2833.69 241.798  15
  -9   1   1 3007.93 211.731  34
   9  -1   0 29702.2 661.691  15
   9   1   0 31392.6 655.015  15
  -9   1   0 29796.2 597.543  34
   9  -1  -1 6636.63 306.004  15
   9   1   1 6545.93 292.260  15
   9   1   2 578.106 185.314  15
   9  -1  -2 892.496 201.475  15
  -9   1  -2 199.504 155.253  34
   9   1   3 10732.4 357.418  15
   9  -1  -3 11894.2 379.564  15
   9   1   4 14814.1 405.716  15
   9  -1  -4 14836.0 420.633  15
   9  -1  -5 3385.95 230.053  15
  -9   1  -5 3699.00 190.676  34
   9  -1  -6 2530.37 191.009  15
  -9   1  -6 2178.09 159.712  34
   9   1   6 2341.48 187.487  15
   9  -1  -7 8168.60 269.339  15
  -9   1  -7 8814.56 241.088  34
  -9  -1   8 5862.18 206.073   4
   9   1   8 5507.14 199.956  15
  -9  -1   9 5247.42 184.888   4
  -9  -1  10 476.071 93.6521   4
  -9   2  10 4547.52 139.236  34
  -9   2   9 14764.2 303.776  34
  -9   2   8 1074.77 120.919  34
   9  -2   7 7713.14 196.454   7
  -9   2   7 7562.86 232.418  34
   9  -2   6 8761.31 245.039   7
   9  -2   5 13693.6 372.955  15
   9  -2   4 1328.77 174.954  15
   9  -2   3 385.091 169.432  15
   9  -2   2 975.091 175.579  15
   9   2  -1 6758.91 257.002  15
   9  -2   1 7334.39 283.764  15
   9  -2   0 287.110 166.013  15
   9   2   0 380.689 147.448  15
   9   2   1 4740.74 216.175  15
   9  -2  -1 4076.79 229.636  15
   9   2   2 1436.92 151.083  15
   9   2   3 812.969 136.385  15
   9   2   4 522.476 127.064  15
  -9   2  -4 681.869 144.044  34
  -9   2  -5 12098.9 293.437  34
   9   2   5 8493.21 241.862  15
   9  -2  -6 8290.30 242.813   7
  -9   2  -6 9011.21 248.741  34
  -9   2  -7 9051.17 245.272  34
  -9   2  -8 599.908 80.0355  21
  -9   3   7 3392.85 116.739  34
  -9   3   6 2574.87 119.738  34
   9  -3   5 5995.67 158.299   7
  -9   3   5 4265.09 161.991  34
   9  -3   4 4396.64 159.946   7
  -9   3   4 4642.24 174.737  34
   9  -3   3 2439.15 140.155   7
  -9   3   3 2634.90 151.233  34
   9  -3   2 635.165 115.532   7
  -9   3   2 641.391 118.562  34
   9  -3   1 2152.67 151.295   7
  -9   3   1 1183.05 137.434  34
   9  -3   0 16387.9 393.713   7
  -9   3   0 17026.9 359.422  34
  -9   3  -1 905.972 130.924  34
   9  -3  -2 934.027 122.016   7
  -9   3  -2 430.224 117.717  34
   9  -3  -3 4365.83 176.028   7
  -9   3  -3 4425.26 171.546  34
   9  -3  -4 6502.22 195.103   7
  -9   3  -4 5955.37 189.450  34
   9  -3  -5 5009.89 155.013   7
  -9   3  -5 6014.22 180.910  34
  -9   3  -6 2760.42 115.355  21
  -9   3  -7 3297.93 109.090  21
   0   0   0    0.00    0.00   0
TITL ij1022_auto in P2(1)2(1)2(1)
REM P2(1)2(1)2(1) (#19 in standard setting)
CELL 1.54184   7.610600   7.802373  25.469855  90.0000  90.0000  90.0000
ZERR    4.00   0.000170   0.000131   0.000480   0.0000   0.0000   0.0000
LATT -1
SYMM -x+1/2,-y, z+1/2
SYMM -x, y+1/2,-z+1/2
SYMM  x+1/2,-y+1/2,-z
SFAC C H N O Co Br
UNIT 48.00 56.00 8.00 8.00 4.00 8.00
REM  CrysAlisPro recorded range (K): Min=100.0; max=100.0; aver:100.0
TEMP -173
TREF
HKLF 4
END
;
_shelx_hkl_checksum     45869
_shelx_res_file
;
TITL ij1022_auto_a.res in P2(1)2(1)2(1)
    ij1022.res
    created by SHELXL-2016/6 at 10:05:31 on 26-Jun-2023
REM Old TITL ij1022_auto in P2(1)2(1)2(1)
REM SHELXT solution in P2(1)2(1)2(1)
REM R1 0.064, Rweak 0.026, Alpha 0.005, Orientation as input
REM Flack x = -0.010 ( 0.006 ) from Parsons' quotients
REM Formula found by SHELXT: C11 N O18 Co Br2
CELL 1.54184 7.6106 7.8024 25.4699 90 90 90
ZERR 4 0.0002 0.0002 0.0005 0 0 0
LATT -1
SYMM 0.5-X,-Y,0.5+Z
SYMM -X,0.5+Y,0.5-Z
SYMM 0.5+X,0.5-Y,-Z
SFAC C H Br Co N O
UNIT 48 56 8 4 8 8
L.S. 10
PLAN  5
TEMP -173
fmap 2
acta
BOND $H
HTAB
EQIV $1 -x+1, y-1/2, -z+1/2
HTAB C2 Br1_$1
HTAB C2 Br2_$1
EQIV $2 x-1, y, z
HTAB C5 Br1_$2
HTAB C6 Br1
EQIV $3 x+1/2, -y+3/2, -z+1
HTAB C14 Br2_$3
EQIV $4 x+1/2, -y+1/2, -z+1
HTAB C14 O1_$4
HTAB C15 O11_$4
EQIV $5 x-1/2, -y+1/2, -z+1
HTAB C16 O11_$5
OMIT -3 4 28
REM <olex2.extras>
REM <HklSrc "%.\\ij1022.hkl">
REM </olex2.extras>
WGHT    0.048200    3.079200
FVAR       4.26083
CO1   4    0.422092    0.364496    0.400638    11.00000    0.03255    0.03383 =
         0.02412   -0.00121    0.00025   -0.00228
BR1   3    0.735687    0.367300    0.398463    11.00000    0.03201    0.03552 =
         0.03008    0.00127   -0.00147   -0.00095
BR2   3    0.293979    0.595326    0.351883    11.00000    0.03817    0.04370 =
         0.03831    0.00662   -0.00107    0.00483
O1    6    0.340364    0.140112    0.374615    11.00000    0.04629    0.03465 =
         0.02419   -0.00197   -0.00321   -0.00709
N1    5    0.273916    0.123649    0.326034    11.00000    0.03556    0.03445 =
         0.02603   -0.00172    0.00165   -0.00822
C1    1    0.374937    0.053745    0.287819    11.00000    0.03523    0.03315 =
         0.03269    0.00212    0.00409   -0.00181
C2    1    0.300784    0.034259    0.238898    11.00000    0.04539    0.03896 =
         0.02955   -0.00237    0.00188   -0.00404
AFIX  43
H2    2    0.369838   -0.011608    0.211185    11.00000   -1.20000
AFIX   0
C3    1    0.128294    0.079765    0.229072    11.00000    0.04550    0.04192 =
         0.03291   -0.00319   -0.00483   -0.00581
AFIX  43
H3    2    0.078032    0.062728    0.195331    11.00000   -1.20000
AFIX   0
C4    1    0.030599    0.150452    0.269278    11.00000    0.03729    0.04174 =
         0.04389   -0.00075   -0.00281    0.00022
AFIX  43
H4    2   -0.087882    0.183703    0.263439    11.00000   -1.20000
AFIX   0
C5    1    0.106015    0.172269    0.317715    11.00000    0.03709    0.03626 =
         0.03908   -0.00952    0.00684   -0.00049
AFIX  43
H5    2    0.039908    0.221735    0.345488    11.00000   -1.20000
AFIX   0
C6    1    0.557262    0.001843    0.302155    11.00000    0.03997    0.04199 =
         0.03946   -0.00322   -0.00182    0.00243
AFIX 137
H6A   2    0.612177    0.092720    0.323040    11.00000   -1.50000
H6B   2    0.625929   -0.017063    0.270125    11.00000   -1.50000
H6C   2    0.553525   -0.104245    0.322723    11.00000   -1.50000
AFIX   0
O11   6    0.320776    0.339915    0.470738    11.00000    0.04300    0.03305 =
         0.02734   -0.00400    0.00151   -0.00396
N11   5    0.341494    0.456425    0.508678    11.00000    0.06400    0.03001 =
         0.02779    0.00044    0.00971   -0.00448
C11   1    0.209210    0.548417    0.526636    11.00000    0.04778    0.03750 =
         0.03893    0.00496    0.00071   -0.00217
C12   1    0.242850    0.659848    0.568324    11.00000    0.06509    0.03208 =
         0.03522   -0.00177    0.00143   -0.00177
AFIX  43
H12   2    0.148608    0.726718    0.581688    11.00000   -1.20000
AFIX   0
C13   1    0.399659    0.676775    0.590106    11.00000    0.05608    0.04000 =
         0.05300   -0.00255    0.00820    0.00033
AFIX  43
H13   2    0.417117    0.755090    0.618185    11.00000   -1.20000
AFIX   0
C14   1    0.540658    0.577099    0.571127    11.00000    0.04902    0.04700 =
         0.04212    0.00295   -0.00598   -0.00426
AFIX  43
H14   2    0.653938    0.586838    0.586508    11.00000   -1.20000
AFIX   0
C15   1    0.513261    0.468645    0.531227    11.00000    0.04508    0.04007 =
         0.03676    0.00192    0.00679    0.00972
AFIX  43
H15   2    0.606829    0.400540    0.518027    11.00000   -1.20000
AFIX   0
C16   1    0.041605    0.522241    0.500592    11.00000    0.04355    0.04974 =
         0.04542    0.00741   -0.00424   -0.01230
AFIX 137
H16A  2    0.052604    0.552188    0.463370    11.00000   -1.50000
H16B  2   -0.047766    0.595112    0.516994    11.00000   -1.50000
H16C  2    0.006869    0.401760    0.503838    11.00000   -1.50000
AFIX   0
HKLF 4
REM  ij1022_auto_a.res in P2(1)2(1)2(1)
REM R1 =  0.0358 for    3183 Fo > 4sig(Fo)  and  0.0363 for all    3235 data
REM    174 parameters refined using      0 restraints
END
WGHT      0.0482      3.0792
REM Instructions for potential hydrogen bonds
HTAB C2 Br1_$1
HTAB C2 Br2_$1
HTAB C5 Br1_$2
HTAB C6 Br1
HTAB C14 Br2_$3
HTAB C14 O1_$4
HTAB C15 O11_$4
HTAB C16 O11_$5
REM Highest difference peak  0.648,  deepest hole -0.470,  1-sigma level  0.102
Q1    1   0.3006  0.5915  0.3902  11.00000  0.05    0.65
Q2    1   0.0199  0.6063  0.5348  11.00000  0.05    0.64
Q3    1   0.7328  0.3629  0.4405  11.00000  0.05    0.64
Q4    1   0.2434  0.4560  0.4994  11.00000  0.05    0.60
Q5    1   0.1133  0.6903  0.5682  11.00000  0.05    0.58
;
_shelx_res_checksum     16190
