# Supplementary material for: Synthesis, crystal structure and thermal properties of di­bromido­bis­(2-methyl­pyridine N-oxide-κO)cobalt(II)
Source: Acta Crystallogr E Crystallogr Commun. 2024 Jan 12;80(Pt 2):152–6. doi: 10.1107/S2056989024000252 (PMC10848989; doi:10.1107/S2056989024000252)
Supplement: Supplementary file 2 [file e-80-00152-Isup2.hkl]

data_I                                                                          
_shelx_title ' ij1022_auto_a.res in P2(1)2(1)2(1)'                              
_shelx_refln_list_code          4                                               
_shelx_F_calc_maximum      234.76                                               
_exptl_crystal_F_000       852.00                                               
_reflns_d_resolution_high  0.7816                                               
                                                                                
loop_                                                                           
 _space_group_symop_operation_xyz                                               
 'x, y, z'                                                                      
 '-x+1/2, -y, z+1/2'                                                            
 '-x, y+1/2, -z+1/2'                                                            
 'x+1/2, -y+1/2, -z'                                                            
                                                                                
_cell_length_a     7.6106                                                       
_cell_length_b     7.8024                                                       
_cell_length_c    25.4699                                                       
_cell_angle_alpha  90.000                                                       
_cell_angle_beta   90.000                                                       
_cell_angle_gamma  90.000                                                       
                                                                                
_shelx_F_squared_multiplier     1.000                                           
                                                                                
loop_                                                                           
 _refln_index_h                                                                 
 _refln_index_k                                                                 
 _refln_index_l                                                                 
 _refln_F_squared_calc                                                          
 _refln_F_squared_meas                                                          
 _refln_F_squared_sigma                                                         
 _refln_observed_status                                                         
   2   0   0      28366.09      31034.32       452.77 o                         
   4   0   0       7022.03       7099.30       142.02 o                         
   6   0   0       4665.92       5025.91       102.15 o                         
   8   0   0         42.75         38.78        15.17 o                         
   1   1   0        901.33        912.74        54.43 o                         
   2   1   0        323.65        458.44        18.82 o                         
   3   1   0       1901.95       2203.07        40.91 o                         
   4   1   0       3127.14       2998.30        42.01 o                         
   5   1   0         21.63         34.89         9.62 o                         
   6   1   0       1010.75       1059.38        18.35 o                         
   7   1   0       1191.67       1129.71        23.72 o                         
   8   1   0        517.29        611.62        16.66 o                         
   9   1   0       1550.96       1668.33        28.33 o                         
   0   2   0      12158.42      11986.84       127.60 o                         
   1   2   0       5629.60       6695.53       109.32 o                         
   2   2   0         62.60         73.64        14.56 o                         
   3   2   0       2365.25       2702.73        48.27 o                         
   4   2   0        232.31        229.46        14.90 o                         
   5   2   0       2978.89       3141.19        53.58 o                         
   6   2   0        211.35        227.70        10.35 o                         
   7   2   0        178.23        177.40        12.29 o                         
   8   2   0         62.48         83.97        15.61 o                         
   9   2   0          7.18         18.54         6.07 o                         
   1   3   0       1271.79       1241.21        19.44 o                         
   2   3   0         98.56         62.89         6.75 o                         
   3   3   0       6222.57       6065.94       116.33 o                         
   4   3   0       6123.06       5785.18        79.72 o                         
   5   3   0        954.95        835.83        46.40 o                         
   6   3   0       1880.26       1597.07        37.60 o                         
   7   3   0        396.58        439.25        10.25 o                         
   8   3   0        582.37        627.16        42.95 o                         
   9   3   0        857.90        922.21        17.60 o                         
   0   4   0      47131.92      44174.30       698.93 o                         
   1   4   0        765.93        956.02        27.32 o                         
   2   4   0      12791.41      12993.83       249.96 o                         
   3   4   0        989.04       1044.63        45.09 o                         
   4   4   0       2981.94       3171.39        52.98 o                         
   5   4   0        773.20        672.79        24.43 o                         
   6   4   0       2830.08       2779.04        87.61 o                         
   7   4   0        943.00        867.95        22.98 o                         
   8   4   0         23.30         26.24         7.29 o                         
   1   5   0        126.30        113.26        11.09 o                         
   2   5   0        220.27        228.03        13.49 o                         
   3   5   0         16.88         40.55        20.37 o                         
   4   5   0        609.76        617.06        12.82 o                         
   5   5   0        126.99        131.83         9.06 o                         
   6   5   0         63.51         78.15         7.41 o                         
   7   5   0        259.91        301.80        11.55 o                         
   8   5   0         15.18         10.71         2.94 o                         
   0   6   0        139.49        184.71        36.16 o                         
   1   6   0        326.29        336.60        17.37 o                         
   2   6   0        675.68        636.09         8.89 o                         
   3   6   0        108.64        135.34         5.48 o                         
   4   6   0         20.60         23.80         6.86 o                         
   5   6   0        476.91        436.78        15.29 o                         
   6   6   0        243.22        278.04         8.07 o                         
   7   6   0        392.59        455.62        25.77 o                         
   1   7   0       1887.97       1849.60        14.78 o                         
   2   7   0        397.76        409.45         7.69 o                         
   3   7   0       5078.06       5057.45        30.15 o                         
   4   7   0       1956.17       2015.52        27.70 o                         
   5   7   0        241.40        218.19         8.79 o                         
   6   7   0        620.13        636.14        17.18 o                         
   0   8   0       1906.56       1960.33        21.80 o                         
   1   8   0        668.10        662.00         8.31 o                         
   2   8   0        429.26        458.28         7.96 o                         
   3   8   0        188.34        186.19         7.14 o                         
   4   8   0        546.74        583.06        13.26 o                         
   5   8   0        553.82        594.36        46.12 o                         
   1   9   0          3.99         10.98         4.03 o                         
   2   9   0        573.50        543.23         9.72 o                         
   3   9   0        147.85        160.23         6.50 o                         
   4   9   0         20.86         20.80         2.57 o                         
   1   0   1       4477.05       5541.03        99.64 o                         
   2   0   1      10518.51      11487.05       130.52 o                         
   3   0   1      12512.56      13688.96       159.23 o                         
   4   0   1        428.82        618.20        20.31 o                         
   5   0   1       4389.92       4438.11        56.14 o                         
   6   0   1         17.87         35.74        10.64 o                         
   7   0   1       4384.46       4646.67        58.97 o                         
   8   0   1         60.38         62.20        11.10 o                         
   9   0   1        300.66        420.80        18.18 o                         
  -9   1   1        144.93        161.66         8.77 o                         
  -8   1   1        254.20        308.69        12.89 o                         
  -7   1   1       1438.14       1553.58        27.94 o                         
  -6   1   1       1835.67       1910.03        36.69 o                         
  -5   1   1       1244.33       1126.23        26.01 o                         
  -4   1   1        280.82        313.53        18.02 o                         
  -3   1   1      13622.05      15067.23       204.58 o                         
  -2   1   1       4628.96       4804.26       114.52 o                         
  -1   1   1       6551.49       6612.14       174.00 o                         
   0   1   1      11185.47      11043.32        92.12 o                         
   1   1   1       6453.99       6574.24        73.95 o                         
   2   1   1       3390.16       3847.97        70.40 o                         
   3   1   1      14535.66      16300.60       151.26 o                         
   4   1   1        454.44        565.36        26.03 o                         
   5   1   1       1240.77       1183.91        26.59 o                         
   6   1   1       2354.89       2293.12        31.30 o                         
   7   1   1       1304.90       1332.84        25.88 o                         
   8   1   1        104.28         99.19        10.98 o                         
   9   1   1        274.12        362.96        11.64 o                         
  -9   2   1        316.80        387.22        15.85 o                         
  -8   2   1        253.13        273.66        12.67 o                         
  -7   2   1        653.50        645.95        17.59 o                         
  -6   2   1       2402.13       2171.94        28.73 o                         
  -5   2   1       1455.67       1514.73        43.46 o                         
  -4   2   1       1103.92        954.28        31.55 o                         
  -3   2   1      24901.87      24884.35       383.38 o                         
  -2   2   1       1361.58       1389.00       133.90 o                         
  -1   2   1      22547.02      23562.46       955.26 o                         
   0   2   1       2420.82       2559.60        67.33 o                         
   1   2   1      22038.29      23496.80       307.83 o                         
   2   2   1       1221.82       1166.21        43.05 o                         
   3   2   1      24105.10      24953.98       383.26 o                         
   4   2   1       1432.89       1605.01        40.39 o                         
   5   2   1       1800.20       2000.56        59.42 o                         
   6   2   1       2586.65       2613.24        26.49 o                         
   7   2   1        681.89        763.40        18.93 o                         
   8   2   1        283.63        309.76        17.03 o                         
   9   2   1        249.88        245.31        18.29 o                         
  -9   3   1         97.24         97.22        26.70 o                         
  -8   3   1        237.10        279.84        17.55 o                         
  -7   3   1       1468.68       1558.18        39.55 o                         
  -6   3   1        736.38        673.71        16.02 o                         
  -5   3   1        832.41        833.13        20.68 o                         
  -4   3   1        434.21        468.21        31.00 o                         
  -3   3   1       7337.41       7589.44        83.18 o                         
  -2   3   1        723.45        766.48        21.71 o                         
  -1   3   1       6773.99       5936.85        71.88 o                         
   0   3   1       1024.24        955.75        19.02 o                         
   1   3   1       7910.64       7125.99        78.46 o                         
   2   3   1        937.49        947.29        21.43 o                         
   3   3   1       6837.66       7045.82       210.50 o                         
   4   3   1        443.41        474.04        37.79 o                         
   5   3   1        462.80        391.01        23.17 o                         
   6   3   1        877.45        934.83        16.52 o                         
   7   3   1       1499.88       1461.09        27.05 o                         
   8   3   1        347.20        459.41        19.85 o                         
   9   3   1         66.27         49.90         7.21 o                         
  -8   4   1         33.76         41.33        14.31 o                         
  -7   4   1       1332.29       1259.95        30.58 o                         
  -6   4   1        176.11        155.04        11.14 o                         
  -5   4   1        947.99        912.03        35.23 o                         
  -4   4   1        588.92        626.42        21.11 o                         
  -3   4   1       2432.90       2394.26        43.49 o                         
  -2   4   1       5216.98       5111.83        67.69 o                         
  -1   4   1       1165.71       1037.62        26.04 o                         
   0   4   1       5531.16       5028.68       102.20 o                         
   1   4   1        997.62        992.54       135.27 o                         
   2   4   1       6556.48       6910.15       117.60 o                         
   3   4   1       2036.34       2085.78        38.45 o                         
   4   4   1        316.13        302.73        15.88 o                         
   5   4   1       1123.25       1088.15        52.48 o                         
   6   4   1        150.82        147.72        18.53 o                         
   7   4   1       1551.68       1625.90        28.35 o                         
   8   4   1          0.16          6.90         9.49 o                         
  -8   5   1        105.10        106.72         5.66 o                         
  -7   5   1       1000.12       1051.64        15.88 o                         
  -6   5   1       1265.33       1213.49        17.05 o                         
  -5   5   1        592.64        571.29        18.33 o                         
  -4   5   1       1192.02       1100.99        16.85 o                         
  -3   5   1       1942.31       1716.52        66.52 o                         
  -2   5   1       2509.18       2410.69        41.57 o                         
  -1   5   1        695.39        735.31        21.86 o                         
   0   5   1      10034.22       9767.40       374.72 o                         
   1   5   1        458.18        400.59        12.08 o                         
   2   5   1       1826.01       1750.19        48.84 o                         
   3   5   1       2174.23       2263.84        77.14 o                         
   4   5   1       1226.63       1104.42        18.67 o                         
   5   5   1        436.88        433.97        13.31 o                         
   6   5   1       1483.61       1356.83        34.10 o                         
   7   5   1        844.09        784.92        15.33 o                         
   8   5   1         41.94         32.52         6.58 o                         
  -7   6   1        154.25        162.29        14.62 o                         
  -6   6   1        959.59        958.70        15.74 o                         
  -5   6   1        349.21        349.36        10.60 o                         
  -4   6   1        354.79        441.08        11.42 o                         
  -3   6   1       4550.37       4714.90        26.05 o                         
  -2   6   1         42.88         41.79         4.51 o                         
  -1   6   1       2287.54       2300.65        78.07 o                         
   0   6   1        990.98        771.38        23.17 o                         
   1   6   1       2026.26       1947.78        43.63 o                         
   2   6   1         10.01         19.47         4.39 o                         
   3   6   1       4333.23       4405.78        92.67 o                         
   4   6   1        510.87        544.15        43.93 o                         
   5   6   1        577.17        580.24        14.20 o                         
   6   6   1        745.40        754.32        14.13 o                         
   7   6   1        153.62        110.88         9.75 o                         
  -6   7   1        439.56        388.05        10.29 o                         
  -5   7   1        122.11        119.57         7.64 o                         
  -4   7   1       1174.33       1020.55        17.15 o                         
  -3   7   1        577.14        578.29         9.34 o                         
  -2   7   1         18.10         22.82         4.90 o                         
  -1   7   1       1386.59       1418.94        20.54 o                         
   0   7   1          3.25         14.53         5.37 o                         
   1   7   1       2200.18       2238.17        30.05 o                         
   2   7   1          4.47         15.24         4.84 o                         
   3   7   1        502.95        513.07         7.81 o                         
   4   7   1        976.43       1089.92        33.18 o                         
   5   7   1         38.56         36.64         7.65 o                         
   6   7   1        501.21        536.25        15.64 o                         
  -5   8   1         81.57         87.35         5.88 o                         
  -4   8   1        343.55        323.84        26.74 o                         
  -3   8   1        114.93        120.66         6.69 o                         
  -2   8   1        457.49        469.05        18.15 o                         
  -1   8   1        336.64        353.70        13.08 o                         
   0   8   1        820.79        841.42        34.30 o                         
   1   8   1        363.67        358.28         6.88 o                         
   2   8   1        810.44        874.49        45.18 o                         
   3   8   1         40.38         41.18         5.43 o                         
   4   8   1        176.42        167.62         8.54 o                         
   5   8   1         38.93         47.40         7.78 o                         
  -4   9   1        175.94        144.26        17.15 o                         
  -3   9   1         59.64         52.37         4.96 o                         
  -2   9   1        429.21        562.63         8.95 o                         
  -1   9   1         32.35         32.35         4.71 o                         
   0   9   1       2224.25       2615.60        27.33 o                         
   1   9   1         65.11         75.45         5.07 o                         
   2   9   1        346.25        293.33        11.83 o                         
   3   9   1        106.53        115.03         8.69 o                         
   4   9   1        175.64        106.20         5.36 o                         
   0   0   2       2999.64       2913.78        54.10 o                         
   1   0   2       3797.19       4210.47       168.71 o                         
   2   0   2          9.43         32.29         7.12 o                         
   3   0   2       8571.74       8922.99        80.15 o                         
   4   0   2        722.17        719.27        21.88 o                         
   5   0   2        863.59        880.19        26.93 o                         
   6   0   2        142.72        146.42         9.54 o                         
   7   0   2       2160.96       2241.14        35.31 o                         
   8   0   2          5.68         31.66         9.94 o                         
   9   0   2       1803.10       2268.14        45.02 o                         
  -9   1   2          0.40         20.59         9.12 o                         
  -8   1   2         34.55         33.76         9.06 o                         
  -7   1   2        282.61        274.10        14.81 o                         
  -6   1   2       2009.53       2110.76        28.68 o                         
  -5   1   2       1249.05       1221.76        32.39 o                         
  -4   1   2       3345.95       3536.09        54.80 o                         
  -3   1   2       1193.40       1405.24        26.51 o                         
  -2   1   2      17978.62      19675.67       297.11 o                         
  -1   1   2       7579.69       7433.80       103.91 o                         
   0   1   2      17997.35      16110.89       240.44 o                         
   1   1   2       9908.55      10216.89       110.87 o                         
   2   1   2      16822.05      18744.11       236.57 o                         
   3   1   2       1443.89       1477.62        27.50 o                         
   4   1   2       3896.32       4135.73        65.28 o                         
   5   1   2       1885.71       1889.24        39.79 o                         
   6   1   2       2134.84       2155.92        26.99 o                         
   7   1   2        221.73        234.16        20.75 o                         
   8   1   2         99.32        136.58        11.50 o                         
   9   1   2         11.29         31.46         9.09 o                         
  -9   2   2         47.77         53.71         9.67 o                         
  -8   2   2        607.77        701.38        17.57 o                         
  -7   2   2        738.56        765.82        22.40 o                         
  -6   2   2       4347.87       4234.34        42.30 o                         
  -5   2   2       1188.98       1307.57        51.17 o                         
  -4   2   2      20580.38      20942.71       246.27 o                         
  -3   2   2       4032.87       4021.78        89.45 o                         
  -2   2   2       2723.54       3055.11       173.24 o                         
  -1   2   2       2271.85       2453.00       104.99 o                         
   0   2   2         89.38        117.11         4.08 o                         
   1   2   2       1775.36       1827.21        37.36 o                         
   2   2   2       1549.60       1568.27        68.13 o                         
   3   2   2       4555.06       4488.94       260.78 o                         
   4   2   2      19751.14      20197.08       298.30 o                         
   5   2   2       1190.80       1097.60        37.26 o                         
   6   2   2       4297.39       4152.09        37.74 o                         
   7   2   2        693.54        693.65        18.04 o                         
   8   2   2        651.91        738.26        23.29 o                         
   9   2   2         58.59         79.15         8.32 o                         
  -9   3   2         23.50         35.15         4.56 o                         
  -8   3   2         11.96         26.05        12.76 o                         
  -7   3   2         49.12         72.37         7.98 o                         
  -6   3   2       2227.22       2138.09        48.68 o                         
  -5   3   2       2394.84       2372.74        37.02 o                         
  -4   3   2       2178.00       2189.51        46.22 o                         
  -3   3   2       2304.74       2257.56       124.26 o                         
  -2   3   2       2287.56       2128.13        95.27 o                         
  -1   3   2        902.48        877.99        34.42 o                         
   0   3   2      12202.49      11851.69       115.32 o                         
   1   3   2       1111.65       1077.34        18.49 o                         
   2   3   2       2852.51       2874.26       113.84 o                         
   3   3   2       2430.30       2408.49        53.12 o                         
   4   3   2       1982.62       1962.40        28.66 o                         
   5   3   2       2300.81       2257.70        52.58 o                         
   6   3   2       2002.13       1980.53        35.88 o                         
   7   3   2         94.44        143.82        46.30 o                         
   8   3   2          6.78         16.46        12.90 o                         
   9   3   2         28.15         42.26        13.88 o                         
  -8   4   2        156.92        170.53        18.06 o                         
  -7   4   2       1083.17       1096.32        20.57 o                         
  -6   4   2        826.17        781.33        68.21 o                         
  -5   4   2        784.51        712.88        28.08 o                         
  -4   4   2        127.58        152.20        13.63 o                         
  -3   4   2       5394.92       5172.27        71.51 o                         
  -2   4   2       2581.94       2438.44       177.08 o                         
  -1   4   2       1492.69       1370.84        54.83 o                         
   0   4   2        294.87        406.43        15.99 o                         
   1   4   2       1032.20        827.23        53.85 o                         
   2   4   2       3042.25       2664.88       114.34 o                         
   3   4   2       5710.95       5763.28       163.54 o                         
   4   4   2        150.80        167.42        28.84 o                         
   5   4   2        549.77        692.51        37.24 o                         
   6   4   2        730.18        712.14        26.43 o                         
   7   4   2       1125.78       1187.42        22.26 o                         
   8   4   2        198.52        186.30         8.59 o                         
  -8   5   2         23.41         30.32         4.43 o                         
  -7   5   2        934.57       1085.40        54.55 o                         
  -6   5   2        642.76        631.03        16.71 o                         
  -5   5   2        141.53        165.53        15.10 o                         
  -4   5   2       1029.38        940.79        20.52 o                         
  -3   5   2        986.08        865.19        47.11 o                         
  -2   5   2       3862.15       4156.73       105.29 o                         
  -1   5   2       3070.35       2999.43        51.36 o                         
   0   5   2      12630.85      12590.96       154.49 o                         
   1   5   2       2211.90       2164.73        61.82 o                         
   2   5   2       3384.22       3245.66        44.28 o                         
   3   5   2       1217.91       1177.79        34.17 o                         
   4   5   2       1335.65       1259.24        54.95 o                         
   5   5   2        210.22        244.50        12.03 o                         
   6   5   2        564.72        568.37        13.34 o                         
   7   5   2        958.50        946.53        40.69 o                         
   8   5   2         57.35         43.56         3.43 o                         
  -7   6   2        156.63        182.83        11.75 o                         
  -6   6   2        545.09        547.89        10.80 o                         
  -5   6   2        278.78        314.88        12.39 o                         
  -4   6   2       2599.09       2521.54        20.93 o                         
  -3   6   2       2153.00       2054.08        34.37 o                         
  -2   6   2        804.65        792.39        16.14 o                         
  -1   6   2       2578.35       2723.11       138.79 o                         
   0   6   2        772.53        810.40        21.05 o                         
   1   6   2       2056.53       1795.38        59.19 o                         
   2   6   2        303.65        291.82        18.69 o                         
   3   6   2       2210.63       2129.81        25.09 o                         
   4   6   2       2651.27       2575.49        25.54 o                         
   5   6   2        369.31        357.16         9.64 o                         
   6   6   2        471.21        449.03         8.87 o                         
   7   6   2        137.17        122.25         7.88 o                         
  -6   7   2        692.52        637.85        43.94 o                         
  -5   7   2        236.04        248.84         7.40 o                         
  -4   7   2        160.21        133.33         8.21 o                         
  -3   7   2        234.29        271.25        11.04 o                         
  -2   7   2         11.10         14.49         4.48 o                         
  -1   7   2          2.88         15.57         4.60 o                         
   0   7   2       1153.40       1201.95        53.31 o                         
   1   7   2         11.37         26.33         4.73 o                         
   2   7   2         20.72         36.23         5.00 o                         
   3   7   2        365.75        383.21        14.67 o                         
   4   7   2        140.68        150.87        10.64 o                         
   5   7   2        225.13        218.77        12.01 o                         
   6   7   2        740.68        797.78        24.77 o                         
  -5   8   2        231.64        255.64         7.71 o                         
  -4   8   2         27.76         41.35         5.54 o                         
  -3   8   2       1172.49       1210.07        15.53 o                         
  -2   8   2        382.58        401.68         9.22 o                         
  -1   8   2        245.11        242.87        13.83 o                         
   0   8   2         74.04         82.04         5.82 o                         
   1   8   2        330.74        348.69        17.33 o                         
   2   8   2        464.99        503.54         8.71 o                         
   3   8   2       1034.16       1050.19        20.43 o                         
   4   8   2         31.50         42.25         9.55 o                         
  -4   9   2         80.16         57.17         3.84 o                         
  -3   9   2        269.21        314.83         7.82 o                         
  -2   9   2        271.36        299.04         6.24 o                         
  -1   9   2        707.43        776.41        15.01 o                         
   0   9   2        723.54        810.71        11.01 o                         
   1   9   2        375.31        396.54         8.61 o                         
   2   9   2        197.47        210.93        13.10 o                         
   3   9   2        304.82        323.42        12.11 o                         
   4   9   2        114.81         89.05         3.38 o                         
   1   0   3       5419.32       6717.86       108.02 o                         
   2   0   3       4130.16       4407.65       103.96 o                         
   3   0   3       3939.70       4047.25        52.78 o                         
   4   0   3       1809.33       1890.22        36.08 o                         
   5   0   3        615.73        599.54        23.11 o                         
   6   0   3       2080.77       2135.09        30.05 o                         
   7   0   3       3017.45       3195.75        45.06 o                         
   8   0   3        407.97        493.08        24.66 o                         
   9   0   3        265.99        397.26        56.80 o                         
  -9   1   3        756.50        865.45        21.59 o                         
  -8   1   3        220.28        221.12        17.49 o                         
  -7   1   3       2076.77       2085.52        33.36 o                         
  -6   1   3        982.61        927.33        20.09 o                         
  -5   1   3       2566.87       2770.67       181.00 o                         
  -4   1   3        322.84        326.43        35.30 o                         
  -3   1   3      12986.46      14147.55       378.33 o                         
  -2   1   3       2460.24       2823.24       127.60 o                         
  -1   1   3       1904.88       2102.65        45.74 o                         
   0   1   3        548.17        664.42        57.62 o                         
   1   1   3       2560.62       2879.93        57.17 o                         
   2   1   3       2121.30       2199.42        39.95 o                         
   3   1   3      12645.08      13852.83       203.84 o                         
   4   1   3        237.54        319.62        18.63 o                         
   5   1   3       3160.93       3141.67        91.66 o                         
   6   1   3        970.82        983.01        18.74 o                         
   7   1   3       2325.45       2568.81        38.34 o                         
   8   1   3        395.40        471.33        15.14 o                         
   9   1   3        553.90        622.88        32.00 o                         
  -9   2   3         18.99         21.21         9.33 o                         
  -8   2   3        465.65        551.50        15.88 o                         
  -7   2   3         27.13         36.42         8.17 o                         
  -6   2   3       5998.96       5667.19        52.66 o                         
  -5   2   3        150.42        165.71        15.92 o                         
  -4   2   3       2204.34       2145.12       105.09 o                         
  -3   2   3       8521.48       9406.23       326.39 o                         
  -2   2   3       1723.01       1810.82        36.51 o                         
  -1   2   3      30721.28      31779.26       589.27 o                         
   0   2   3      55111.82      53222.93       590.26 o                         
   1   2   3      31053.41      32859.35       390.34 o                         
   2   2   3       1277.56       1311.85        23.86 o                         
   3   2   3       8461.78       8729.93       126.77 o                         
   4   2   3       1860.13       1794.77       191.45 o                         
   5   2   3        103.21        106.75         9.43 o                         
   6   2   3       6594.98       6467.46        53.80 o                         
   7   2   3         14.34         13.86        10.65 o                         
   8   2   3        340.58        395.04        18.07 o                         
   9   2   3         35.62         44.78         7.51 o                         
  -9   3   3        160.29        139.54         5.66 o                         
  -8   3   3        345.04        344.34        18.81 o                         
  -7   3   3        300.23        266.61        13.28 o                         
  -6   3   3        540.78        513.52        14.66 o                         
  -5   3   3        429.25        418.11        15.52 o                         
  -4   3   3       2002.90       2144.98       132.26 o                         
  -3   3   3       4932.94       5050.28        79.21 o                         
  -2   3   3       1428.33       1502.97        51.49 o                         
  -1   3   3       8877.54       8972.96       416.78 o                         
   0   3   3       1728.88       1656.53        33.83 o                         
   1   3   3       7906.90       7752.28       187.01 o                         
   2   3   3       2579.19       3064.28        60.17 o                         
   3   3   3       4625.19       4815.61        91.33 o                         
   4   3   3       1895.75       2213.83        47.92 o                         
   5   3   3        529.39        551.72        20.02 o                         
   6   3   3        415.42        361.60        13.69 o                         
   7   3   3        181.83        197.63        12.16 o                         
   8   3   3        181.06        169.73         9.52 o                         
   9   3   3        240.63        242.17         6.77 o                         
  -8   4   3        127.21        115.95         8.02 o                         
  -7   4   3       1588.99       1620.48        24.54 o                         
  -6   4   3        534.32        573.99        15.81 o                         
  -5   4   3        334.92        336.33         9.58 o                         
  -4   4   3        964.45        993.56        27.64 o                         
  -3   4   3       1707.49       1759.25        46.57 o                         
  -2   4   3       1995.59       1944.13       143.88 o                         
  -1   4   3       7136.52       7255.10       131.49 o                         
   0   4   3       1934.34       1988.10        79.18 o                         
   1   4   3       7491.14       7491.76       175.66 o                         
   2   4   3       1715.92       1644.40        31.20 o                         
   3   4   3       1701.52       1686.11        33.95 o                         
   4   4   3       1064.77       1046.41        27.73 o                         
   5   4   3        235.75        257.64        13.37 o                         
   6   4   3        603.57        605.24        46.20 o                         
   7   4   3       1533.73       1512.53        62.75 o                         
   8   4   3         84.99         58.43         4.74 o                         
  -8   5   3         33.61         44.17         5.95 o                         
  -7   5   3        672.30        727.24        40.52 o                         
  -6   5   3        270.26        262.69        11.27 o                         
  -5   5   3       1723.48       1631.68        37.43 o                         
  -4   5   3        572.56        598.85        17.15 o                         
  -3   5   3       6732.17       6497.48       146.98 o                         
  -2   5   3        623.99        575.13        23.58 o                         
  -1   5   3        238.67        224.18        24.48 o                         
   0   5   3       2871.66       2628.45        59.88 o                         
   1   5   3        392.53        414.05        11.88 o                         
   2   5   3        961.26        953.29        16.46 o                         
   3   5   3       5992.27       5776.51       100.91 o                         
   4   5   3        402.91        448.60        23.64 o                         
   5   5   3       2265.72       2315.03        31.49 o                         
   6   5   3        253.77        267.41        16.35 o                         
   7   5   3        806.65        810.82        24.04 o                         
   8   5   3         83.62         75.18         6.65 o                         
  -7   6   3         27.44         45.71         4.34 o                         
  -6   6   3       1677.25       1577.76        21.86 o                         
  -5   6   3        300.37        319.41        10.02 o                         
  -4   6   3       2280.90       2166.36        22.69 o                         
  -3   6   3       1635.88       1550.46        60.58 o                         
  -2   6   3       1233.46       1170.46        16.63 o                         
  -1   6   3       1541.23       1517.93        34.43 o                         
   0   6   3       3672.33       3622.66        52.81 o                         
   1   6   3       1981.25       2028.25       103.37 o                         
   2   6   3        958.32        881.07         9.54 o                         
   3   6   3       1629.70       1670.90        29.40 o                         
   4   6   3       1851.29       1910.14        45.45 o                         
   5   6   3        163.51        168.05        11.65 o                         
   6   6   3       2079.37       2181.11        24.68 o                         
   7   6   3          5.19         18.55         4.16 o                         
  -6   7   3        203.10        249.15        25.98 o                         
  -5   7   3        360.05        360.78        10.23 o                         
  -4   7   3        626.05        732.71        11.96 o                         
  -3   7   3        980.59        973.72        11.38 o                         
  -2   7   3        108.52        101.48         4.67 o                         
  -1   7   3        832.96        897.13         9.97 o                         
   0   7   3        326.81        349.63         7.29 o                         
   1   7   3        644.08        673.60        18.50 o                         
   2   7   3        381.53        383.10         7.62 o                         
   3   7   3        885.41        829.68        18.20 o                         
   4   7   3        601.28        572.47        99.38 o                         
   5   7   3        459.16        441.09        16.70 o                         
   6   7   3        151.91        156.39         9.82 o                         
  -5   8   3        149.43        139.89        15.84 o                         
  -4   8   3        126.28        152.20         6.62 o                         
  -3   8   3        196.30        202.58         7.38 o                         
  -2   8   3        480.33        592.49        11.65 o                         
  -1   8   3        564.36        570.47        11.24 o                         
   0   8   3       1392.87       1383.94        59.96 o                         
   1   8   3        730.41        777.45         9.01 o                         
   2   8   3        347.32        342.46        12.85 o                         
   3   8   3        208.00        193.89         8.47 o                         
   4   8   3        198.12        182.46         8.54 o                         
   5   8   3         44.92         33.99         4.53 o                         
  -4   9   3        146.45         89.94         3.97 o                         
  -3   9   3        989.82        933.68        13.76 o                         
  -2   9   3        323.37        310.89         6.27 o                         
  -1   9   3         69.33         50.90         5.28 o                         
   0   9   3        843.63        732.35        15.05 o                         
   1   9   3        112.35        146.90        16.13 o                         
   2   9   3        393.60        465.34        11.28 o                         
   3   9   3        789.74        880.97        14.04 o                         
   4   9   3        122.06         81.67         3.07 o                         
   0   0   4      27348.85      24325.33       365.24 o                         
   1   0   4      22215.44      22954.50       336.02 o                         
   2   0   4      22109.49      25034.43       267.31 o                         
   3   0   4      22660.46      23533.03       212.50 o                         
   4   0   4       4400.82       4878.75        57.00 o                         
   5   0   4        545.61        610.72        30.54 o                         
   6   0   4       5242.12       5512.64        58.14 o                         
   7   0   4        677.64        757.74        20.42 o                         
   8   0   4         13.97         36.01         9.87 o                         
   9   0   4         88.44        123.50        20.30 o                         
  -9   1   4        807.73        974.38        22.97 o                         
  -8   1   4        543.51        613.69        23.60 o                         
  -7   1   4       1073.84       1108.30        23.92 o                         
  -6   1   4       2311.93       2408.50        31.80 o                         
  -5   1   4        165.72        178.19        19.80 o                         
  -4   1   4       6724.27       6978.53        85.81 o                         
  -3   1   4       3168.83       3416.68        58.97 o                         
  -2   1   4        535.52        547.59        29.13 o                         
  -1   1   4       5863.40       5584.99        97.40 o                         
   0   1   4        443.59        479.84        54.53 o                         
   1   1   4       6952.42       6510.53       115.17 o                         
   2   1   4        134.95        123.84         9.18 o                         
   3   1   4       2644.10       2839.26        43.00 o                         
   4   1   4       6556.71       6867.42        88.87 o                         
   5   1   4        191.02        194.16        15.13 o                         
   6   1   4       2802.70       2775.67        34.27 o                         
   7   1   4       1311.99       1517.78        28.04 o                         
   8   1   4        531.96        558.46        32.99 o                         
   9   1   4        682.65        816.57        16.08 o                         
  -9   2   4         71.57         73.19         9.64 o                         
  -8   2   4         73.62         87.81        10.46 o                         
  -7   2   4        236.19        266.07        11.36 o                         
  -6   2   4        104.83        111.99        10.23 o                         
  -5   2   4       3632.10       3814.76       130.90 o                         
  -4   2   4         41.67         67.86        14.45 o                         
  -3   2   4       4180.21       4195.93        96.94 o                         
  -2   2   4       4407.18       4810.43        67.64 o                         
  -1   2   4        738.37        820.15        26.05 o                         
   0   2   4       6359.27       6171.67       149.22 o                         
   1   2   4        509.69        539.95        26.17 o                         
   2   2   4       4163.95       4532.24        54.20 o                         
   3   2   4       4599.01       4728.79       166.05 o                         
   4   2   4        279.25        380.49        22.43 o                         
   5   2   4       3125.90       3225.52        51.80 o                         
   6   2   4         83.42        100.85         7.59 o                         
   7   2   4        284.23        284.29        19.73 o                         
   8   2   4        131.37        184.10        14.66 o                         
   9   2   4         38.59         33.20         5.25 o                         
  -9   3   4        361.86        248.53         6.76 o                         
  -8   3   4        477.45        472.61        20.73 o                         
  -7   3   4       1475.37       1421.99        17.88 o                         
  -6   3   4       3244.57       2912.18        37.59 o                         
  -5   3   4        948.25        887.65        24.81 o                         
  -4   3   4       7060.21       7235.14       106.41 o                         
  -3   3   4       8290.79       8441.85       122.63 o                         
  -2   3   4        825.99        947.71        46.89 o                         
  -1   3   4       2932.87       2987.11        40.68 o                         
   0   3   4       7860.84       7902.93       123.30 o                         
   1   3   4       2001.89       1839.67        59.77 o                         
   2   3   4        772.53        670.91        21.77 o                         
   3   3   4       8478.65       9090.18       100.08 o                         
   4   3   4       7887.39       7614.87       101.44 o                         
   5   3   4        693.71        674.63        39.58 o                         
   6   3   4       2441.75       2295.94        64.53 o                         
   7   3   4       1208.64       1175.33        18.35 o                         
   8   3   4        601.51        517.59        18.31 o                         
   9   3   4        417.05        343.31        15.06 o                         
  -8   4   4         36.12         45.27         6.55 o                         
  -7   4   4        517.56        529.94        15.58 o                         
  -6   4   4       1719.61       1585.72        26.12 o                         
  -5   4   4       1457.37       1382.13        30.95 o                         
  -4   4   4       2245.64       2250.00        82.91 o                         
  -3   4   4       6326.54       6595.61        88.41 o                         
  -2   4   4       6922.12       7297.56       408.46 o                         
  -1   4   4       5576.56       5362.68        83.47 o                         
   0   4   4      34886.30      34641.81       311.21 o                         
   1   4   4       4874.11       4708.59        88.93 o                         
   2   4   4       6681.86       6713.10        77.37 o                         
   3   4   4       6677.72       6083.53       131.72 o                         
   4   4   4       2701.07       2678.66        57.16 o                         
   5   4   4       1263.39       1280.37        61.76 o                         
   6   4   4       1641.45       1716.08        30.27 o                         
   7   4   4        387.42        338.08        12.68 o                         
   8   4   4        124.06        148.24         7.12 o                         
  -8   5   4        105.02        100.95         4.98 o                         
  -7   5   4        202.91        190.97        10.13 o                         
  -6   5   4        228.29        262.73        10.16 o                         
  -5   5   4        150.12        153.63         7.53 o                         
  -4   5   4        602.25        513.35        13.86 o                         
  -3   5   4        391.16        428.22        35.27 o                         
  -2   5   4       1042.24        951.82        22.81 o                         
  -1   5   4       2504.71       2657.49       123.87 o                         
   0   5   4         42.49         32.16        13.81 o                         
   1   5   4       2397.54       2086.94        70.18 o                         
   2   5   4       1257.78       1156.21        23.01 o                         
   3   5   4        229.37        244.74        17.59 o                         
   4   5   4        396.12        432.37        52.51 o                         
   5   5   4         54.97         56.98         7.72 o                         
   6   5   4        261.49        265.15        21.08 o                         
   7   5   4        409.38        400.31        10.92 o                         
   8   5   4        192.11        192.20         8.41 o                         
  -7   6   4        223.06        200.20         9.39 o                         
  -6   6   4        215.27        226.43         7.68 o                         
  -5   6   4        167.70        164.97         8.05 o                         
  -4   6   4        158.14        169.34         7.19 o                         
  -3   6   4        115.59        127.50        10.95 o                         
  -2   6   4        621.45        596.79        26.59 o                         
  -1   6   4        795.02        736.00        29.74 o                         
   0   6   4        239.44        343.10        15.32 o                         
   1   6   4        612.05        516.69        18.05 o                         
   2   6   4        518.30        488.11        18.94 o                         
   3   6   4        201.55        240.75         7.44 o                         
   4   6   4        378.46        347.69         9.14 o                         
   5   6   4         91.77         99.37         7.23 o                         
   6   6   4        196.93        236.68         6.89 o                         
   7   6   4        408.46        384.88        16.87 o                         
  -6   7   4        693.81        714.39        49.98 o                         
  -5   7   4        328.57        303.87        11.11 o                         
  -4   7   4        597.70        590.64         9.87 o                         
  -3   7   4       2487.89       2373.72        20.88 o                         
  -2   7   4        382.70        399.77        12.16 o                         
  -1   7   4       2231.20       2105.11        36.48 o                         
   0   7   4       3547.33       3493.38        23.71 o                         
   1   7   4       1932.19       1836.18        20.11 o                         
   2   7   4        316.73        309.73        19.47 o                         
   3   7   4       2569.34       2401.89        27.85 o                         
   4   7   4        826.46        891.05        14.30 o                         
   5   7   4        245.08        242.73        39.16 o                         
   6   7   4        521.60        474.45        71.38 o                         
  -5   8   4        119.00        124.34         5.46 o                         
  -4   8   4        303.28        295.61        10.72 o                         
  -3   8   4        935.76       1043.28        14.05 o                         
  -2   8   4        704.03        739.30        12.76 o                         
  -1   8   4        186.96        202.04         7.47 o                         
   0   8   4       2419.77       2484.38        51.64 o                         
   1   8   4         64.37         73.59         5.05 o                         
   2   8   4        607.86        654.91         8.33 o                         
   3   8   4       1106.67       1283.53        25.13 o                         
   4   8   4        428.33        468.27        22.89 o                         
   5   8   4         93.42         79.61         4.04 o                         
  -3   9   4          0.38          5.10         2.69 o                         
  -2   9   4         72.53         82.12         4.26 o                         
  -1   9   4         85.89        110.66         9.90 o                         
   0   9   4         17.32         20.45         6.35 o                         
   1   9   4         21.31         27.87         4.12 o                         
   2   9   4        109.78        116.89         6.97 o                         
   3   9   4          6.82         16.31         4.22 o                         
   1   0   5       5842.66       5323.08        68.54 o                         
   2   0   5       3708.84       4053.76        61.67 o                         
   3   0   5       1458.09       1776.09        41.12 o                         
   4   0   5      10874.70      11706.47       125.34 o                         
   5   0   5       3470.93       3493.35        70.94 o                         
   6   0   5         68.73         57.27         8.90 o                         
   7   0   5        756.07        755.46        20.18 o                         
   8   0   5         69.84         88.24         8.89 o                         
   9   0   5        156.88        152.11        23.19 o                         
  -9   1   5        222.09        245.22        12.18 o                         
  -8   1   5        663.99        706.46        78.23 o                         
  -7   1   5       1765.28       1828.46        43.17 o                         
  -6   1   5       3139.83       3409.91        39.47 o                         
  -5   1   5        111.89        109.48        18.32 o                         
  -4   1   5       4153.09       4414.32        83.95 o                         
  -3   1   5       1880.73       1880.10       154.51 o                         
  -2   1   5       2630.69       2839.47        80.36 o                         
  -1   1   5      15472.98      16210.50       177.02 o                         
   0   1   5       5941.05       6238.79        73.16 o                         
   1   1   5      13814.22      14054.00       129.61 o                         
   2   1   5       2107.48       2217.28        95.29 o                         
   3   1   5       1843.51       1970.41        43.99 o                         
   4   1   5       3597.05       3802.97        69.78 o                         
   5   1   5        235.59        280.13        32.08 o                         
   6   1   5       3729.02       3511.85        58.44 o                         
   7   1   5       1927.12       1985.26        33.04 o                         
   8   1   5        420.81        407.60        23.72 o                         
   9   1   5        185.20        197.09         8.62 o                         
  -9   2   5        659.35        754.27        20.54 o                         
  -8   2   5        385.81        433.12        14.23 o                         
  -7   2   5        514.21        525.44        19.50 o                         
  -6   2   5        386.99        382.85        12.53 o                         
  -5   2   5        323.20        309.10        53.46 o                         
  -4   2   5        831.20        864.28        15.47 o                         
  -3   2   5      20590.73      22543.20       253.65 o                         
  -2   2   5      11827.99      12384.37       205.45 o                         
  -1   2   5       9320.36       9810.27       161.37 o                         
   0   2   5      20214.15      20985.32       385.44 o                         
   1   2   5       9655.11      10080.56       175.55 o                         
   2   2   5      12146.06      12677.98       150.71 o                         
   3   2   5      20597.24      22581.99       882.80 o                         
   4   2   5        681.26        708.32        24.72 o                         
   5   2   5        610.85        527.75        78.52 o                         
   6   2   5        362.74        389.38        11.14 o                         
   7   2   5        595.55        765.68        27.47 o                         
   8   2   5        362.00        389.88        12.81 o                         
   9   2   5        589.93        565.50        99.30 o                         
  -9   3   5        331.93        291.69        47.66 o                         
  -8   3   5         44.77         38.95        12.64 o                         
  -7   3   5       1245.89       1254.54        25.72 o                         
  -6   3   5       1470.99       1457.71        19.14 o                         
  -5   3   5        161.66        197.48        13.66 o                         
  -4   3   5        495.49        541.27        19.19 o                         
  -3   3   5       2524.55       2287.46        53.14 o                         
  -2   3   5        961.83        911.64        64.94 o                         
  -1   3   5       7591.50       7546.62       160.92 o                         
   0   3   5       5785.74       5811.30       101.32 o                         
   1   3   5      10745.46      10892.92       128.95 o                         
   2   3   5        928.65        950.32        33.56 o                         
   3   3   5       2392.66       2191.26        34.07 o                         
   4   3   5        551.45        538.41        16.95 o                         
   5   3   5         11.99         20.87         9.68 o                         
   6   3   5       1523.44       1532.06        27.27 o                         
   7   3   5       1096.32       1105.82        21.27 o                         
   8   3   5         79.59         77.48        13.48 o                         
   9   3   5        411.58        301.87        27.66 o                         
  -8   4   5        239.09        260.24         8.81 o                         
  -7   4   5        414.13        358.74        10.67 o                         
  -6   4   5        691.76        603.60        14.31 o                         
  -5   4   5       1203.76       1125.16        25.54 o                         
  -4   4   5       3249.96       3255.86        55.66 o                         
  -3   4   5       2555.53       2584.80        83.59 o                         
  -2   4   5       1181.57       1199.63        35.42 o                         
  -1   4   5        995.22        775.53        23.29 o                         
   0   4   5        373.17        305.01        18.74 o                         
   1   4   5       1111.74       1004.82       146.55 o                         
   2   4   5       1886.73       1587.50        63.52 o                         
   3   4   5       2156.09       1989.72        67.81 o                         
   4   4   5       2322.60       2283.16        51.21 o                         
   5   4   5       1429.46       1409.96        40.61 o                         
   6   4   5        694.26        692.56        21.44 o                         
   7   4   5        415.99        403.61        11.05 o                         
   8   4   5        110.23        115.51         5.96 o                         
  -8   5   5        284.20        266.17        15.94 o                         
  -7   5   5        192.16        201.41        10.66 o                         
  -6   5   5       1791.93       1675.15        69.92 o                         
  -5   5   5         62.04         73.94        10.92 o                         
  -4   5   5       1867.62       1813.16        25.66 o                         
  -3   5   5        340.67        452.62        36.12 o                         
  -2   5   5       1075.22       1054.96        33.54 o                         
  -1   5   5        536.31        630.62        29.99 o                         
   0   5   5       6904.20       6879.97       139.30 o                         
   1   5   5        756.88        701.53        16.21 o                         
   2   5   5        751.95        693.80        16.92 o                         
   3   5   5        321.34        290.75        14.84 o                         
   4   5   5       1607.41       1593.61        19.35 o                         
   5   5   5         97.56        103.45         7.11 o                         
   6   5   5       2446.26       2369.04        48.11 o                         
   7   5   5        239.97        218.86        17.79 o                         
   8   5   5        140.94        126.45        24.26 o                         
  -7   6   5        421.44        440.15        14.51 o                         
  -6   6   5         79.76         93.82         8.83 o                         
  -5   6   5        763.10        800.87        15.83 o                         
  -4   6   5        660.44        823.96        13.09 o                         
  -3   6   5       5670.04       5655.87        51.15 o                         
  -2   6   5        992.36       1003.54        24.31 o                         
  -1   6   5       1574.54       1485.54        20.30 o                         
   0   6   5       1242.42       1236.54        27.25 o                         
   1   6   5       1750.43       1662.89        45.79 o                         
   2   6   5       1144.82       1123.60        19.47 o                         
   3   6   5       4677.82       4461.63        31.62 o                         
   4   6   5        637.29        601.26        24.17 o                         
   5   6   5       1090.78       1028.34        18.71 o                         
   6   6   5         61.94         81.87         5.97 o                         
   7   6   5        506.58        500.57        13.59 o                         
  -6   7   5        241.52        202.73        10.20 o                         
  -5   7   5         11.83         26.76         6.99 o                         
  -4   7   5        239.24        204.63         7.56 o                         
  -3   7   5        126.17        137.54         6.31 o                         
  -2   7   5        242.14        249.98         7.09 o                         
  -1   7   5        512.98        502.87        22.33 o                         
   0   7   5       1306.05       1359.49        13.73 o                         
   1   7   5        861.59        860.68        30.48 o                         
   2   7   5        202.59        212.89         7.27 o                         
   3   7   5        117.77        128.67         8.06 o                         
   4   7   5        227.44        199.02         9.79 o                         
   5   7   5         21.62         37.06         6.61 o                         
   6   7   5        320.46        323.17         8.29 o                         
  -5   8   5         11.90          6.79         3.30 o                         
  -4   8   5        723.62        833.94        12.42 o                         
  -3   8   5        560.88        545.66         9.91 o                         
  -2   8   5        325.29        299.44         7.60 o                         
  -1   8   5        144.33        121.02         7.25 o                         
   0   8   5        599.78        645.45        33.60 o                         
   1   8   5        153.57        184.43        21.20 o                         
   2   8   5        474.20        475.22         9.02 o                         
   3   8   5        474.87        460.15        13.80 o                         
   4   8   5        495.93        479.15         9.39 o                         
   5   8   5         37.58         32.87         3.21 o                         
  -3   9   5         80.05        109.73         4.60 o                         
  -2   9   5        233.67        292.03         6.69 o                         
  -1   9   5        198.75        214.55        13.53 o                         
   0   9   5       1328.02       1453.62        18.99 o                         
   1   9   5        225.81        258.16         5.76 o                         
   2   9   5        169.49        146.96         6.97 o                         
   3   9   5         79.73         63.67         5.63 o                         
   0   0   6       2373.98       2479.86        67.10 o                         
   1   0   6       1805.14       2010.36        36.49 o                         
   2   0   6        738.86        745.81        33.87 o                         
   3   0   6       1498.00       1762.23        42.35 o                         
   4   0   6        105.95        131.23        17.94 o                         
   5   0   6        401.86        451.90        26.56 o                         
   6   0   6       4436.51       4379.07        54.40 o                         
   7   0   6        693.86        689.30        26.47 o                         
   8   0   6        552.31        549.75        18.66 o                         
   9   0   6        896.06        995.57        16.81 o                         
  -9   1   6         35.76         78.44        10.67 o                         
  -8   1   6         52.84         80.99         9.98 o                         
  -7   1   6        111.22        149.02        12.29 o                         
  -6   1   6       1356.07       1494.65        22.62 o                         
  -5   1   6        757.34        750.84        34.20 o                         
  -4   1   6       3251.98       3313.98        66.84 o                         
  -3   1   6       9713.02      10753.95       138.89 o                         
  -2   1   6       3769.12       4381.38        96.68 o                         
  -1   1   6      21719.60      21884.63       341.84 o                         
   0   1   6      34900.14      35705.17       377.08 o                         
   1   1   6      19319.16      19332.69       216.91 o                         
   2   1   6       2688.69       2964.37       214.86 o                         
   3   1   6       9356.35      10342.80       135.20 o                         
   4   1   6       4553.59       4885.39        84.56 o                         
   5   1   6       1228.78       1362.13        60.90 o                         
   6   1   6       1230.87       1200.36        22.88 o                         
   7   1   6        220.74        187.33        13.84 o                         
   8   1   6         15.45         35.48         7.94 o                         
   9   1   6         75.76        128.76         5.65 o                         
  -9   2   6        400.89        482.59        13.50 o                         
  -8   2   6        156.03        151.94        10.66 o                         
  -7   2   6       3441.44       3573.19        40.38 o                         
  -6   2   6       1929.45       1920.90        79.67 o                         
  -5   2   6       1522.15       1473.01        47.21 o                         
  -4   2   6       7615.17       7761.05        79.88 o                         
  -3   2   6       2361.73       2589.29       135.93 o                         
  -2   2   6        774.71        740.69        33.91 o                         
  -1   2   6       6181.09       6492.79       120.83 o                         
   0   2   6       5478.52       5883.67       323.50 o                         
   1   2   6       4226.62       4252.61        63.90 o                         
   2   2   6        529.67        645.64        23.09 o                         
   3   2   6       2533.19       2834.82       108.45 o                         
   4   2   6       8148.40       8464.31       138.44 o                         
   5   2   6       1571.13       1503.36        32.18 o                         
   6   2   6       1781.10       1654.02        32.09 o                         
   7   2   6       3514.27       3830.98        70.63 o                         
   8   2   6        208.12        203.18         8.15 o                         
   9   2   6        423.46        476.85        19.85 o                         
  -9   3   6        203.52        141.83         6.60 o                         
  -8   3   6         84.24         90.70        22.22 o                         
  -7   3   6         27.26         30.72         7.46 o                         
  -6   3   6       2215.85       2018.86        44.00 o                         
  -5   3   6        542.74        587.64        23.29 o                         
  -4   3   6       1534.70       1748.53        71.61 o                         
  -3   3   6       7990.60       7839.53        96.27 o                         
  -2   3   6       1936.99       1830.54        51.70 o                         
  -1   3   6          4.50         21.60         7.84 o                         
   0   3   6       2563.46       2633.00       124.00 o                         
   1   3   6         37.79         40.22         7.86 o                         
   2   3   6       2803.65       2997.05        53.63 o                         
   3   3   6       8575.55       8762.75       120.13 o                         
   4   3   6       1127.88       1231.20        52.66 o                         
   5   3   6        250.32        219.60        23.40 o                         
   6   3   6       2083.47       2071.54        36.22 o                         
   7   3   6         49.21         47.10        10.09 o                         
   8   3   6        209.79        236.20        18.68 o                         
   9   3   6        223.79        152.05         6.35 o                         
  -8   4   6        219.98        262.26        52.07 o                         
  -7   4   6        262.22        215.79         8.04 o                         
  -6   4   6       2461.67       2228.13        34.90 o                         
  -5   4   6        730.31        654.96        23.27 o                         
  -4   4   6        426.31        502.65        21.05 o                         
  -3   4   6       2332.07       1969.71        72.42 o                         
  -2   4   6        706.97        634.70        36.16 o                         
  -1   4   6         67.85         90.74        15.39 o                         
   0   4   6       4737.82       5273.12        91.97 o                         
   1   4   6        192.24        222.07        20.22 o                         
   2   4   6        379.66        413.87        12.45 o                         
   3   4   6       2861.18       2699.46        82.83 o                         
   4   4   6        405.82        303.22        19.36 o                         
   5   4   6        446.32        424.55        11.15 o                         
   6   4   6       2154.01       2178.92        58.12 o                         
   7   4   6        314.29        330.27        12.18 o                         
   8   4   6        326.41        313.85         9.24 o                         
  -8   5   6         45.45         69.35         5.99 o                         
  -7   5   6        250.60        261.61         9.68 o                         
  -6   5   6        575.32        551.24        14.94 o                         
  -5   5   6        174.50        157.10        11.74 o                         
  -4   5   6       1547.61       1572.19        26.59 o                         
  -3   5   6       2179.25       2108.29       123.58 o                         
  -2   5   6       3164.84       3262.10        91.66 o                         
  -1   5   6       4662.04       4484.06       178.96 o                         
   0   5   6       3558.72       3594.65        74.21 o                         
   1   5   6       3769.61       3626.13        48.80 o                         
   2   5   6       2129.82       1920.90        37.96 o                         
   3   5   6       2367.14       2193.83        36.26 o                         
   4   5   6       2183.07       2187.51        21.34 o                         
   5   5   6        294.62        341.64        10.34 o                         
   6   5   6        395.64        427.92        10.62 o                         
   7   5   6        144.78        121.37         7.67 o                         
   8   5   6        102.52         66.01         4.84 o                         
  -7   6   6        702.40        726.32        18.00 o                         
  -6   6   6        298.11        322.35        11.26 o                         
  -5   6   6        300.36        308.08         7.95 o                         
  -4   6   6       1526.97       1435.25        20.00 o                         
  -3   6   6       1182.71       1163.99        16.05 o                         
  -2   6   6       1773.51       1738.49        16.93 o                         
  -1   6   6       3391.63       3223.15        54.40 o                         
   0   6   6       2432.32       2330.80        47.77 o                         
   1   6   6       2719.30       2451.23        29.88 o                         
   2   6   6       1293.69       1256.18        22.13 o                         
   3   6   6       1406.26       1384.39        16.38 o                         
   4   6   6       1892.94       1974.46        29.64 o                         
   5   6   6        314.53        305.80        14.17 o                         
   6   6   6        214.70        207.81         7.01 o                         
   7   6   6        687.52        729.48        16.48 o                         
  -6   7   6        583.53        551.45        14.94 o                         
  -5   7   6        378.13        360.80        10.99 o                         
  -4   7   6        271.02        271.58         8.08 o                         
  -3   7   6        735.04        787.58        13.36 o                         
  -2   7   6        263.61        274.23         8.80 o                         
  -1   7   6         72.76         61.09         5.48 o                         
   0   7   6        474.43        571.41        64.62 o                         
   1   7   6         15.76         16.59         5.72 o                         
   2   7   6        359.72        370.21         7.89 o                         
   3   7   6        865.08        933.86        22.00 o                         
   4   7   6        239.27        253.42        10.38 o                         
   5   7   6        201.23        185.91        10.45 o                         
   6   7   6        523.33        529.44        39.05 o                         
  -5   8   6        426.01        351.06        15.85 o                         
  -4   8   6        157.67        209.12         8.98 o                         
  -3   8   6       1192.87       1125.60        14.01 o                         
  -2   8   6        177.89        218.68         7.38 o                         
  -1   8   6         76.92         94.14         5.58 o                         
   0   8   6        889.08        867.93        12.00 o                         
   1   8   6        148.31        164.57         7.27 o                         
   2   8   6        311.50        346.70         8.12 o                         
   3   8   6       1386.45       1414.72        56.99 o                         
   4   8   6        124.60        116.16        10.75 o                         
   5   8   6        284.24        248.95        31.54 o                         
  -3   9   6        111.38         95.66         3.33 o                         
  -2   9   6        183.39        175.05         6.37 o                         
  -1   9   6        385.84        384.34        10.23 o                         
   0   9   6        154.27        169.99         6.44 o                         
   1   9   6        298.89        318.93         7.62 o                         
   2   9   6         55.42         55.24         8.56 o                         
   3   9   6        151.88        143.54         7.93 o                         
   1   0   7       3277.83       3409.68        44.91 o                         
   2   0   7       3014.17       3235.74        80.73 o                         
   3   0   7         32.54         28.32        15.35 o                         
   4   0   7       9815.60      10351.15       247.13 o                         
   5   0   7        518.18        635.96        26.14 o                         
   6   0   7       4133.36       4092.62        54.60 o                         
   7   0   7        745.36        774.08        19.83 o                         
   8   0   7        289.52        331.48        14.04 o                         
   9   0   7        111.76        122.09         8.62 o                         
  -9   1   7        551.37        729.07        20.38 o                         
  -8   1   7        123.23        150.51         8.86 o                         
  -7   1   7        685.18        609.36        17.59 o                         
  -6   1   7       1259.46       1364.43        24.19 o                         
  -5   1   7       1442.17       1346.89        41.43 o                         
  -4   1   7       4492.31       4403.32        72.00 o                         
  -3   1   7      17925.38      19141.39       607.22 o                         
  -2   1   7       1444.85       1340.70        46.59 o                         
  -1   1   7       3676.18       3897.62        46.05 o                         
   0   1   7       2489.79       2396.48        33.46 o                         
   1   1   7       3263.10       3440.44       101.24 o                         
   2   1   7        724.68        620.86        33.75 o                         
   3   1   7      15958.21      16815.42       711.08 o                         
   4   1   7       5323.30       5583.66        94.45 o                         
   5   1   7       2180.58       2350.03        82.93 o                         
   6   1   7        972.76       1014.62        32.54 o                         
   7   1   7        663.38        836.95        20.83 o                         
   8   1   7        248.58        309.92        10.43 o                         
   9   1   7        445.21        470.36        17.79 o                         
  -9   2   7        429.43        421.45         8.26 o                         
  -8   2   7        352.34        374.24        13.11 o                         
  -7   2   7        600.91        626.08        14.98 o                         
  -6   2   7       6368.44       6152.97        78.55 o                         
  -5   2   7         13.50         24.76        24.12 o                         
  -4   2   7       3306.65       3362.81        52.99 o                         
  -3   2   7         72.97         61.10        12.96 o                         
  -2   2   7       3760.36       3864.21       225.22 o                         
  -1   2   7       4324.90       4067.69        62.24 o                         
   0   2   7      29043.33      27190.48       293.57 o                         
   1   2   7       4731.54       4616.72        59.30 o                         
   2   2   7       3362.14       3690.72        62.92 o                         
   3   2   7        152.54        253.38        19.52 o                         
   4   2   7       3176.37       3331.81        46.57 o                         
   5   2   7         46.89         42.94        17.29 o                         
   6   2   7       6807.05       6830.47        80.32 o                         
   7   2   7        516.10        543.90        23.25 o                         
   8   2   7        210.77        212.32        10.24 o                         
   9   2   7        466.51        498.56        13.51 o                         
  -9   3   7        269.06        186.89         6.43 o                         
  -8   3   7        220.40        224.32         7.38 o                         
  -7   3   7        217.93        222.81         9.86 o                         
  -6   3   7        124.06        125.56         9.67 o                         
  -5   3   7       1143.92       1143.40        17.31 o                         
  -4   3   7       4762.92       4618.09       156.10 o                         
  -3   3   7       4531.86       4427.02       153.57 o                         
  -2   3   7       3183.31       3071.40        74.14 o                         
  -1   3   7       1301.98       1534.05        59.75 o                         
   0   3   7       6475.30       6879.55       237.85 o                         
   1   3   7       1740.10       1823.33       224.46 o                         
   2   3   7       4974.23       4478.77        83.22 o                         
   3   3   7       4402.71       4237.62        53.27 o                         
   4   3   7       3848.62       3573.72        57.49 o                         
   5   3   7        798.23        803.78        20.35 o                         
   6   3   7        124.79        119.50         9.17 o                         
   7   3   7        341.11        369.02        14.37 o                         
   8   3   7         88.68         89.84         6.45 o                         
   9   3   7        237.33        181.66         6.01 o                         
  -8   4   7        109.99        109.94         6.00 o                         
  -7   4   7        873.43        945.97        20.14 o                         
  -6   4   7       1484.15       1352.85        27.09 o                         
  -5   4   7        993.51        901.99        18.41 o                         
  -4   4   7       2387.31       2457.68        47.35 o                         
  -3   4   7       1089.21       1124.09        39.42 o                         
  -2   4   7        471.54        406.51        23.28 o                         
  -1   4   7       3328.82       3312.69       160.43 o                         
   0   4   7        167.81        225.94        16.26 o                         
   1   4   7       5098.28       4972.98       171.06 o                         
   2   4   7        356.27        396.49        12.34 o                         
   3   4   7        993.69        713.15        43.53 o                         
   4   4   7       2369.56       2403.72        53.67 o                         
   5   4   7        547.71        555.57        17.35 o                         
   6   4   7       1656.82       1675.63        34.36 o                         
   7   4   7        751.05        712.63        13.62 o                         
   8   4   7         88.38         83.42         6.05 o                         
  -8   5   7          9.02          9.72         4.13 o                         
  -7   5   7        521.59        542.67        30.73 o                         
  -6   5   7        188.69        224.49         9.11 o                         
  -5   5   7        807.57        823.67        13.22 o                         
  -4   5   7        770.65        651.36        17.19 o                         
  -3   5   7       7826.37       7644.47        91.69 o                         
  -2   5   7        377.88        396.06        19.82 o                         
  -1   5   7       2732.23       2603.86        64.03 o                         
   0   5   7         97.61        150.69        15.58 o                         
   1   5   7       2660.84       2768.70       121.11 o                         
   2   5   7        438.03        365.88        13.56 o                         
   3   5   7       6924.71       7042.91        69.90 o                         
   4   5   7        901.16        911.82        26.99 o                         
   5   5   7       1245.45       1308.24        15.16 o                         
   6   5   7        105.23        134.60         7.59 o                         
   7   5   7        558.81        507.61        13.45 o                         
   8   5   7         29.86         16.19         3.32 o                         
  -7   6   7        134.58        115.73         7.58 o                         
  -6   6   7       1883.35       1912.76        39.64 o                         
  -5   6   7        185.22        178.95         6.69 o                         
  -4   6   7       1342.00       1220.25        20.07 o                         
  -3   6   7        205.78        210.78        14.74 o                         
  -2   6   7       2411.78       2415.77        34.47 o                         
  -1   6   7        450.68        558.99        24.55 o                         
   0   6   7       5541.73       5426.85        49.66 o                         
   1   6   7        590.83        653.46        32.55 o                         
   2   6   7       1958.76       1926.63        17.29 o                         
   3   6   7        310.85        275.35         7.85 o                         
   4   6   7       1241.76       1195.13        14.97 o                         
   5   6   7        238.47        260.02         8.95 o                         
   6   6   7       2214.45       2163.28        58.60 o                         
   7   6   7         99.35         73.37         6.34 o                         
  -6   7   7          2.00          8.21         3.60 o                         
  -5   7   7        140.53        180.83         8.20 o                         
  -4   7   7        757.29        769.82        12.07 o                         
  -3   7   7        787.80        925.07        13.45 o                         
  -2   7   7        811.32        832.94        14.59 o                         
  -1   7   7        260.92        278.59         6.82 o                         
   0   7   7       1443.83       1491.39        13.84 o                         
   1   7   7        363.10        364.64        17.90 o                         
   2   7   7       1512.68       1553.79        16.49 o                         
   3   7   7        624.23        723.45        19.23 o                         
   4   7   7        523.83        538.22        15.48 o                         
   5   7   7        126.54        140.36         9.56 o                         
   6   7   7          4.59          9.24         6.02 o                         
  -5   8   7         34.93         33.48         2.59 o                         
  -4   8   7         92.05        103.15         4.86 o                         
  -3   8   7        440.76        549.42        16.30 o                         
  -2   8   7        106.69         98.22         8.08 o                         
  -1   8   7        897.60        969.98        16.43 o                         
   0   8   7         95.62        106.16         5.09 o                         
   1   8   7       1432.47       1537.86        18.21 o                         
   2   8   7         43.72         53.85         7.85 o                         
   3   8   7        362.49        370.68         9.95 o                         
   4   8   7         66.74         63.05         4.20 o                         
   5   8   7          3.49          4.83         4.05 o                         
  -3   9   7       1037.34        789.37        21.58 o                         
  -2   9   7        250.11        264.56         8.81 o                         
  -1   9   7        388.43        374.04        13.64 o                         
   0   9   7         16.62         13.41         4.52 o                         
   1   9   7        394.41        397.80         7.97 o                         
   2   9   7        269.05        271.29         8.13 o                         
   3   9   7       1041.65       1068.24        20.83 o                         
   0   0   8      14445.79      15259.21       261.55 o                         
   1   0   8      38650.22      36038.82       387.04 o                         
   2   0   8       3955.91       4170.61        97.28 o                         
   3   0   8      32226.28      33045.72       365.60 o                         
   4   0   8        430.60        574.25        29.64 o                         
   5   0   8       1301.58       1517.02        39.37 o                         
   6   0   8         11.46         65.08        10.50 o                         
   7   0   8        177.75        204.10        11.32 o                         
   8   0   8         23.76         23.08         7.42 o                         
   9   0   8         97.52         88.73        12.17 o                         
  -9   1   8        443.43        451.83         9.91 o                         
  -8   1   8        522.95        630.47        13.37 o                         
  -7   1   8       2056.31       2121.91        44.23 o                         
  -6   1   8       2269.87       2253.25        26.79 o                         
  -5   1   8        101.20        136.73        10.91 o                         
  -4   1   8        943.08       1030.01       119.62 o                         
  -3   1   8       1897.76       1985.29        47.45 o                         
  -2   1   8        192.84        255.54        22.59 o                         
  -1   1   8       6212.42       5874.59        65.52 o                         
   0   1   8       2381.38       2773.77        75.40 o                         
   1   1   8       6187.90       5798.00       148.89 o                         
   2   1   8        402.24        448.56        30.83 o                         
   3   1   8       1643.61       1434.61        58.38 o                         
   4   1   8        573.61        682.34        19.67 o                         
   5   1   8        107.34        169.13        31.84 o                         
   6   1   8       2855.13       2779.71        41.65 o                         
   7   1   8       2302.47       2434.47        30.39 o                         
   8   1   8        502.73        575.14        12.50 o                         
   9   1   8        331.20        313.13         9.78 o                         
  -9   2   8         48.60         59.20         6.66 o                         
  -8   2   8        182.46        226.60         9.58 o                         
  -7   2   8         66.55         94.49        11.25 o                         
  -6   2   8        746.93        836.82        45.36 o                         
  -5   2   8        298.25        372.61        27.18 o                         
  -4   2   8        339.32        474.18        25.64 o                         
  -3   2   8        693.12        735.74        27.94 o                         
  -2   2   8       4463.70       4391.65       224.71 o                         
  -1   2   8        441.55        357.35        29.97 o                         
   0   2   8        818.63       1035.52       273.12 o                         
   1   2   8        534.77        445.35        20.60 o                         
   2   2   8       3438.03       3173.77        81.04 o                         
   3   2   8        802.87        916.56        33.14 o                         
   4   2   8        344.69        360.43        14.66 o                         
   5   2   8        367.34        407.12        33.08 o                         
   6   2   8        750.59        803.15        28.17 o                         
   7   2   8        125.71        183.84        11.39 o                         
   8   2   8        185.52        160.52         8.46 o                         
   9   2   8         34.73         33.04         4.41 o                         
  -8   3   8        257.68        253.77        41.76 o                         
  -7   3   8       1639.49       1643.70        35.38 o                         
  -6   3   8       4077.13       3878.33        87.25 o                         
  -5   3   8       1489.30       1482.91        22.73 o                         
  -4   3   8        719.12        768.98        49.81 o                         
  -3   3   8       3856.29       3628.74        54.83 o                         
  -2   3   8        309.49        328.92        24.42 o                         
  -1   3   8       5904.11       6231.98       141.31 o                         
   0   3   8       3157.47       3036.92        84.14 o                         
   1   3   8       5133.89       5404.77       124.98 o                         
   2   3   8        331.36        247.83        17.33 o                         
   3   3   8       4398.24       4203.90        53.92 o                         
   4   3   8       1035.34       1036.78        24.47 o                         
   5   3   8       1419.03       1460.95        37.50 o                         
   6   3   8       3673.65       3823.43       145.63 o                         
   7   3   8       1597.08       1637.56        26.36 o                         
   8   3   8        362.51        341.83        45.12 o                         
  -8   4   8        165.61        165.15        29.59 o                         
  -7   4   8        408.96        411.46        12.65 o                         
  -6   4   8       1225.17       1212.03        20.59 o                         
  -5   4   8        556.61        584.58        58.60 o                         
  -4   4   8       3215.92       2805.95        75.38 o                         
  -3   4   8      15446.53      15275.51       151.79 o                         
  -2   4   8        655.86        586.35        52.35 o                         
  -1   4   8      10886.14      10496.78       108.97 o                         
   0   4   8       2840.98       2397.44        57.26 o                         
   1   4   8      10491.79      10308.87       111.24 o                         
   2   4   8        543.88        462.41        13.66 o                         
   3   4   8      15274.30      14228.75       802.93 o                         
   4   4   8       3297.74       3247.20        66.62 o                         
   5   4   8        405.53        409.54        32.81 o                         
   6   4   8        931.01        975.68        20.82 o                         
   7   4   8        314.85        301.32         8.13 o                         
   8   4   8        211.19        206.88        10.34 o                         
  -8   5   8        170.04        130.79         5.42 o                         
  -7   5   8        539.10        523.76        11.61 o                         
  -6   5   8        808.47        719.55        22.75 o                         
  -5   5   8        282.60        301.64         9.65 o                         
  -4   5   8        261.48        154.86        10.47 o                         
  -3   5   8         42.78         65.37         6.63 o                         
  -2   5   8        377.98        367.19        19.81 o                         
  -1   5   8        582.07        708.29        49.96 o                         
   0   5   8         43.04         46.89        12.59 o                         
   1   5   8        203.14        207.17        13.44 o                         
   2   5   8        360.84        376.39        13.81 o                         
   3   5   8         73.23         73.83         6.80 o                         
   4   5   8        239.65        341.28        10.90 o                         
   5   5   8        357.37        381.60        10.82 o                         
   6   5   8       1024.80        974.59        13.94 o                         
   7   5   8        696.07        647.55        28.92 o                         
  -7   6   8        126.51        107.08         6.64 o                         
  -6   6   8         22.15         51.51         6.53 o                         
  -5   6   8         25.93         26.57         5.09 o                         
  -4   6   8        618.57        689.73        13.43 o                         
  -3   6   8         43.96         40.19         7.00 o                         
  -2   6   8        757.23        820.76        34.20 o                         
  -1   6   8        319.07        270.28         8.47 o                         
   0   6   8         42.02         66.37        13.17 o                         
   1   6   8        171.78        157.89         6.20 o                         
   2   6   8        528.86        578.53         9.24 o                         
   3   6   8        127.64        108.79         7.58 o                         
   4   6   8        573.05        566.50        11.07 o                         
   5   6   8         18.13         19.32         5.19 o                         
   6   6   8         26.73         25.87         5.15 o                         
   7   6   8        152.95        128.35         6.51 o                         
  -6   7   8       1114.65       1057.23        24.63 o                         
  -5   7   8        441.75        415.64         8.65 o                         
  -4   7   8        724.82        715.06        11.67 o                         
  -3   7   8        678.69        684.60        14.86 o                         
  -2   7   8       1215.94       1246.34        17.52 o                         
  -1   7   8        672.90        688.26        13.49 o                         
   0   7   8       3976.75       3899.91        29.75 o                         
   1   7   8        450.67        442.43        15.48 o                         
   2   7   8       1263.45       1264.82        16.38 o                         
   3   7   8        824.23        838.86        20.15 o                         
   4   7   8        856.54        863.29        21.24 o                         
   5   7   8        415.49        411.49        23.95 o                         
   6   7   8        915.18        887.50        18.30 o                         
  -5   8   8        171.58        145.94         5.76 o                         
  -4   8   8        666.54        673.91        11.62 o                         
  -3   8   8       1257.72       1240.22        35.74 o                         
  -2   8   8         81.51         73.17         6.22 o                         
  -1   8   8        621.17        640.38        19.99 o                         
   0   8   8        356.89        314.57         7.68 o                         
   1   8   8        518.07        567.96         9.63 o                         
   2   8   8         45.18         53.09         6.50 o                         
   3   8   8       1268.78       1353.62        35.18 o                         
   4   8   8        713.24        725.99        24.75 o                         
   5   8   8        128.44         94.29         4.79 o                         
  -3   9   8         79.13         45.77         3.95 o                         
  -2   9   8         77.97         81.96         7.31 o                         
  -1   9   8        107.10        108.10         4.89 o                         
   0   9   8         16.09         27.82         4.39 o                         
   1   9   8         55.99         52.48         5.05 o                         
   2   9   8         90.06         96.75         8.13 o                         
   1   0   9        390.46        464.06        17.39 o                         
   2   0   9       2168.36       2219.50        68.99 o                         
   3   0   9       6692.35       6646.89       104.28 o                         
   4   0   9       6739.13       6611.26       155.60 o                         
   5   0   9       3434.32       3599.19        79.41 o                         
   6   0   9       3629.69       3661.06        46.32 o                         
   7   0   9         69.94         96.65        12.08 o                         
   8   0   9        416.91        426.89        19.10 o                         
   9   0   9          6.67          3.06         6.92 o                         
  -9   1   9        416.32        431.26        12.07 o                         
  -8   1   9        492.61        580.53        16.40 o                         
  -7   1   9        282.77        306.08        11.67 o                         
  -6   1   9       2105.87       2197.74        28.11 o                         
  -5   1   9        187.32        196.59        11.72 o                         
  -4   1   9       8205.29       8074.78       120.18 o                         
  -3   1   9       1296.37       1359.12        39.94 o                         
  -2   1   9       2550.32       2115.55        65.82 o                         
  -1   1   9        451.61        505.78        17.96 o                         
   0   1   9      19685.97      20543.39       336.02 o                         
   1   1   9        106.99         99.57        14.77 o                         
   2   1   9       3035.21       2630.86        77.02 o                         
   3   1   9       1294.34       1218.21        54.54 o                         
   4   1   9       7087.67       6884.37       161.91 o                         
   5   1   9        141.43        177.82        33.55 o                         
   6   1   9       2808.79       2878.63        46.32 o                         
   7   1   9        288.72        312.65        13.82 o                         
   8   1   9        328.59        365.92        10.33 o                         
   9   1   9        325.16        289.04        10.18 o                         
  -9   2   9        947.89        813.24        16.73 o                         
  -8   2   9         51.73         60.74        10.17 o                         
  -7   2   9        570.99        513.64        16.41 o                         
  -6   2   9       1290.11       1301.34        31.35 o                         
  -5   2   9        760.39        761.12        62.71 o                         
  -4   2   9       2013.98       2033.02        54.61 o                         
  -3   2   9       4343.96       4058.30       135.65 o                         
  -2   2   9       3612.41       3600.09        89.16 o                         
  -1   2   9        350.17        428.92        88.79 o                         
   0   2   9      32363.24      29941.91       675.94 o                         
   1   2   9        161.34        152.02        15.09 o                         
   2   2   9       3914.66       4109.25        75.75 o                         
   3   2   9       3848.20       3673.99        49.07 o                         
   4   2   9       1915.30       1835.66        33.10 o                         
   5   2   9       1024.15        862.61        56.32 o                         
   6   2   9       1012.82       1045.73        51.79 o                         
   7   2   9        632.16        637.47        32.82 o                         
   8   2   9        115.67        138.60        11.55 o                         
  -8   3   9          8.97          5.31         4.42 o                         
  -7   3   9        903.50        962.48        21.31 o                         
  -6   3   9       1232.16       1264.92        21.25 o                         
  -5   3   9         12.89         21.97         8.37 o                         
  -4   3   9       1929.46       1808.16        52.13 o                         
  -3   3   9        383.44        397.14        31.43 o                         
  -2   3   9       2483.75       2377.29        69.90 o                         
  -1   3   9       3048.90       3100.97        63.12 o                         
   0   3   9      12835.63      11884.89       199.03 o                         
   1   3   9       3264.10       3642.88       122.74 o                         
   2   3   9       1714.67       1666.15        33.34 o                         
   3   3   9        192.71        167.87         9.29 o                         
   4   3   9       2498.70       2534.85        51.35 o                         
   5   3   9         48.81         74.62        10.37 o                         
   6   3   9        845.21        937.47        21.30 o                         
   7   3   9        742.13        758.24        14.33 o                         
   8   3   9         42.64         37.48         6.17 o                         
  -8   4   9        215.89        180.45         5.04 o                         
  -7   4   9         52.10         86.55         7.75 o                         
  -6   4   9        911.59        881.39        16.45 o                         
  -5   4   9        693.91        649.16        21.94 o                         
  -4   4   9       3289.55       3056.27        54.38 o                         
  -3   4   9       1743.47       1655.09        49.61 o                         
  -2   4   9        605.13        591.70        66.97 o                         
  -1   4   9       1727.96       1556.61        46.55 o                         
   0   4   9       1003.23        882.01        34.17 o                         
   1   4   9        946.25       1046.82        59.11 o                         
   2   4   9        989.36        961.11        19.61 o                         
   3   4   9       1645.18       1777.97       123.91 o                         
   4   4   9       3163.96       3252.92        40.70 o                         
   5   4   9        750.11        739.61        13.38 o                         
   6   4   9        799.59        769.70        20.56 o                         
   7   4   9         94.88         86.82         5.88 o                         
   8   4   9        183.97        179.09         9.33 o                         
  -7   5   9         33.31         30.73         3.96 o                         
  -6   5   9       1318.01       1143.52        21.49 o                         
  -5   5   9        212.00        201.37         8.86 o                         
  -4   5   9       2839.67       2702.42        42.18 o                         
  -3   5   9       1610.68       1607.67        66.07 o                         
  -2   5   9        688.97        613.60        24.17 o                         
  -1   5   9        282.71        294.02        23.69 o                         
   0   5   9       4453.15       4252.08        69.55 o                         
   1   5   9        515.57        434.23        26.84 o                         
   2   5   9        596.72        606.62        40.92 o                         
   3   5   9       1912.44       1813.05        22.20 o                         
   4   5   9       2267.75       2173.44        26.55 o                         
   5   5   9        154.34        158.54         6.98 o                         
   6   5   9       1802.50       1570.30        57.81 o                         
   7   5   9         54.98         49.78         4.90 o                         
  -7   6   9        422.00        409.72         9.89 o                         
  -6   6   9        399.04        480.71        11.42 o                         
  -5   6   9        479.53        530.76        10.90 o                         
  -4   6   9        268.66        266.58        10.90 o                         
  -3   6   9       2074.33       2024.21        27.31 o                         
  -2   6   9        767.85        758.60        20.34 o                         
  -1   6   9        608.31        616.48        11.08 o                         
   0   6   9       3143.99       3064.88        26.71 o                         
   1   6   9        905.59        908.02        19.16 o                         
   2   6   9       1083.68       1053.38        13.20 o                         
   3   6   9       2158.14       2092.19        21.93 o                         
   4   6   9        210.05        189.24         8.94 o                         
   5   6   9        619.35        602.91        12.64 o                         
   6   6   9        373.80        412.11        21.30 o                         
   7   6   9        501.73        499.15        11.14 o                         
  -6   7   9         76.16         47.58         4.91 o                         
  -5   7   9         56.55         49.55         4.50 o                         
  -4   7   9        104.63         82.76         5.61 o                         
  -3   7   9        197.95        177.82         7.71 o                         
  -2   7   9        525.01        513.67        13.16 o                         
  -1   7   9        762.63        783.57        12.34 o                         
   0   7   9        843.51        822.66        22.88 o                         
   1   7   9       1026.42       1040.27        13.12 o                         
   2   7   9        355.93        357.09        11.81 o                         
   3   7   9        237.61        198.91         9.91 o                         
   4   7   9        263.10        265.35         9.31 o                         
   5   7   9         44.87         37.18         9.43 o                         
   6   7   9         52.73         48.58         5.64 o                         
  -5   8   9          3.99          4.83         2.86 o                         
  -4   8   9        168.45        143.25         7.84 o                         
  -3   8   9        280.26        239.72         7.07 o                         
  -2   8   9        154.78        190.75         7.16 o                         
  -1   8   9        542.79        484.17        11.10 o                         
   0   8   9         66.33         92.53         7.34 o                         
   1   8   9        356.56        347.89        20.23 o                         
   2   8   9        390.51        411.95         8.48 o                         
   3   8   9        268.59        298.95        69.35 o                         
   4   8   9        185.71        206.45        12.97 o                         
  -3   9   9        483.90        347.13         8.00 o                         
  -2   9   9         44.44         56.99         6.42 o                         
  -1   9   9        429.93        525.29        10.29 o                         
   0   9   9        504.21        486.83         8.23 o                         
   1   9   9        488.81        563.18        21.56 o                         
   2   9   9         34.20         36.78         3.95 o                         
   0   0  10      10879.07      10766.61       193.85 o                         
   1   0  10          0.45         25.51         9.32 o                         
   2   0  10       1833.71       1669.27        40.95 o                         
   3   0  10         55.64        115.09        17.94 o                         
   4   0  10          6.16         26.36         8.05 o                         
   5   0  10        156.61        146.50        17.46 o                         
   6   0  10       5989.11       6047.56        61.31 o                         
   7   0  10        169.31        183.66        11.01 o                         
   8   0  10        665.80        753.72        17.31 o                         
   9   0  10          0.05         -1.17         6.08 o                         
  -8   1  10          4.42          8.36         6.64 o                         
  -7   1  10        320.24        297.56        16.93 o                         
  -6   1  10        317.51        341.52        18.21 o                         
  -5   1  10        353.42        396.78        14.82 o                         
  -4   1  10        272.60        292.77        14.36 o                         
  -3   1  10      19048.44      18477.06       372.91 o                         
  -2   1  10       3052.39       3226.72        87.77 o                         
  -1   1  10       9539.92       8639.96       211.13 o                         
   0   1  10        474.26        578.71        35.96 o                         
   1   1  10       9697.56       9560.30       411.13 o                         
   2   1  10       2245.44       2185.26        71.43 o                         
   3   1  10      20379.29      19469.24       338.54 o                         
   4   1  10        504.04        567.86        45.39 o                         
   5   1  10        391.52        435.83        18.69 o                         
   6   1  10        228.64        256.71        25.85 o                         
   7   1  10        366.71        362.76        12.60 o                         
   8   1  10         18.80         34.61         6.76 o                         
   9   1  10         25.96         26.22         5.16 o                         
  -9   2  10        401.72        250.49         7.67 o                         
  -8   2  10         21.96         29.02         6.62 o                         
  -7   2  10       4725.38       4837.14       144.11 o                         
  -6   2  10        245.22        218.70        14.06 o                         
  -5   2  10       1978.03       1879.19        30.27 o                         
  -4   2  10        342.25        347.16        16.19 o                         
  -3   2  10       3857.41       3631.57        60.35 o                         
  -2   2  10       1947.61       1969.72        65.25 o                         
  -1   2  10       6046.79       5737.17       216.20 o                         
   0   2  10        687.67        639.85        39.25 o                         
   1   2  10       7543.62       6933.82        85.27 o                         
   2   2  10       1988.19       1890.84       121.75 o                         
   3   2  10       3944.83       3792.43        51.65 o                         
   4   2  10        326.97        354.81        26.28 o                         
   5   2  10       2066.65       2021.44        58.38 o                         
   6   2  10        339.26        346.21        14.76 o                         
   7   2  10       4490.01       4102.51        54.29 o                         
   8   2  10         35.42         49.00         7.44 o                         
  -8   3  10        106.67        105.51         5.44 o                         
  -7   3  10        150.86        161.62         8.84 o                         
  -6   3  10        374.50        315.68        12.14 o                         
  -5   3  10       1034.03       1018.97        20.17 o                         
  -4   3  10        340.17        297.73        34.10 o                         
  -3   3  10       9091.16       9067.63       379.16 o                         
  -2   3  10       4082.93       3959.66        57.59 o                         
  -1   3  10       5511.36       5384.27        96.16 o                         
   0   3  10       1942.05       2027.59       116.08 o                         
   1   3  10       5407.70       5958.62       282.41 o                         
   2   3  10       4666.14       4457.71        66.92 o                         
   3   3  10       8741.85       8746.85       105.77 o                         
   4   3  10        201.96        180.28        10.59 o                         
   5   3  10        824.98        818.28        32.10 o                         
   6   3  10        448.56        419.85        12.89 o                         
   7   3  10        130.83        135.74         8.36 o                         
   8   3  10        166.16        174.31        11.68 o                         
  -8   4  10        396.99        284.69         8.74 o                         
  -7   4  10        221.62        188.16         8.27 o                         
  -6   4  10       2714.71       2404.40        35.83 o                         
  -5   4  10       1238.09       1154.00        20.33 o                         
  -4   4  10        553.78        508.77        85.03 o                         
  -3   4  10        763.57        770.55        47.82 o                         
  -2   4  10         65.40        137.82        18.08 o                         
  -1   4  10        331.38        304.61        23.07 o                         
   0   4  10       2504.63       2210.59        31.82 o                         
   1   4  10        214.52        181.25         9.70 o                         
   2   4  10        173.27        164.48        12.42 o                         
   3   4  10        743.82        685.03        53.29 o                         
   4   4  10        655.28        502.27        17.24 o                         
   5   4  10       1166.40       1093.91        18.18 o                         
   6   4  10       2743.34       2788.96        32.66 o                         
   7   4  10        267.70        253.19         9.25 o                         
   8   4  10        385.72        367.11        11.32 o                         
  -7   5  10         16.48         24.31         4.10 o                         
  -6   5  10         88.07        137.53         8.38 o                         
  -5   5  10        601.79        611.94        12.98 o                         
  -4   5  10       1504.87       1573.23        35.09 o                         
  -3   5  10       3588.69       3391.29        43.18 o                         
  -2   5  10        121.09        190.13        13.65 o                         
  -1   5  10       5534.07       5300.91        96.10 o                         
   0   5  10        108.94         85.55        24.72 o                         
   1   5  10       5719.15       5387.16       220.49 o                         
   2   5  10          7.56         28.43         7.59 o                         
   3   5  10       3958.32       3643.89        53.93 o                         
   4   5  10       1828.72       1744.73        24.14 o                         
   5   5  10        562.99        528.43        10.02 o                         
   6   5  10         84.92         91.50        11.76 o                         
   7   5  10         11.90         10.35         5.27 o                         
  -6   6  10        245.53        239.85         8.16 o                         
  -5   6  10         50.23         54.80         5.61 o                         
  -4   6  10        330.88        348.46        11.36 o                         
  -3   6  10        314.30        319.44        13.75 o                         
  -2   6  10        762.50        769.60        27.34 o                         
  -1   6  10        847.50        829.91        13.97 o                         
   0   6  10       4377.10       4165.02        31.96 o                         
   1   6  10       1211.49       1255.98        27.70 o                         
   2   6  10        814.08        819.62        20.23 o                         
   3   6  10        307.03        348.17        10.16 o                         
   4   6  10        331.34        325.44        17.77 o                         
   5   6  10         68.04         67.23         5.36 o                         
   6   6  10        242.82        191.85         7.49 o                         
   7   6  10        693.66        517.01        10.40 o                         
  -6   7  10         94.14         70.41         4.79 o                         
  -5   7  10         30.82         34.07         3.19 o                         
  -4   7  10        149.99        139.46         5.79 o                         
  -3   7  10       1598.69       1527.39        18.48 o                         
  -2   7  10        446.75        402.53        12.50 o                         
  -1   7  10         58.86         60.77         6.14 o                         
   0   7  10         16.09         54.54        13.95 o                         
   1   7  10         72.60         74.23         6.49 o                         
   2   7  10        581.96        662.83        27.28 o                         
   3   7  10       1748.36       1740.56        20.11 o                         
   4   7  10        119.74        135.56         7.32 o                         
   5   7  10         22.75         34.20         8.51 o                         
   6   7  10        112.97         99.04         5.38 o                         
  -4   8  10        401.60        403.60        11.43 o                         
  -3   8  10        165.17        169.51         7.65 o                         
  -2   8  10        235.94        246.18         7.88 o                         
  -1   8  10         24.30         25.87         5.67 o                         
   0   8  10       1439.04       1546.77        30.23 o                         
   1   8  10          4.70          9.99         4.84 o                         
   2   8  10        221.69        219.69         5.87 o                         
   3   8  10        135.73        163.40         7.90 o                         
   4   8  10        428.38        425.24        13.11 o                         
  -2   9  10         28.32         34.12         5.06 o                         
  -1   9  10        216.51        217.09         7.32 o                         
   0   9  10          9.35         10.73         3.32 o                         
   1   9  10        220.62        204.60         7.22 o                         
   2   9  10          5.85          4.15         2.93 o                         
   1   0  11       2273.12       2265.33        41.54 o                         
   2   0  11        445.53        535.67        40.69 o                         
   3   0  11        239.24        287.79        23.69 o                         
   4   0  11       6988.03       6896.60       158.86 o                         
   5   0  11       1393.80       1227.03        49.23 o                         
   6   0  11        853.74        774.04        17.37 o                         
   7   0  11         20.03         31.13        11.36 o                         
   8   0  11        219.81        244.19         9.00 o                         
   9   0  11         18.53         22.11         5.07 o                         
  -8   1  11         72.47         68.83        10.24 o                         
  -7   1  11        783.53        763.06        47.48 o                         
  -6   1  11       2384.40       2088.25       122.68 o                         
  -5   1  11       2316.16       2279.70        49.21 o                         
  -4   1  11       3289.00       3270.74        69.49 o                         
  -3   1  11       2187.73       2054.10        53.53 o                         
  -2   1  11       4786.86       4513.28       111.89 o                         
  -1   1  11        443.98        399.21        16.02 o                         
   0   1  11      12927.55      13959.55       460.18 o                         
   1   1  11        526.76        432.45        23.39 o                         
   2   1  11       4289.27       3954.66       104.12 o                         
   3   1  11       2681.35       2541.82        44.36 o                         
   4   1  11       4132.34       3968.97        63.10 o                         
   5   1  11       3014.68       2772.39        51.56 o                         
   6   1  11       2166.25       2136.12        89.69 o                         
   7   1  11        436.17        500.82        18.44 o                         
   8   1  11        177.02        200.52        13.05 o                         
  -8   2  11         45.19         53.67         6.68 o                         
  -7   2  11       1124.34       1134.47        71.74 o                         
  -6   2  11       1288.35       1285.03        26.29 o                         
  -5   2  11        847.32        808.70        25.74 o                         
  -4   2  11       2744.02       2829.90        49.78 o                         
  -3   2  11       3951.50       3680.10        57.46 o                         
  -2   2  11       8301.94       7429.96       156.88 o                         
  -1   2  11        145.47        166.00        22.71 o                         
   0   2  11      18098.87      17075.10       299.59 o                         
   1   2  11         11.37         33.48         7.60 o                         
   2   2  11       7826.65       6972.61        80.82 o                         
   3   2  11       4584.81       4377.92        68.41 o                         
   4   2  11       2824.64       2878.54        53.72 o                         
   5   2  11        542.66        504.64        13.00 o                         
   6   2  11       1362.95       1337.72        25.97 o                         
   7   2  11        983.86        908.37        24.48 o                         
   8   2  11         41.80         49.88         7.08 o                         
  -8   3  11         67.04         68.87         8.34 o                         
  -7   3  11        562.77        545.25        14.49 o                         
  -6   3  11        941.86        958.96        21.53 o                         
  -5   3  11        533.49        486.54        17.81 o                         
  -4   3  11       1842.95       1859.44       108.56 o                         
  -3   3  11        291.59        334.82        37.65 o                         
  -2   3  11       4890.42       4696.39       261.74 o                         
  -1   3  11       3303.06       3065.63        41.76 o                         
   0   3  11      13459.34      13348.12       456.77 o                         
   1   3  11       2884.66       2725.55        40.81 o                         
   2   3  11       5935.69       5566.31       107.76 o                         
   3   3  11        288.35        302.70        15.01 o                         
   4   3  11       1287.09       1272.22        65.33 o                         
   5   3  11        345.82        351.39        11.24 o                         
   6   3  11       1279.37       1262.89        20.48 o                         
   7   3  11        880.57        915.57        15.18 o                         
   8   3  11         16.50         18.41         7.43 o                         
  -8   4  11        144.28        134.35         6.46 o                         
  -7   4  11          7.63         16.64         9.25 o                         
  -6   4  11        319.22        296.17        12.57 o                         
  -5   4  11        181.50        182.88        23.38 o                         
  -4   4  11       4757.77       4693.86        93.27 o                         
  -3   4  11        616.96        626.31        69.77 o                         
  -2   4  11       1851.24       1821.58        88.51 o                         
  -1   4  11       1776.60       1720.15        33.23 o                         
   0   4  11         39.04         44.92         6.79 o                         
   1   4  11       2470.99       2458.08        31.86 o                         
   2   4  11        984.58        839.28        22.89 o                         
   3   4  11        583.44        501.10        21.90 o                         
   4   4  11       5023.88       4917.43        90.55 o                         
   5   4  11        120.71        127.85         8.45 o                         
   6   4  11        408.12        370.96        11.52 o                         
   7   4  11         77.36         64.12         7.09 o                         
   8   4  11        192.14        166.41         7.45 o                         
  -7   5  11        324.46        358.32        10.60 o                         
  -6   5  11       2017.32       2027.65        50.64 o                         
  -5   5  11        856.36        904.88        18.57 o                         
  -4   5  11       1168.67       1249.26        44.69 o                         
  -3   5  11       2768.59       2544.96        65.03 o                         
  -2   5  11        497.47        495.85        19.03 o                         
  -1   5  11       1135.25       1161.11        60.65 o                         
   0   5  11       2039.82       1825.64        35.79 o                         
   1   5  11        815.40        791.09        41.10 o                         
   2   5  11        681.21        630.97        12.45 o                         
   3   5  11       2500.40       2487.41        39.02 o                         
   4   5  11       1586.62       1608.18        34.22 o                         
   5   5  11       1263.38       1242.99        30.11 o                         
   6   5  11       1612.24       1604.11        30.11 o                         
   7   5  11        231.99        235.79         6.91 o                         
  -6   6  11        423.82        400.50         9.73 o                         
  -5   6  11        491.39        443.70        10.41 o                         
  -4   6  11        268.07        260.79        10.10 o                         
  -3   6  11       2128.65       1960.17        42.91 o                         
  -2   6  11        759.96        794.67        24.63 o                         
  -1   6  11        451.11        458.65        10.10 o                         
   0   6  11       3340.82       3459.63        47.29 o                         
   1   6  11        241.04        222.10         8.06 o                         
   2   6  11        525.28        538.43        14.39 o                         
   3   6  11       2645.15       2527.25        29.27 o                         
   4   6  11        371.33        386.34         9.09 o                         
   5   6  11        343.03        307.41        14.29 o                         
   6   6  11        464.00        417.31        30.00 o                         
  -6   7  11         77.27         54.63         3.79 o                         
  -5   7  11         37.57         54.35         7.48 o                         
  -4   7  11        424.95        429.34        15.78 o                         
  -3   7  11        115.87        168.28         8.76 o                         
  -2   7  11        497.57        499.34        20.68 o                         
  -1   7  11        277.18        296.33         9.33 o                         
   0   7  11       1693.35       1638.59        35.24 o                         
   1   7  11        149.58        150.23        14.84 o                         
   2   7  11        692.63        707.83        10.15 o                         
   3   7  11         70.45         74.57        12.16 o                         
   4   7  11        248.77        248.77         9.79 o                         
   5   7  11          6.44         15.37         7.64 o                         
   6   7  11         72.00         50.13         3.78 o                         
  -4   8  11        268.04        240.24        11.78 o                         
  -3   8  11        500.00        586.16        14.96 o                         
  -2   8  11        117.13        125.10         6.11 o                         
  -1   8  11        297.55        312.35        11.17 o                         
   0   8  11         33.18         47.52         6.14 o                         
   1   8  11        492.70        507.21         8.31 o                         
   2   8  11         32.37         45.10         4.93 o                         
   3   8  11        482.58        484.76        15.41 o                         
   4   8  11        254.60        262.26         9.66 o                         
  -2   9  11         43.71         38.06         2.99 o                         
  -1   9  11        487.40        415.31         6.45 o                         
   0   9  11        180.67        194.06         4.64 o                         
   1   9  11        435.41        376.58        11.36 o                         
   2   9  11         47.66         35.62         3.60 o                         
   0   0  12       4383.94       3874.06        95.61 o                         
   1   0  12      12975.02      11876.87       135.21 o                         
   2   0  12        294.50        338.99        21.09 o                         
   3   0  12      20675.81      19269.42       243.07 o                         
   4   0  12        514.42        528.89        32.14 o                         
   5   0  12       2115.37       2048.55        44.80 o                         
   6   0  12        653.03        698.95        20.81 o                         
   7   0  12         18.43         24.94         8.86 o                         
   8   0  12          9.87         14.09         6.22 o                         
   9   0  12        188.59        166.73         6.01 o                         
  -8   1  12        313.68        307.76        10.51 o                         
  -7   1  12       2290.85       2553.58        37.62 o                         
  -6   1  12       1774.78       1715.51        34.82 o                         
  -5   1  12       1436.82       1348.10        19.98 o                         
  -4   1  12        529.23        470.24        34.89 o                         
  -3   1  12       2401.40       2173.54        61.93 o                         
  -2   1  12        677.67        635.50        41.16 o                         
  -1   1  12       3419.39       3487.87        64.66 o                         
   0   1  12         82.81        121.91        17.69 o                         
   1   1  12       3492.57       3285.28        65.98 o                         
   2   1  12       1147.10       1011.75        50.93 o                         
   3   1  12       2675.20       2802.00        65.10 o                         
   4   1  12        816.55        750.53        24.08 o                         
   5   1  12       1407.82       1356.85        21.22 o                         
   6   1  12       1799.20       1805.04        28.45 o                         
   7   1  12       2167.79       2282.24        42.62 o                         
   8   1  12        256.74        248.51        30.30 o                         
  -8   2  12        174.62        198.52         8.00 o                         
  -7   2  12         59.44         76.65         8.83 o                         
  -6   2  12        179.13        184.80        11.64 o                         
  -5   2  12        345.48        352.10        15.41 o                         
  -4   2  12        245.00        260.38        23.46 o                         
  -3   2  12         18.95         24.56        12.53 o                         
  -2   2  12       6291.43       5899.38       131.34 o                         
  -1   2  12       1380.09       2006.26       123.31 o                         
   0   2  12          9.98          4.62        12.28 o                         
   1   2  12       1797.93       2036.56        61.91 o                         
   2   2  12       6721.00       6841.86        92.81 o                         
   3   2  12         18.37         27.59         9.54 o                         
   4   2  12        120.56        118.74        12.77 o                         
   5   2  12        357.86        405.59        26.42 o                         
   6   2  12        114.61        103.88        11.65 o                         
   7   2  12          8.23         41.34        19.23 o                         
   8   2  12         74.75         82.56        13.36 o                         
  -8   3  12         69.50         69.33         5.22 o                         
  -7   3  12       2162.49       2042.08       136.72 o                         
  -6   3  12       1340.18       1264.47        25.64 o                         
  -5   3  12       1595.27       1590.35        30.90 o                         
  -4   3  12       2116.24       2011.76        27.60 o                         
  -3   3  12       2771.46       2831.35        88.69 o                         
  -2   3  12        693.69        652.50        18.84 o                         
  -1   3  12        712.34        643.56        24.09 o                         
   0   3  12      12589.52      12121.54       230.41 o                         
   1   3  12        950.74        937.23        26.77 o                         
   2   3  12        816.73        721.46        27.22 o                         
   3   3  12       2300.10       1922.53        54.99 o                         
   4   3  12       1698.50       1608.52        61.61 o                         
   5   3  12       1803.50       1723.33        25.13 o                         
   6   3  12       1279.46       1233.88        24.14 o                         
   7   3  12       2240.30       2200.40       154.14 o                         
   8   3  12         57.07         54.09         6.91 o                         
  -8   4  12         53.51         39.08         3.60 o                         
  -7   4  12         86.40        101.47         9.84 o                         
  -6   4  12        692.42        642.32        24.93 o                         
  -5   4  12        764.78        754.29        20.43 o                         
  -4   4  12        804.58        770.43        29.74 o                         
  -3   4  12       9818.05       9785.79       108.84 o                         
  -2   4  12         10.35         21.57        10.87 o                         
  -1   4  12       4264.53       4210.31        49.52 o                         
   0   4  12        983.54        882.60        19.65 o                         
   1   4  12       4544.53       4541.23       192.72 o                         
   2   4  12          7.91         12.05        11.32 o                         
   3   4  12       9941.95       9571.98       125.94 o                         
   4   4  12        542.56        519.65        26.22 o                         
   5   4  12        846.49        841.47        22.68 o                         
   6   4  12        819.62        830.96        15.91 o                         
   7   4  12        129.91        130.97         6.07 o                         
   8   4  12         24.75         15.86         3.77 o                         
  -7   5  12        337.70        294.21         7.07 o                         
  -6   5  12        547.17        602.60        16.29 o                         
  -5   5  12         35.49         23.39         9.38 o                         
  -4   5  12         97.17        131.13        17.56 o                         
  -3   5  12         78.43         80.66         8.45 o                         
  -2   5  12        693.41        648.42        12.83 o                         
  -1   5  12       1987.73       1892.63        24.26 o                         
   0   5  12         18.06         39.13         8.39 o                         
   1   5  12       1879.51       1925.69        27.22 o                         
   2   5  12       1051.11        943.07        15.86 o                         
   3   5  12        131.51        128.69         8.42 o                         
   4   5  12        156.13        158.16        32.17 o                         
   5   5  12        143.74        133.14         8.82 o                         
   6   5  12        473.15        443.61        13.15 o                         
   7   5  12        273.13        242.09         7.68 o                         
  -6   6  12         81.52         89.92         9.54 o                         
  -5   6  12         14.47         16.61         5.14 o                         
  -4   6  12        130.05        149.44        15.65 o                         
  -3   6  12         63.12         44.27        11.82 o                         
  -2   6  12        526.50        494.33        31.79 o                         
  -1   6  12        981.64        837.55        33.82 o                         
   0   6  12         14.35         44.97         8.24 o                         
   1   6  12       1215.62       1193.25        56.86 o                         
   2   6  12        582.68        612.55        14.67 o                         
   3   6  12         61.05         54.88         8.63 o                         
   4   6  12         58.28         58.24         5.82 o                         
   5   6  12          0.79          2.42         5.40 o                         
   6   6  12         61.23         48.07         4.52 o                         
  -5   7  12        258.84        266.88        10.77 o                         
  -4   7  12        586.99        603.41        22.18 o                         
  -3   7  12        662.04        711.15        23.27 o                         
  -2   7  12       1244.36       1309.49        34.89 o                         
  -1   7  12        270.37        229.42         8.42 o                         
   0   7  12       4798.95       4714.96        41.83 o                         
   1   7  12        388.10        391.42         9.04 o                         
   2   7  12       1309.84       1333.98        19.75 o                         
   3   7  12        510.87        543.06        14.25 o                         
   4   7  12        518.54        473.89        11.54 o                         
   5   7  12        322.86        366.69        11.94 o                         
  -4   8  12        552.51        565.37        40.01 o                         
  -3   8  12        893.70        809.86        13.92 o                         
  -2   8  12         72.34         90.55         5.31 o                         
  -1   8  12        354.42        358.02        10.99 o                         
   0   8  12         30.31         65.77         5.89 o                         
   1   8  12        460.51        487.00         8.46 o                         
   2   8  12         68.97         87.44         5.93 o                         
   3   8  12        800.03        814.83        18.93 o                         
   4   8  12        453.57        417.59        11.30 o                         
  -2   9  12         25.16         18.26         2.99 o                         
  -1   9  12        176.16        168.35         3.64 o                         
   0   9  12         10.54         10.60         2.12 o                         
   1   9  12         99.96         78.87         5.77 o                         
   1   0  13        741.91        687.37        24.43 o                         
   2   0  13        737.66        496.14        25.89 o                         
   3   0  13        130.70        142.02        21.55 o                         
   4   0  13       3145.62       2766.70        94.92 o                         
   5   0  13         59.33         67.24        10.18 o                         
   6   0  13        715.48        807.39        17.85 o                         
   7   0  13       1274.27       1227.80        22.26 o                         
   8   0  13        694.67        743.88        16.47 o                         
  -8   1  13        195.93        184.96        12.66 o                         
  -7   1  13        542.91        606.96        89.20 o                         
  -6   1  13       1033.32        998.77        29.50 o                         
  -5   1  13       1727.91       1771.21        23.63 o                         
  -4   1  13       3048.24       2890.46        68.87 o                         
  -3   1  13       5446.19       4630.45        90.15 o                         
  -2   1  13       3561.44       3139.94       127.98 o                         
  -1   1  13        241.45        212.13        15.74 o                         
   0   1  13      11936.04      12583.63       157.90 o                         
   1   1  13        134.09        132.84        17.13 o                         
   2   1  13       4795.81       4668.37       353.72 o                         
   3   1  13       6504.58       5845.83       103.69 o                         
   4   1  13       2642.11       2428.03        46.47 o                         
   5   1  13       1221.39       1222.31        24.89 o                         
   6   1  13       1263.33       1213.60        17.80 o                         
   7   1  13        555.27        506.52        31.90 o                         
   8   1  13        143.09        154.15        11.66 o                         
  -8   2  13          0.59          7.54         4.88 o                         
  -7   2  13        371.17        370.49        29.51 o                         
  -6   2  13       2183.02       2166.08       121.27 o                         
  -5   2  13          3.04         11.24         7.46 o                         
  -4   2  13       1189.19       1125.55        57.40 o                         
  -3   2  13         62.73         71.85        18.14 o                         
  -2   2  13       3849.22       3261.19       412.60 o                         
  -1   2  13        691.77        713.59        31.55 o                         
   0   2  13      24614.00      25328.33       240.30 o                         
   1   2  13        709.89        735.70        26.50 o                         
   2   2  13       4183.39       3505.39        58.52 o                         
   3   2  13         14.67         15.24        10.00 o                         
   4   2  13       1286.45       1091.79        27.51 o                         
   5   2  13         10.20         18.85         8.52 o                         
   6   2  13       1882.19       1843.16       152.03 o                         
   7   2  13        469.99        506.69        34.66 o                         
   8   2  13         33.66         48.96         5.25 o                         
  -8   3  13        109.52        141.00        15.86 o                         
  -7   3  13        414.34        432.41        27.26 o                         
  -6   3  13        322.31        344.48        15.08 o                         
  -5   3  13         31.06         49.72         8.26 o                         
  -4   3  13       1895.60       1917.57        34.32 o                         
  -3   3  13        531.12        494.23        38.99 o                         
  -2   3  13       3914.48       4163.16        79.99 o                         
  -1   3  13         14.58         30.49        12.07 o                         
   0   3  13       9641.37       9538.29       124.11 o                         
   1   3  13         21.26         61.24        24.87 o                         
   2   3  13       2828.45       2496.55        95.56 o                         
   3   3  13        881.79        901.61        24.87 o                         
   4   3  13       2687.78       2601.64        78.62 o                         
   5   3  13         50.43         62.45         8.05 o                         
   6   3  13        227.46        213.95         8.73 o                         
   7   3  13        322.72        309.92        11.59 o                         
   8   3  13        196.69        214.69         8.71 o                         
  -7   4  13        512.57        511.72        43.60 o                         
  -6   4  13        391.90        437.45        21.18 o                         
  -5   4  13        109.68         96.32        14.83 o                         
  -4   4  13       1100.80       1193.66        26.52 o                         
  -3   4  13        649.27        636.76        12.80 o                         
  -2   4  13         97.60        101.21        41.11 o                         
  -1   4  13       1746.37       1622.06        28.80 o                         
   0   4  13        155.17        190.95        17.11 o                         
   1   4  13       1428.42       1414.10        37.72 o                         
   2   4  13        170.79        128.96        18.08 o                         
   3   4  13        680.53        707.39        18.75 o                         
   4   4  13       1170.68       1286.35        28.13 o                         
   5   4  13        268.76        287.84        14.08 o                         
   6   4  13        262.88        287.32        12.12 o                         
   7   4  13        443.45        384.18         9.49 o                         
   8   4  13        264.89        139.36         4.78 o                         
  -7   5  13        162.18        120.63         7.01 o                         
  -6   5  13        456.81        446.89         8.11 o                         
  -5   5  13       1247.37       1245.67        99.83 o                         
  -4   5  13       1014.50       1027.93        23.87 o                         
  -3   5  13       4296.07       4094.38        72.41 o                         
  -2   5  13        589.15        654.93        13.08 o                         
  -1   5  13        544.50        564.20        14.25 o                         
   0   5  13        690.64        892.71        48.28 o                         
   1   5  13        521.58        471.07         9.76 o                         
   2   5  13        836.82        865.17        23.97 o                         
   3   5  13       4654.37       4557.41        69.30 o                         
   4   5  13       1019.21        952.12        22.07 o                         
   5   5  13        822.96        751.68        17.40 o                         
   6   5  13        559.47        552.60        10.95 o                         
   7   5  13        151.26         91.83         7.51 o                         
  -6   6  13        821.12        833.71        18.93 o                         
  -5   6  13        155.02        213.35        11.04 o                         
  -4   6  13       1013.69       1009.63        29.85 o                         
  -3   6  13        263.45        259.59        26.57 o                         
  -2   6  13        905.65        927.08        17.37 o                         
  -1   6  13         93.15        105.11         9.50 o                         
   0   6  13       4827.88       4757.13        40.14 o                         
   1   6  13         42.51         49.98         6.06 o                         
   2   6  13       1153.91       1206.77        19.93 o                         
   3   6  13        170.56        170.33         8.46 o                         
   4   6  13       1124.13       1192.02        24.12 o                         
   5   6  13        136.83        184.46         7.96 o                         
   6   6  13        550.23        524.51        46.70 o                         
  -5   7  13        158.36        157.30         8.42 o                         
  -4   7  13        277.99        259.92         9.61 o                         
  -3   7  13         97.66         84.48        10.68 o                         
  -2   7  13        874.44        938.22        14.25 o                         
  -1   7  13         57.37         48.96         7.07 o                         
   0   7  13        502.50        506.51        10.62 o                         
   1   7  13         34.46         43.28         5.37 o                         
   2   7  13        480.75        476.42        10.30 o                         
   3   7  13        175.61        201.13         9.36 o                         
   4   7  13        402.15        363.38        14.89 o                         
  -4   8  13          9.97          9.94         2.34 o                         
  -3   8  13        334.88        331.59        11.22 o                         
  -2   8  13         57.49         52.65         4.37 o                         
  -1   8  13        807.52        931.11        16.30 o                         
   0   8  13         63.02         56.56         5.26 o                         
   1   8  13        490.03        537.22         8.24 o                         
   2   8  13         31.41         32.84         6.19 o                         
   3   8  13        376.58        345.92        10.90 o                         
   4   8  13         11.48          7.61         3.95 o                         
  -1   9  13        231.00        197.70         4.11 o                         
   1   9  13        235.88        225.85         6.92 o                         
   0   0  14       2624.76       2705.16        78.08 o                         
   1   0  14        213.45        247.05        17.03 o                         
   2   0  14         66.35         49.76         9.01 o                         
   3   0  14       1293.69       1242.37        46.30 o                         
   4   0  14        476.93        384.50        30.41 o                         
   5   0  14        239.48        259.63        12.72 o                         
   6   0  14       2697.70       2540.46        33.20 o                         
   7   0  14        367.80        354.49        14.83 o                         
   8   0  14        348.20        302.34        13.95 o                         
  -8   1  14         74.85        105.63         6.83 o                         
  -7   1  14        143.40        185.20        21.53 o                         
  -6   1  14        620.59        652.98        20.54 o                         
  -5   1  14       1618.68       1543.71        23.44 o                         
  -4   1  14        248.70        259.77        26.23 o                         
  -3   1  14       9673.15       9166.67       196.81 o                         
  -2   1  14       2034.39       1698.90        99.40 o                         
  -1   1  14       7491.47       7251.16       187.03 o                         
   0   1  14       6781.69       7036.74       102.38 o                         
   1   1  14       9163.68       9934.34       142.53 o                         
   2   1  14       3039.29       2837.43        48.83 o                         
   3   1  14       9475.28       8380.58       357.87 o                         
   4   1  14         49.55         56.95        12.13 o                         
   5   1  14       1106.88       1069.62        20.02 o                         
   6   1  14        504.20        539.60        14.65 o                         
   7   1  14        236.25        295.42         9.94 o                         
   8   1  14         46.17         53.07         9.20 o                         
  -8   2  14        197.44        172.59        15.06 o                         
  -7   2  14       2092.89       2165.09        43.00 o                         
  -6   2  14        306.51        277.37        47.09 o                         
  -5   2  14       1071.82       1138.95        28.85 o                         
  -4   2  14       2088.92       2002.68        26.24 o                         
  -3   2  14       2371.71       2107.55        42.33 o                         
  -2   2  14        328.93        314.51        57.66 o                         
  -1   2  14       4849.79       4948.97        90.28 o                         
   0   2  14       2365.82       2431.60        47.12 o                         
   1   2  14       4762.39       4553.32       115.78 o                         
   2   2  14        548.16        537.19        19.04 o                         
   3   2  14       2112.95       1830.56        61.51 o                         
   4   2  14       2240.13       2166.31        90.74 o                         
   5   2  14       1051.45       1141.21        25.03 o                         
   6   2  14        359.52        356.33        28.61 o                         
   7   2  14       2147.61       2227.44        94.28 o                         
   8   2  14        153.40        155.96        15.18 o                         
  -8   3  14        278.34        261.59        37.90 o                         
  -7   3  14        645.46        596.88        41.26 o                         
  -6   3  14        472.78        445.16        19.06 o                         
  -5   3  14        694.62        633.37        32.95 o                         
  -4   3  14        531.46        449.85        17.69 o                         
  -3   3  14       6095.96       5268.50       134.08 o                         
  -2   3  14       2102.04       1975.27       105.01 o                         
  -1   3  14       2719.76       2901.53        61.15 o                         
   0   3  14       3054.91       3109.49        57.25 o                         
   1   3  14       2127.71       1921.39        80.57 o                         
   2   3  14       1323.77       1236.20        42.84 o                         
   3   3  14       5765.16       5658.92        85.47 o                         
   4   3  14        509.73        475.02        14.53 o                         
   5   3  14       1084.21       1071.41        42.14 o                         
   6   3  14        781.92        779.38        13.12 o                         
   7   3  14        474.94        428.60        16.60 o                         
   8   3  14        164.72        130.30         6.33 o                         
  -7   4  14        167.59        181.14        24.98 o                         
  -6   4  14       1705.82       1782.60        41.13 o                         
  -5   4  14        293.31        385.19        19.86 o                         
  -4   4  14        288.82        309.94        15.83 o                         
  -3   4  14        585.95        576.96        68.18 o                         
  -2   4  14       1115.76       1130.28        25.62 o                         
  -1   4  14          0.67         12.31         7.86 o                         
   0   4  14       2835.27       2701.17        41.35 o                         
   1   4  14         20.30         27.85        13.50 o                         
   2   4  14        701.07        667.87        16.04 o                         
   3   4  14        553.10        422.96        21.11 o                         
   4   4  14        282.95        319.00        20.33 o                         
   5   4  14        478.58        456.87        23.34 o                         
   6   4  14       1786.04       1763.66        28.95 o                         
   7   4  14        152.75        159.32        11.70 o                         
  -7   5  14        349.94        379.52        10.21 o                         
  -6   5  14         75.74         79.63        10.43 o                         
  -5   5  14        199.67        185.46        14.34 o                         
  -4   5  14        727.90        777.57        20.04 o                         
  -3   5  14       3690.05       3622.39        93.99 o                         
  -2   5  14        603.67        653.48        32.03 o                         
  -1   5  14       2636.63       2310.88        30.31 o                         
   0   5  14       1573.71       1564.36        15.07 o                         
   1   5  14       3454.43       3072.37        32.06 o                         
   2   5  14        982.53       1202.31        24.95 o                         
   3   5  14       3405.27       3284.32       245.35 o                         
   4   5  14        593.54        610.18        12.77 o                         
   5   5  14         97.24         77.93         7.24 o                         
   6   5  14        141.30        159.84         7.66 o                         
   7   5  14        430.43        365.86        13.25 o                         
  -6   6  14         59.80         62.87         6.17 o                         
  -5   6  14        111.30         81.72         9.03 o                         
  -4   6  14        424.39        465.72        14.13 o                         
  -3   6  14        803.26        808.07        29.00 o                         
  -2   6  14        620.63        566.36        23.67 o                         
  -1   6  14        476.67        559.64        17.29 o                         
   0   6  14       2904.12       2788.59        36.57 o                         
   1   6  14        775.12        981.18        17.63 o                         
   2   6  14        931.88        922.13        24.06 o                         
   3   6  14        659.26        677.93        48.41 o                         
   4   6  14        291.71        326.92        11.06 o                         
   5   6  14        158.38        127.40         5.77 o                         
   6   6  14        116.42         94.86         8.67 o                         
  -5   7  14        135.49        113.11         4.71 o                         
  -4   7  14         38.16         35.22         5.47 o                         
  -3   7  14        677.42        590.18        37.50 o                         
  -2   7  14        437.02        468.29         8.66 o                         
  -1   7  14        272.43        228.78         8.71 o                         
   0   7  14        462.12        515.77        16.49 o                         
   1   7  14        195.93        197.81        26.80 o                         
   2   7  14        269.29        304.07         9.50 o                         
   3   7  14        640.02        603.98        14.04 o                         
   4   7  14         24.21         18.28         8.29 o                         
   5   7  14        193.01        149.08         6.09 o                         
  -3   8  14        520.90        530.97        13.19 o                         
  -2   8  14        456.15        555.71        10.93 o                         
  -1   8  14         51.10         52.51         5.68 o                         
   0   8  14        994.31       1094.44        14.38 o                         
   1   8  14         12.77         19.96         4.02 o                         
   2   8  14        301.19        320.52        12.34 o                         
   3   8  14        495.21        542.23        13.76 o                         
   1   0  15        119.05        163.64        10.54 o                         
   2   0  15        661.48        657.36        20.80 o                         
   3   0  15       1422.08       1223.11        70.52 o                         
   4   0  15       5298.17       4555.41       354.48 o                         
   5   0  15        908.44        810.29        14.68 o                         
   6   0  15        314.76        352.93        12.19 o                         
   7   0  15        610.16        616.76        23.87 o                         
   8   0  15         68.50         63.62         9.20 o                         
  -8   1  15        160.54        161.74         9.54 o                         
  -7   1  15        516.16        574.69        31.33 o                         
  -6   1  15       3678.87       3609.98       194.55 o                         
  -5   1  15          8.54         20.50        10.46 o                         
  -4   1  15       4087.16       3739.76        54.58 o                         
  -3   1  15        348.52        283.72        26.49 o                         
  -2   1  15       1960.47       1813.00        46.68 o                         
  -1   1  15       3467.00       3805.05        60.73 o                         
   0   1  15      13443.00      13738.77       158.26 o                         
   1   1  15       4107.83       4070.84        80.03 o                         
   2   1  15       2438.45       2378.65        83.16 o                         
   3   1  15        356.49        353.10        30.58 o                         
   4   1  15       4512.02       4247.11        56.86 o                         
   5   1  15         36.63         25.35        10.60 o                         
   6   1  15       2842.88       2835.68        47.84 o                         
   7   1  15        400.33        425.63        17.33 o                         
   8   1  15        313.86        369.59         9.01 o                         
  -8   2  15         44.30         35.59         4.02 o                         
  -7   2  15        480.59        486.49        18.14 o                         
  -6   2  15          1.28         11.15        10.61 o                         
  -5   2  15       1470.89       1483.57        75.35 o                         
  -4   2  15        719.22        723.34        21.09 o                         
  -3   2  15       6987.82       6222.46        84.91 o                         
  -2   2  15       2290.73       2150.19        42.57 o                         
  -1   2  15        501.83        478.87        17.93 o                         
   0   2  15       1851.83       1696.87        49.03 o                         
   1   2  15        480.42        406.85        25.93 o                         
   2   2  15       2201.06       2133.95        54.77 o                         
   3   2  15       7328.93       6768.29        96.70 o                         
   4   2  15        936.10        892.38        30.29 o                         
   5   2  15       1185.77       1203.77        25.63 o                         
   6   2  15          3.78         -0.89         8.86 o                         
   7   2  15        434.44        449.15        13.36 o                         
   8   2  15         46.47         52.24         6.24 o                         
  -8   3  15         13.51          8.69         3.03 o                         
  -7   3  15        413.75        397.78        14.04 o                         
  -6   3  15        949.81        974.84        26.29 o                         
  -5   3  15          9.18         16.18         6.58 o                         
  -4   3  15       1676.84       1642.34        50.08 o                         
  -3   3  15       1432.30       1353.85        33.65 o                         
  -2   3  15        587.28        523.76        87.43 o                         
  -1   3  15       4808.05       4536.85       292.57 o                         
   0   3  15       4408.72       3986.77       159.53 o                         
   1   3  15       3472.92       3370.39       118.00 o                         
   2   3  15        472.70        471.22        42.73 o                         
   3   3  15       1655.04       1591.05        23.96 o                         
   4   3  15       1637.80       1510.27        51.17 o                         
   5   3  15         95.71         91.27        12.85 o                         
   6   3  15       1062.83       1014.84        20.45 o                         
   8   3  15         13.87         20.76         2.37 o                         
  -7   4  15        240.09        244.13        10.88 o                         
  -6   4  15        233.01        255.67        16.20 o                         
  -5   4  15        401.31        336.63        13.87 o                         
  -4   4  15       1128.78       1144.28        28.57 o                         
  -3   4  15        339.88        361.07        12.61 o                         
  -2   4  15       1222.82       1213.94        66.82 o                         
  -1   4  15         73.04         50.57         9.83 o                         
   0   4  15       2547.74       2270.79        66.32 o                         
   1   4  15         62.88         58.64        11.13 o                         
   2   4  15        588.90        492.45        18.19 o                         
   3   4  15        507.49        555.82        20.73 o                         
   4   4  15        913.83        919.28        19.26 o                         
   5   4  15        321.05        310.23        12.01 o                         
   6   4  15        228.06        219.21         8.46 o                         
   7   4  15        208.18        189.37         6.59 o                         
  -7   5  15         24.54         20.90         3.37 o                         
  -6   5  15       1582.93       1493.26        31.23 o                         
  -5   5  15         97.10        101.70         8.95 o                         
  -4   5  15       1070.17       1026.81        22.58 o                         
  -3   5  15         98.02        109.64         7.80 o                         
  -2   5  15       2488.08       2554.88        31.62 o                         
  -1   5  15        172.75        191.50         8.50 o                         
   0   5  15       7783.09       8134.47        57.46 o                         
   1   5  15         34.16         49.48         7.72 o                         
   2   5  15       2947.47       2961.06        30.24 o                         
   3   5  15        104.68        142.88        20.80 o                         
   4   5  15       1291.60       1300.43        20.22 o                         
   5   5  15        162.30        154.04         7.58 o                         
   6   5  15       1258.62       1255.47       134.42 o                         
   7   5  15         32.83         37.84         2.40 o                         
  -6   6  15         11.95         17.93         4.39 o                         
  -5   6  15        850.14        849.18        21.16 o                         
  -4   6  15        103.40         75.27         8.45 o                         
  -3   6  15       2267.58       2219.55        49.28 o                         
  -2   6  15        274.37        298.54        10.73 o                         
  -1   6  15        390.17        405.12        12.96 o                         
   0   6  15        114.77        167.50         9.44 o                         
   1   6  15        335.28        305.27        10.67 o                         
   2   6  15        191.40        219.17         9.33 o                         
   3   6  15       2648.13       2643.54        26.32 o                         
   4   6  15        193.65        165.16         8.56 o                         
   5   6  15        582.50        567.76         9.11 o                         
   6   6  15          5.26          5.84         3.04 o                         
  -5   7  15          3.25         10.95         3.70 o                         
  -4   7  15         58.06         81.73         4.50 o                         
  -3   7  15        180.46        173.86         6.88 o                         
  -2   7  15        435.77        537.47         9.78 o                         
  -1   7  15       1570.51       1641.79        23.79 o                         
   0   7  15        660.63        716.67        15.16 o                         
   1   7  15       1225.22       1232.94        23.43 o                         
   2   7  15        433.92        415.50        12.55 o                         
   3   7  15        212.28        202.82         7.30 o                         
   4   7  15         84.17        100.29         7.11 o                         
  -3   8  15        148.89        175.59         6.32 o                         
  -2   8  15        410.84        478.65        19.30 o                         
  -1   8  15         19.92         38.02         4.59 o                         
   0   8  15        485.74        535.17         8.26 o                         
   1   8  15         19.08         31.41         5.54 o                         
   2   8  15        180.74        205.21         9.48 o                         
   3   8  15        117.40        103.39         6.44 o                         
   0   0  16      17607.96      17693.94       271.58 o                         
   1   0  16       5367.18       5584.29        60.78 o                         
   2   0  16       3511.30       2909.51       131.20 o                         
   3   0  16       7087.67       6293.98       461.86 o                         
   4   0  16       1357.05       1254.28        33.03 o                         
   5   0  16        227.89        231.38         9.00 o                         
   6   0  16       1161.69       1087.10        21.68 o                         
   7   0  16         74.89         88.38         9.91 o                         
   8   0  16         10.55         20.58         4.57 o                         
  -8   1  16        182.92        146.96         8.38 o                         
  -7   1  16       1036.91       1156.83        39.52 o                         
  -6   1  16       1010.61        922.53        77.22 o                         
  -5   1  16        551.01        579.88        24.72 o                         
  -4   1  16       1802.80       1717.38        35.97 o                         
  -3   1  16        838.98        723.48        62.82 o                         
  -2   1  16         32.06         43.14        20.08 o                         
  -1   1  16        814.00        827.14        33.19 o                         
   0   1  16       1412.33       1280.55        42.31 o                         
   1   1  16        997.12        924.65        19.68 o                         
   2   1  16        201.78        253.42        31.43 o                         
   3   1  16       1473.29       1425.49        73.12 o                         
   4   1  16       1877.32       1755.33        87.96 o                         
   5   1  16        424.61        471.71        15.81 o                         
   6   1  16        737.61        695.21        14.50 o                         
   7   1  16        829.72        736.33        52.99 o                         
   8   1  16        124.99        133.18         6.94 o                         
  -8   2  16          4.82          3.96         3.02 o                         
  -7   2  16        114.84         95.40        11.14 o                         
  -6   2  16        165.75        160.33        12.09 o                         
  -5   2  16        150.26        129.38        12.29 o                         
  -4   2  16         71.30         50.35        12.06 o                         
  -3   2  16         65.42         76.72        12.94 o                         
  -2   2  16       1468.86       1313.82        41.20 o                         
  -1   2  16       1327.53       1225.74        44.46 o                         
   0   2  16         26.50         46.31        12.50 o                         
   1   2  16       1660.09       1937.79        54.20 o                         
   2   2  16       1665.15       1575.81        84.49 o                         
   3   2  16         40.31         34.59        11.56 o                         
   4   2  16         23.65         23.95         7.84 o                         
   5   2  16        178.29        150.22        10.36 o                         
   6   2  16        194.17        157.38         9.09 o                         
   7   2  16        127.41        112.95         7.79 o                         
   8   2  16         38.74         47.12         5.00 o                         
  -7   3  16        733.46        679.26       158.19 o                         
  -6   3  16       1274.89       1295.54        33.90 o                         
  -5   3  16        785.57        652.98        29.69 o                         
  -4   3  16       2230.45       2295.16        53.94 o                         
  -3   3  16       5965.30       5528.90        81.97 o                         
  -2   3  16        394.77        346.77        17.32 o                         
  -1   3  16        452.13        402.19        16.83 o                         
   0   3  16        239.23        295.59        19.00 o                         
   1   3  16        561.65        573.32        54.57 o                         
   2   3  16        458.32        400.66        49.27 o                         
   3   3  16       5150.69       4729.33        72.52 o                         
   4   3  16       1858.22       1915.26        50.56 o                         
   5   3  16       1019.51        834.52        21.64 o                         
   6   3  16       1593.43       1653.59       104.64 o                         
   7   3  16        939.85        988.30        30.48 o                         
  -7   4  16         97.56         65.42         6.76 o                         
  -6   4  16        863.21        893.07        24.91 o                         
  -5   4  16        431.34        430.06        13.81 o                         
  -4   4  16       1188.68       1293.51        60.55 o                         
  -3   4  16       3320.55       3435.72        91.84 o                         
  -2   4  16       1284.28       1258.70        21.75 o                         
  -1   4  16       2178.65       2154.82        30.19 o                         
   0   4  16       7210.03       7125.72        53.93 o                         
   1   4  16       2590.79       2624.16        22.92 o                         
   2   4  16       1254.64       1213.15        21.80 o                         
   3   4  16       2809.34       2789.67       104.81 o                         
   4   4  16        955.11       1001.39        19.61 o                         
   5   4  16        480.83        499.08        17.20 o                         
   6   4  16       1164.52       1133.49        26.89 o                         
   7   4  16        146.36        153.02        18.28 o                         
  -6   5  16        116.31        129.27         9.35 o                         
  -5   5  16         29.75         30.50         7.90 o                         
  -4   5  16        445.75        481.50        15.40 o                         
  -3   5  16         53.40         75.21         7.30 o                         
  -2   5  16        392.57        383.77         9.20 o                         
  -1   5  16        170.54        200.64        22.73 o                         
   0   5  16        108.22        114.02         9.58 o                         
   1   5  16        287.23        402.49        12.27 o                         
   2   5  16        654.70        649.92        12.62 o                         
   3   5  16         97.28        123.99        10.13 o                         
   4   5  16        379.50        420.47        13.61 o                         
   5   5  16          2.33          4.66         7.17 o                         
   6   5  16         98.36        105.28        12.74 o                         
  -5   6  16        116.40        138.02         6.33 o                         
  -4   6  16        142.27        175.24        11.66 o                         
  -3   6  16         67.34         63.69         9.23 o                         
  -2   6  16        245.46        248.71         9.85 o                         
  -1   6  16        649.20        729.82        49.07 o                         
   0   6  16        123.34        163.16         7.79 o                         
   1   6  16        933.97        866.80        20.63 o                         
   2   6  16        440.97        483.50        11.83 o                         
   3   6  16        104.46        166.31         9.61 o                         
   4   6  16        154.55        169.10         6.94 o                         
   5   6  16         86.08         95.33         5.44 o                         
   6   6  16         18.98         14.82         2.22 o                         
  -4   7  16        638.41        704.82         9.65 o                         
  -3   7  16       1579.77       1731.07        23.58 o                         
  -2   7  16        406.82        419.27        10.82 o                         
  -1   7  16        350.84        345.79         8.36 o                         
   0   7  16        685.01        708.03        25.56 o                         
   1   7  16        479.27        533.23        19.68 o                         
   2   7  16        463.93        458.35        14.42 o                         
   3   7  16       1289.52       1307.90        19.59 o                         
   4   7  16        512.78        495.14        58.65 o                         
  -3   8  16        545.98        443.40        10.06 o                         
  -2   8  16         34.36         41.34         3.48 o                         
  -1   8  16        149.00        110.87         5.72 o                         
   0   8  16        334.50        368.70         7.23 o                         
   1   8  16        261.76        250.83         7.25 o                         
   2   8  16         53.23         51.69         5.26 o                         
   3   8  16        427.41        366.99         8.79 o                         
   1   0  17       1832.94       1704.30        32.49 o                         
   2   0  17       2234.90       2306.83       125.75 o                         
   3   0  17        256.27        201.63        25.25 o                         
   4   0  17        299.30        312.86        16.38 o                         
   5   0  17         24.08         27.43         7.27 o                         
   6   0  17        784.36        696.76        16.75 o                         
   7   0  17       1114.44       1189.84        20.84 o                         
   8   0  17        211.41        254.98        19.36 o                         
  -8   1  17         57.68         66.20         3.75 o                         
  -7   1  17        737.21        796.58        37.76 o                         
  -6   1  17        215.91        191.54        22.79 o                         
  -5   1  17       1260.58       1124.70        24.37 o                         
  -4   1  17        341.36        356.08        17.43 o                         
  -3   1  17       5576.30       5136.14       113.46 o                         
  -2   1  17        883.31        786.37        65.69 o                         
  -1   1  17       2932.55       2972.82        45.91 o                         
   0   1  17        562.07        449.05        27.05 o                         
   1   1  17       2287.11       2151.71        36.25 o                         
   2   1  17       1193.07       1075.62       100.98 o                         
   3   1  17       6176.54       5900.89       366.08 o                         
   4   1  17        236.62        235.26        26.96 o                         
   5   1  17        978.37        867.81        37.44 o                         
   6   1  17        106.27        104.70         8.00 o                         
   7   1  17        545.45        545.74        19.55 o                         
   8   1  17         46.80         51.64         3.61 o                         
  -8   2  17         59.92         65.09         3.98 o                         
  -7   2  17         37.27         49.84         8.13 o                         
  -6   2  17       2204.22       2129.96        45.07 o                         
  -5   2  17          5.15         12.02        10.08 o                         
  -4   2  17        565.10        592.65        20.70 o                         
  -3   2  17       1839.38       1726.75        29.84 o                         
  -2   2  17       1281.24       1224.30        50.57 o                         
  -1   2  17       1646.97       1730.12        47.86 o                         
   0   2  17       8295.02       8771.05        87.64 o                         
   1   2  17       1481.87       1413.15        46.41 o                         
   2   2  17       1282.55       1285.70        47.05 o                         
   3   2  17       1732.77       1473.74       113.31 o                         
   4   2  17        709.86        712.68        62.05 o                         
   5   2  17         27.10         31.46        10.49 o                         
   6   2  17       1961.10       1970.59        32.53 o                         
   7   2  17         24.84         30.43         5.83 o                         
   8   2  17        111.01         98.62         4.37 o                         
  -7   3  17        256.27        288.70        11.87 o                         
  -6   3  17        103.03        101.60        10.09 o                         
  -5   3  17        312.63        302.27         9.07 o                         
  -4   3  17       1417.25       1393.63        28.42 o                         
  -3   3  17       4561.17       4324.12       132.50 o                         
  -2   3  17       3089.91       2985.29        47.87 o                         
  -1   3  17        747.49        665.20        21.29 o                         
   0   3  17       1240.67       1321.41        28.06 o                         
   1   3  17       1076.14        997.94        39.21 o                         
   2   3  17       2143.22       2028.73        54.22 o                         
   3   3  17       3685.72       3608.69        47.36 o                         
   4   3  17       1766.57       1816.07        32.70 o                         
   5   3  17        301.87        298.04        14.33 o                         
   6   3  17        169.84        169.71        12.90 o                         
   7   3  17        345.85        413.66        12.69 o                         
  -7   4  17        783.89        740.54        15.79 o                         
  -6   4  17        353.08        389.07        11.33 o                         
  -5   4  17         12.59         16.57         6.71 o                         
  -4   4  17         64.15         81.75        17.09 o                         
  -3   4  17        281.16        284.46        15.64 o                         
  -2   4  17        580.23        562.69        14.82 o                         
  -1   4  17       4304.77       4508.48        76.02 o                         
   0   4  17        897.90        896.84        64.16 o                         
   1   4  17       2923.15       2982.48        52.11 o                         
   2   4  17        669.16        698.40        14.33 o                         
   3   4  17        284.25        306.98        18.30 o                         
   4   4  17         48.49         69.53        23.06 o                         
   5   4  17         38.08         48.72         9.19 o                         
   6   4  17        289.60        314.16        12.77 o                         
   7   4  17        878.51        843.11        31.91 o                         
  -6   5  17        125.27        174.25         9.02 o                         
  -5   5  17        666.78        661.20        11.87 o                         
  -4   5  17        144.00        179.80        10.86 o                         
  -3   5  17       2325.08       2226.39        25.06 o                         
  -2   5  17        473.42        509.27        15.29 o                         
  -1   5  17       1333.55       1325.19        14.70 o                         
   0   5  17         29.30         73.75        15.75 o                         
   1   5  17       1036.16       1011.59        20.56 o                         
   2   5  17        253.26        261.12         9.79 o                         
   3   5  17       3070.78       3011.52        40.89 o                         
   4   5  17        232.44        271.97        11.22 o                         
   5   5  17        450.89        454.55        12.16 o                         
   6   5  17         67.24         89.70        11.28 o                         
  -5   6  17         35.08         17.52         4.14 o                         
  -4   6  17        547.02        643.46        13.92 o                         
  -3   6  17        166.37        176.80         7.62 o                         
  -2   6  17        471.60        490.91        12.20 o                         
  -1   6  17          1.36         10.57         5.99 o                         
   0   6  17       2938.36       2940.68        34.23 o                         
   1   6  17         33.88         44.44         7.04 o                         
   2   6  17        466.81        517.38        11.71 o                         
   3   6  17        186.46        150.85         8.86 o                         
   4   6  17        739.01        826.21        63.53 o                         
   5   6  17         72.42         68.26         7.39 o                         
  -4   7  17        412.01        351.04         6.95 o                         
  -3   7  17        155.63        155.26         5.22 o                         
  -2   7  17        441.08        455.53         7.69 o                         
  -1   7  17         50.81         54.98         4.46 o                         
   0   7  17        478.01        504.63        16.59 o                         
   1   7  17        113.37        138.33        12.25 o                         
   2   7  17        204.30        208.07         6.80 o                         
   3   7  17        115.10        146.53         9.91 o                         
   4   7  17        592.02        519.82        11.93 o                         
  -2   8  17         24.22         19.91         3.98 o                         
  -1   8  17        551.35        530.03        12.25 o                         
   0   8  17        378.74        369.11        24.51 o                         
   1   8  17        272.45        275.83         6.57 o                         
   0   0  18          8.98          8.70        12.55 o                         
   1   0  18        275.80        280.39        14.52 o                         
   2   0  18          3.19         11.36        11.97 o                         
   3   0  18       1852.54       1749.24        41.87 o                         
   4   0  18         49.67         54.40         9.94 o                         
   5   0  18        348.80        394.89        11.33 o                         
   6   0  18        478.70        514.20        15.95 o                         
   7   0  18        415.54        405.26        14.77 o                         
   8   0  18        243.25        253.59        16.38 o                         
  -8   1  18         24.48         17.73         2.03 o                         
  -7   1  18        155.84        150.71         8.34 o                         
  -6   1  18        672.15        636.39        16.98 o                         
  -5   1  18        796.99        760.80        28.18 o                         
  -4   1  18       1441.36       1270.51        21.23 o                         
  -3   1  18       1597.70       1456.20        26.19 o                         
  -2   1  18       3094.35       2982.30       175.98 o                         
  -1   1  18       2752.05       2664.63        49.92 o                         
   0   1  18      14843.27      14708.09       255.21 o                         
   1   1  18       3972.14       4335.65        58.01 o                         
   2   1  18       3510.37       3445.72       118.90 o                         
   3   1  18       1576.13       1558.96        47.80 o                         
   4   1  18       1272.34       1362.44        35.99 o                         
   5   1  18        581.60        565.56        13.91 o                         
   6   1  18        677.65        642.70        12.67 o                         
   7   1  18        272.71        306.21         9.79 o                         
   8   1  18         55.10         35.75         3.11 o                         
  -7   2  18        242.28        248.55        13.20 o                         
  -6   2  18        914.26       1016.59        19.99 o                         
  -5   2  18        138.21        130.25        13.36 o                         
  -4   2  18       4240.00       4228.64       156.16 o                         
  -3   2  18        421.64        430.13        11.31 o                         
  -2   2  18         97.36        120.92        26.08 o                         
  -1   2  18       1342.36       1297.00        29.14 o                         
   0   2  18         92.49        107.35        11.47 o                         
   1   2  18       1664.63       1626.38        51.80 o                         
   2   2  18        208.27        214.93        33.44 o                         
   3   2  18        363.14        362.27        17.54 o                         
   4   2  18       3612.16       3622.59       144.79 o                         
   5   2  18        156.87        148.42        11.90 o                         
   6   2  18        935.22       1012.16        15.65 o                         
   7   2  18        254.38        255.36        19.70 o                         
  -7   3  18         11.09         23.70         4.25 o                         
  -6   3  18        898.89        934.53        14.05 o                         
  -5   3  18        663.98        635.51        13.60 o                         
  -4   3  18        622.81        639.95        19.05 o                         
  -3   3  18       1088.00       1200.78        43.11 o                         
  -2   3  18       1380.98       1430.57        49.27 o                         
  -1   3  18       1620.98       1745.70        86.56 o                         
   0   3  18      10468.67      10706.54       154.49 o                         
   1   3  18       1036.84        985.78        18.87 o                         
   2   3  18       1069.15       1112.89        58.67 o                         
   3   3  18       1052.43       1146.47        24.04 o                         
   4   3  18        639.04        623.89        94.06 o                         
   5   3  18        837.80        874.60        18.86 o                         
   6   3  18       1046.57       1034.15        67.10 o                         
   7   3  18          4.93          9.17         5.00 o                         
  -7   4  18        180.20        161.99         5.69 o                         
  -6   4  18        446.24        456.26        10.96 o                         
  -5   4  18         99.61        147.27         8.71 o                         
  -4   4  18        423.91        418.04        27.98 o                         
  -3   4  18       2141.72       2046.20        35.17 o                         
  -2   4  18        261.48        288.63        11.46 o                         
  -1   4  18        263.03        271.05        21.11 o                         
   0   4  18        274.55        248.08         7.42 o                         
   1   4  18        270.38        267.51        27.04 o                         
   2   4  18        203.69        229.07        10.12 o                         
   3   4  18       1773.76       1678.18        35.05 o                         
   4   4  18        471.84        492.92        38.72 o                         
   5   4  18        197.56        215.44        47.71 o                         
   6   4  18        462.76        489.98        12.01 o                         
   7   4  18        181.78        158.32         5.16 o                         
  -6   5  18        136.65        136.03         6.93 o                         
  -5   5  18        117.75        139.43         7.05 o                         
  -4   5  18        674.34        668.38        13.21 o                         
  -3   5  18        535.80        525.65        12.87 o                         
  -2   5  18       1070.18       1086.40        31.50 o                         
  -1   5  18       1042.44       1034.68        23.24 o                         
   0   5  18       4234.16       4203.23        45.18 o                         
   1   5  18       1661.29       1568.54        23.46 o                         
   2   5  18       1246.48       1261.18        19.90 o                         
   3   5  18        567.10        544.23        75.58 o                         
   4   5  18        528.93        540.62        11.42 o                         
   5   5  18         18.04         20.24         8.60 o                         
   6   5  18        175.31        165.28         6.53 o                         
  -5   6  18         34.86         36.92         3.77 o                         
  -4   6  18        794.85        837.63        32.81 o                         
  -3   6  18        378.34        410.41        12.13 o                         
  -2   6  18        111.73         80.95         8.38 o                         
  -1   6  18        848.89        919.27        19.84 o                         
   0   6  18         81.62        102.08         7.09 o                         
   1   6  18       1029.25       1162.99        21.68 o                         
   2   6  18        310.43        269.33        11.36 o                         
   3   6  18        327.06        382.35         8.84 o                         
   4   6  18        504.92        528.18         7.92 o                         
   5   6  18         60.44         67.64         6.11 o                         
  -3   7  18        399.45        336.32         6.15 o                         
  -2   7  18        143.18        140.54         6.21 o                         
  -1   7  18        168.07        150.39         7.01 o                         
   0   7  18       1219.40       1177.60        21.41 o                         
   1   7  18        116.10        177.26        11.89 o                         
   2   7  18         68.51         58.61         7.52 o                         
   3   7  18        312.07        319.08        11.35 o                         
  -2   8  18        197.55        180.43         5.37 o                         
  -1   8  18        359.59        360.21         9.78 o                         
   0   8  18        116.78        137.93         4.52 o                         
   1   8  18        341.85        377.17         6.63 o                         
   2   8  18        120.76        120.27         4.68 o                         
   1   0  19       2162.94       2088.02        42.90 o                         
   2   0  19        788.83        711.05        23.55 o                         
   3   0  19       1112.53       1035.25        20.27 o                         
   4   0  19        560.54        563.11        16.83 o                         
   5   0  19        622.68        676.44        13.46 o                         
   6   0  19          1.63         13.07         8.83 o                         
   7   0  19       1158.30       1225.09       123.72 o                         
  -7   1  19        512.11        511.29        11.12 o                         
  -6   1  19       1593.04       1567.27        36.69 o                         
  -5   1  19        169.18        175.28         8.81 o                         
  -4   1  19        785.71        755.12        16.51 o                         
  -3   1  19       3940.49       3790.93        37.36 o                         
  -2   1  19       1234.08       1125.57        23.27 o                         
  -1   1  19       1756.21       1949.03        40.77 o                         
   0   1  19       1575.07       1565.92        52.31 o                         
   1   1  19       2704.78       2544.12        40.68 o                         
   2   1  19       1762.33       1752.21        39.28 o                         
   3   1  19       3364.10       3254.93        51.07 o                         
   4   1  19        626.41        675.31        33.96 o                         
   5   1  19        177.41        185.88         9.59 o                         
   6   1  19       1391.11       1421.34        25.59 o                         
   7   1  19        600.19        701.95        52.66 o                         
  -7   2  19        144.23        132.43         7.62 o                         
  -6   2  19        414.99        420.39        12.60 o                         
  -5   2  19        460.01        452.62        15.25 o                         
  -4   2  19        699.89        677.97        25.51 o                         
  -3   2  19       5308.05       5165.00        54.15 o                         
  -2   2  19        552.03        570.93        13.80 o                         
  -1   2  19       2470.61       2490.62        30.35 o                         
   0   2  19        643.57        672.67        19.51 o                         
   1   2  19       2597.95       2542.49        24.75 o                         
   2   2  19        323.38        326.43        11.32 o                         
   3   2  19       5710.23       5657.36       124.27 o                         
   4   2  19        593.89        556.39        64.98 o                         
   5   2  19        325.74        310.54        11.04 o                         
   6   2  19        572.06        606.94        13.97 o                         
   7   2  19        144.43        150.49         7.04 o                         
  -7   3  19        298.79        238.33         5.90 o                         
  -6   3  19        508.87        513.82        16.88 o                         
  -5   3  19         37.08         37.34         5.97 o                         
  -4   3  19          4.40         26.26         7.88 o                         
  -3   3  19       2094.75       2006.16        26.51 o                         
  -2   3  19        355.03        334.82        10.00 o                         
  -1   3  19       3732.50       3821.04        79.78 o                         
   0   3  19       1078.46       1120.79        22.44 o                         
   1   3  19       2691.85       2674.90        64.23 o                         
   2   3  19        122.92        144.54         8.68 o                         
   3   3  19       2146.25       2113.97        39.36 o                         
   4   3  19         79.22        113.14        38.08 o                         
   5   3  19        113.56        124.87         9.76 o                         
   6   3  19        475.06        476.76         9.39 o                         
   7   3  19        235.40        172.66        21.46 o                         
  -6   4  19         49.33         67.91        11.52 o                         
  -5   4  19        211.95        214.31         8.76 o                         
  -4   4  19        991.53        976.37        20.49 o                         
  -3   4  19        377.42        410.84        12.02 o                         
  -2   4  19        268.52        295.89        19.89 o                         
  -1   4  19        591.98        621.74        10.40 o                         
   0   4  19       1183.32       1098.78        69.58 o                         
   1   4  19        735.05        801.34        12.28 o                         
   2   4  19         69.82         86.19         7.44 o                         
   3   4  19        412.10        492.59        13.05 o                         
   4   4  19       1231.58       1259.91        57.02 o                         
   5   4  19        175.14        203.97        20.73 o                         
   6   4  19         22.90         34.97        13.23 o                         
  -6   5  19        902.24        744.27        14.51 o                         
  -5   5  19         64.04         57.87         5.01 o                         
  -4   5  19       1105.25       1130.44        19.85 o                         
  -3   5  19        946.13        962.78        15.61 o                         
  -2   5  19        351.46        390.15         8.58 o                         
  -1   5  19        436.13        479.05        29.12 o                         
   0   5  19        781.63        838.50        34.10 o                         
   1   5  19        713.33        790.60        12.39 o                         
   2   5  19        554.31        640.07        10.56 o                         
   3   5  19        710.56        694.52        12.35 o                         
   4   5  19       1055.76       1089.07        13.43 o                         
   5   5  19        121.06        148.82         5.63 o                         
   6   5  19        779.50        653.85        16.57 o                         
  -5   6  19        363.55        336.63         6.57 o                         
  -4   6  19        438.09        439.89         9.67 o                         
  -3   6  19       1490.89       1425.50        22.07 o                         
  -2   6  19         76.33        119.74         8.51 o                         
  -1   6  19        295.67        358.05        13.02 o                         
   0   6  19        357.28        469.37        11.54 o                         
   1   6  19        393.46        449.53        10.31 o                         
   2   6  19         17.16         22.90         5.65 o                         
   3   6  19       1705.92       1692.93        29.54 o                         
   4   6  19        298.36        281.36         5.82 o                         
   5   6  19        214.01        162.03         3.80 o                         
  -3   7  19        223.32        247.33         8.86 o                         
  -2   7  19         47.39         45.93         4.57 o                         
  -1   7  19        886.05        895.55        16.60 o                         
   0   7  19         64.82         65.14        11.45 o                         
   1   7  19        516.47        520.92        16.16 o                         
   2   7  19         91.39         81.80         5.97 o                         
   3   7  19        248.03        267.23         8.89 o                         
  -1   8  19         64.73         67.14         3.79 o                         
   0   8  19        544.38        560.78        11.26 o                         
   1   8  19         60.87         62.54         3.50 o                         
   0   0  20      11348.53      11654.65       145.71 o                         
   1   0  20        565.66        573.86        18.67 o                         
   2   0  20       2956.24       2835.85        53.60 o                         
   3   0  20        307.81        343.79        14.20 o                         
   4   0  20       1839.20       1757.56        21.01 o                         
   5   0  20        117.75         96.70         5.70 o                         
   6   0  20       2211.53       2335.64       126.66 o                         
   7   0  20          0.17          9.26         4.68 o                         
  -7   1  20        388.76        354.22        24.23 o                         
  -6   1  20        731.71        768.30        16.23 o                         
  -5   1  20         99.28        121.21         7.69 o                         
  -4   1  20       3256.04       3217.84        37.12 o                         
  -3   1  20       1727.05       1633.70        26.57 o                         
  -2   1  20        113.07        138.08        11.20 o                         
  -1   1  20        568.73        592.16        11.55 o                         
   0   1  20        338.75        351.76        10.42 o                         
   1   1  20        496.37        505.19         9.74 o                         
   2   1  20        356.09        376.18        15.01 o                         
   3   1  20       1679.63       1593.18        23.69 o                         
   4   1  20       3442.34       3384.71        47.36 o                         
   5   1  20         29.00         37.45         7.28 o                         
   6   1  20        753.74        683.79        13.95 o                         
   7   1  20        395.54        385.27        15.01 o                         
  -7   2  20        166.78        141.87         7.87 o                         
  -6   2  20         15.97         27.47         7.04 o                         
  -5   2  20        607.83        653.06        16.75 o                         
  -4   2  20         46.35         47.31         7.91 o                         
  -3   2  20        279.66        275.65         9.13 o                         
  -2   2  20        244.18        209.68        12.65 o                         
  -1   2  20        618.20        700.83        42.86 o                         
   0   2  20        257.35        335.27        45.28 o                         
   1   2  20        359.01        335.79         8.82 o                         
   2   2  20        286.82        240.85        13.52 o                         
   3   2  20        291.40        308.36        11.61 o                         
   4   2  20         40.62         54.09        10.96 o                         
   5   2  20        638.57        653.12        16.86 o                         
   6   2  20         19.90         26.57         5.39 o                         
   7   2  20        131.33        126.66         5.59 o                         
  -7   3  20        110.67         80.94         9.03 o                         
  -6   3  20       1092.07        985.49        49.62 o                         
  -5   3  20        287.50        280.36         8.84 o                         
  -4   3  20       2372.97       2344.12        28.92 o                         
  -3   3  20       2197.98       2035.41        26.76 o                         
  -2   3  20        142.31        140.34         8.11 o                         
  -1   3  20        228.50        290.78        15.11 o                         
   0   3  20         70.89         64.45         6.48 o                         
   1   3  20        254.32        305.18        13.63 o                         
   2   3  20        185.69        193.99         8.34 o                         
   3   3  20       2147.11       2154.63        30.63 o                         
   4   3  20       2586.52       2657.91        40.30 o                         
   5   3  20        414.21        443.46        48.86 o                         
   6   3  20       1050.47       1113.14        13.94 o                         
  -6   4  20        927.70        932.34        18.79 o                         
  -5   4  20        292.16        330.60        15.60 o                         
  -4   4  20        859.37        796.42        17.27 o                         
  -3   4  20        443.56        449.20        10.06 o                         
  -2   4  20       1670.64       1678.89        31.11 o                         
  -1   4  20        456.48        477.06        11.24 o                         
   0   4  20       4530.68       4585.37        41.89 o                         
   1   4  20        622.18        648.51        10.82 o                         
   2   4  20       1607.36       1794.02        25.91 o                         
   3   4  20        464.94        469.95        10.44 o                         
   4   4  20        874.28        821.03        12.83 o                         
   5   4  20        248.55        288.42         9.37 o                         
   6   4  20        938.76        860.05       104.12 o                         
  -5   5  20         73.86         87.36         6.93 o                         
  -4   5  20        716.81        621.50        13.12 o                         
  -3   5  20         11.10         15.27         9.39 o                         
  -2   5  20         77.26         87.89         5.66 o                         
  -1   5  20        439.87        478.50        18.73 o                         
   0   5  20        116.36         86.69         7.50 o                         
   1   5  20        424.27        494.90        12.02 o                         
   2   5  20         24.20         30.29         6.21 o                         
   3   5  20         12.06         19.43         5.30 o                         
   4   5  20        765.64        747.96        31.99 o                         
   5   5  20         49.93         63.15         4.93 o                         
  -4   6  20         41.91         46.47         3.39 o                         
  -3   6  20         20.08         57.28         4.07 o                         
  -2   6  20        544.11        546.84        20.34 o                         
  -1   6  20        346.86        452.54        13.32 o                         
   0   6  20         87.22         99.87        19.57 o                         
   1   6  20        227.05        249.08         9.49 o                         
   2   6  20        448.44        520.85        15.40 o                         
   3   6  20         10.81         32.57         3.69 o                         
   4   6  20         33.87         37.12         2.68 o                         
  -3   7  20       1532.43       1457.44        24.64 o                         
  -2   7  20         46.01         55.32         5.73 o                         
  -1   7  20        481.42        550.09        30.76 o                         
   0   7  20         41.73         51.99         7.79 o                         
   1   7  20        495.73        577.64        13.10 o                         
   2   7  20         61.07         86.44         7.00 o                         
   3   7  20       1425.05       1269.78        21.15 o                         
   1   0  21       1351.65       1430.65        16.34 o                         
   2   0  21        511.21        517.12        16.20 o                         
   3   0  21         81.88         86.92         7.93 o                         
   4   0  21        159.43        181.17         7.72 o                         
   5   0  21        148.76        157.38         6.69 o                         
   6   0  21         69.81         76.33        12.12 o                         
   7   0  21        653.02        675.13        56.50 o                         
  -7   1  21        790.06        606.53        30.31 o                         
  -6   1  21        795.85        824.88        45.22 o                         
  -5   1  21        431.04        392.17        12.76 o                         
  -4   1  21         94.36        104.62         8.29 o                         
  -3   1  21       2768.20       2750.89       103.11 o                         
  -2   1  21        184.99        213.82        36.75 o                         
  -1   1  21       4022.24       3945.14       124.44 o                         
   0   1  21        437.85        442.65        10.63 o                         
   1   1  21       2898.16       2862.66        81.31 o                         
   2   1  21        195.86        165.61        12.16 o                         
   3   1  21       3509.24       3359.56       131.89 o                         
   4   1  21        192.35        209.85        12.26 o                         
   5   1  21        446.38        445.65         9.33 o                         
   6   1  21        914.02        903.88        15.85 o                         
   7   1  21        682.89        629.74        78.10 o                         
  -7   2  21          3.11          6.95         3.10 o                         
  -6   2  21        904.60        895.90        15.34 o                         
  -5   2  21        281.77        279.99        11.32 o                         
  -4   2  21        406.12        350.59        10.67 o                         
  -3   2  21       3415.35       3386.25        32.84 o                         
  -2   2  21         26.88         47.52        10.21 o                         
  -1   2  21       1547.51       1564.74        26.03 o                         
   0   2  21       1574.74       1478.51        24.92 o                         
   1   2  21       1494.71       1486.80        18.27 o                         
   2   2  21         28.49         40.73         9.06 o                         
   3   2  21       3436.67       3349.70        41.97 o                         
   4   2  21        524.20        564.92        65.92 o                         
   5   2  21        419.33        418.73        10.71 o                         
   6   2  21        820.33        839.05         9.90 o                         
  -6   3  21        270.95        286.28         7.34 o                         
  -5   3  21        150.23        119.08         7.72 o                         
  -4   3  21         94.24        118.40         7.70 o                         
  -3   3  21       1437.75       1369.62        26.00 o                         
  -2   3  21        379.21        357.50        11.75 o                         
  -1   3  21       3051.46       3066.76        28.07 o                         
   0   3  21         31.74         50.53         6.98 o                         
   1   3  21       4098.42       4275.62        47.29 o                         
   2   3  21        291.24        272.10        10.11 o                         
   3   3  21       1457.60       1469.33        32.39 o                         
   4   3  21         20.68         37.53        19.08 o                         
   5   3  21         41.37         33.25        10.87 o                         
   6   3  21        364.00        351.08         8.69 o                         
  -6   4  21         47.72         36.52         3.80 o                         
  -5   4  21         86.66         86.09         4.83 o                         
  -4   4  21        393.74        414.21        27.63 o                         
  -3   4  21        200.62        225.78         6.72 o                         
  -2   4  21        640.38        636.76        23.30 o                         
  -1   4  21        205.92        202.29         9.54 o                         
   0   4  21        903.15       1097.87        43.11 o                         
   1   4  21        261.91        264.19        10.75 o                         
   2   4  21       1083.02       1120.20        34.92 o                         
   3   4  21        123.66        145.45         7.64 o                         
   4   4  21        241.08        252.13        13.92 o                         
   5   4  21        163.33        177.95         6.24 o                         
   6   4  21         54.77         44.54         4.27 o                         
  -5   5  21        354.81        374.82         9.91 o                         
  -4   5  21        233.26        266.16        12.82 o                         
  -3   5  21        626.23        630.10        59.60 o                         
  -2   5  21        212.24        229.07        10.67 o                         
  -1   5  21        581.82        622.61        16.98 o                         
   0   5  21       1338.43       1486.54       165.01 o                         
   1   5  21        360.60        364.62         7.54 o                         
   2   5  21         85.31        100.71         5.06 o                         
   3   5  21        810.69        823.01        16.76 o                         
   4   5  21        249.48        284.38         7.38 o                         
   5   5  21        311.32        343.29         6.97 o                         
  -4   6  21        265.84        311.72         9.45 o                         
  -3   6  21       1438.29       1430.53        28.15 o                         
  -2   6  21        407.62        379.54        10.00 o                         
  -1   6  21        637.12        693.17        61.87 o                         
   0   6  21       1089.03       1148.14        28.49 o                         
   1   6  21        554.19        607.94        20.93 o                         
   2   6  21        345.09        351.10         7.75 o                         
   3   6  21       1193.22       1224.15        13.78 o                         
   4   6  21        375.67        359.34        60.09 o                         
  -2   7  21        128.39        129.53         5.38 o                         
  -1   7  21        157.37        144.22        22.85 o                         
   0   7  21          1.23          0.82         5.97 o                         
   1   7  21        331.71        352.62        37.67 o                         
   2   7  21         70.16         78.11         5.55 o                         
   0   0  22        312.74        340.24         9.66 o                         
   1   0  22        466.89        449.04         8.68 o                         
   2   0  22        116.49        104.08        13.08 o                         
   3   0  22       1594.19       1569.73        67.29 o                         
   4   0  22         67.81         92.98        10.19 o                         
   5   0  22         56.57         68.32         5.25 o                         
   6   0  22        107.25        137.45         7.20 o                         
   7   0  22        252.72        251.89         7.39 o                         
  -7   1  22        108.99         81.36         4.08 o                         
  -6   1  22        521.64        507.34        10.03 o                         
  -5   1  22        365.41        408.22        14.94 o                         
  -4   1  22        962.56        825.68        18.23 o                         
  -3   1  22        735.82        763.73        18.37 o                         
  -2   1  22       3195.11       3343.78       347.02 o                         
  -1   1  22        300.72        288.74         8.63 o                         
   0   1  22       9994.10      10258.31       117.35 o                         
   1   1  22         46.45         41.75         5.56 o                         
   2   1  22       2696.74       2918.33        61.01 o                         
   3   1  22        615.99        643.20        21.02 o                         
   4   1  22       1266.28       1376.36        24.60 o                         
   5   1  22        419.45        368.52         8.91 o                         
   6   1  22        501.64        538.71        61.02 o                         
   7   1  22         69.98         64.80         4.00 o                         
  -6   2  22        736.24        671.47        18.03 o                         
  -5   2  22         45.96         46.09         4.84 o                         
  -4   2  22       2889.90       2815.46        53.67 o                         
  -3   2  22        502.99        458.27        17.02 o                         
  -2   2  22          3.22         18.00        12.09 o                         
  -1   2  22        458.67        497.93        10.90 o                         
   0   2  22         78.79         76.55         7.43 o                         
   1   2  22        385.73        387.75         9.15 o                         
   2   2  22         77.84        107.00         8.21 o                         
   3   2  22        496.01        490.58        12.69 o                         
   4   2  22       2904.28       3012.52        61.39 o                         
   5   2  22         74.70         73.77         5.61 o                         
   6   2  22        713.74        666.23        11.51 o                         
  -6   3  22        717.49        595.67        10.09 o                         
  -5   3  22        641.04        554.36         9.14 o                         
  -4   3  22        366.03        434.11        12.96 o                         
  -3   3  22        660.86        636.47        15.45 o                         
  -2   3  22        772.15        854.56        15.96 o                         
  -1   3  22         14.93         23.30         6.91 o                         
   0   3  22       3963.08       3973.26       154.04 o                         
   1   3  22        100.63        114.62         5.55 o                         
   2   3  22        952.23       1142.95        17.05 o                         
   3   3  22        900.60       1005.14        22.11 o                         
   4   3  22        266.88        293.30        33.75 o                         
   5   3  22        516.60        515.62        17.76 o                         
   6   3  22        713.07        637.14         9.52 o                         
  -5   4  22        106.80         90.73         6.58 o                         
  -4   4  22         15.94         38.68         5.11 o                         
  -3   4  22       1584.35       1576.52        26.83 o                         
  -2   4  22        120.51        139.98        10.70 o                         
  -1   4  22        131.61        163.37        10.52 o                         
   0   4  22        332.62        324.94        16.31 o                         
   1   4  22        120.25        142.46        16.42 o                         
   2   4  22        161.38        186.91        17.28 o                         
   3   4  22       1753.34       1797.90        19.25 o                         
   4   4  22         30.03         54.52        10.29 o                         
   5   4  22         62.97         72.01         5.63 o                         
  -4   5  22        270.90        282.56        14.02 o                         
  -3   5  22         43.64         61.23         6.11 o                         
  -2   5  22       1265.23       1266.48        17.00 o                         
  -1   5  22        275.99        324.09        16.26 o                         
   0   5  22       3434.86       3628.78        45.88 o                         
   1   5  22        213.42        231.23        10.24 o                         
   2   5  22       1002.08       1019.64        24.00 o                         
   3   5  22         74.95         99.41         4.75 o                         
   4   5  22        428.07        505.52         9.83 o                         
   5   5  22         10.19         13.17         2.00 o                         
  -4   6  22        552.89        408.90         9.03 o                         
  -3   6  22        611.16        591.84        14.33 o                         
  -2   6  22         19.62         29.76         5.66 o                         
  -1   6  22        911.94       1006.32        44.21 o                         
   0   6  22         42.08         70.55        10.21 o                         
   1   6  22        696.22        799.32        20.65 o                         
   2   6  22        116.71        101.61         6.58 o                         
   3   6  22        594.09        552.10         8.81 o                         
   0   7  22        492.97        589.66        13.51 o                         
   1   7  22          9.34         13.67         4.45 o                         
   1   0  23        485.20        503.75        16.70 o                         
   2   0  23         24.75         32.56        10.54 o                         
   3   0  23          2.97          5.38         7.92 o                         
   4   0  23         36.63         65.58         8.89 o                         
   5   0  23        230.19        209.26         6.60 o                         
   6   0  23         43.26         46.76         4.48 o                         
  -6   1  23        103.28         97.88         6.64 o                         
  -5   1  23        498.42        508.75        11.79 o                         
  -4   1  23        174.42        219.53        10.95 o                         
  -3   1  23       4070.44       4007.05        67.01 o                         
  -2   1  23        532.96        556.65        19.65 o                         
  -1   1  23       1630.81       1470.68        24.09 o                         
   0   1  23         30.21         37.54         5.31 o                         
   1   1  23       1949.08       1997.24        76.12 o                         
   2   1  23        392.42        406.41        14.26 o                         
   3   1  23       3583.04       3422.01       158.42 o                         
   4   1  23        118.85         99.94         7.04 o                         
   5   1  23        714.94        806.23        15.76 o                         
   6   1  23        170.38        188.69         9.95 o                         
  -6   2  23        989.28        910.34        61.85 o                         
  -5   2  23        358.14        330.41         7.53 o                         
  -4   2  23        180.54        179.20        10.06 o                         
  -3   2  23       1965.95       2118.10        36.43 o                         
  -2   2  23         19.09         27.25         9.76 o                         
  -1   2  23       1106.28       1173.06        32.30 o                         
   0   2  23       1029.32        991.73        37.34 o                         
   1   2  23       1248.12       1328.50        36.28 o                         
   2   2  23         19.55         24.45         6.76 o                         
   3   2  23       1825.79       1858.84        25.70 o                         
   4   2  23        124.10        128.88        14.69 o                         
   5   2  23        309.54        305.94         7.60 o                         
   6   2  23       1053.95        904.79       145.31 o                         
  -6   3  23         86.63         70.20         4.12 o                         
  -5   3  23        139.04        129.51         6.49 o                         
  -4   3  23        409.70        369.32        14.18 o                         
  -3   3  23       1740.11       1661.01       151.05 o                         
  -2   3  23        624.29        656.09        16.85 o                         
  -1   3  23       1463.59       1406.30        26.31 o                         
   0   3  23        779.93        799.24        18.48 o                         
   1   3  23       1249.16       1228.03        59.51 o                         
   2   3  23        974.50       1101.24        16.16 o                         
   3   3  23       1925.22       2012.93        32.86 o                         
   4   3  23        421.78        444.98        29.42 o                         
   5   3  23        108.05         99.55         5.80 o                         
   6   3  23         58.30         40.30         3.74 o                         
  -5   4  23         35.10         26.71         3.50 o                         
  -4   4  23         27.54         31.37         4.17 o                         
  -3   4  23        207.79        227.15        13.80 o                         
  -2   4  23        297.66        302.61         9.75 o                         
  -1   4  23        417.11        425.19        11.26 o                         
   0   4  23        362.09        390.00        24.29 o                         
   1   4  23        732.76        819.43        13.85 o                         
   2   4  23        194.14        189.63         7.49 o                         
   3   4  23        207.19        227.27        11.45 o                         
   4   4  23         42.41         44.56         5.53 o                         
   5   4  23         80.54         64.10         6.20 o                         
  -4   5  23        112.17        113.95         4.99 o                         
  -3   5  23       1710.98       1710.56       161.59 o                         
  -2   5  23        353.67        375.55        11.00 o                         
  -1   5  23        306.38        415.41        12.76 o                         
   0   5  23        585.30        704.09        16.76 o                         
   1   5  23        440.72        488.50        59.81 o                         
   2   5  23        493.38        583.44         8.83 o                         
   3   5  23       1423.77       1506.71        23.90 o                         
   4   5  23         43.46         64.26         4.07 o                         
  -3   6  23        147.46        112.79         5.31 o                         
  -2   6  23        249.39        274.16        12.42 o                         
  -1   6  23        123.08        114.03        23.62 o                         
   0   6  23        806.73        852.65        20.55 o                         
   1   6  23        234.05        267.24        11.00 o                         
   2   6  23        164.98        163.50         7.28 o                         
   3   6  23        160.09        132.87        15.44 o                         
   0   0  24       9170.94       8862.31       106.43 o                         
   1   0  24        175.84        168.75         6.24 o                         
   2   0  24       2769.10       2720.90       106.50 o                         
   3   0  24        822.83        825.87        19.04 o                         
   4   0  24       1500.42       1581.22        46.32 o                         
   5   0  24          9.46         17.57         4.12 o                         
   6   0  24        962.31        919.10        18.72 o                         
  -6   1  24        349.68        374.27        10.33 o                         
  -5   1  24        151.86        144.70         8.61 o                         
  -4   1  24       1262.10       1424.18        23.32 o                         
  -3   1  24        166.33        168.58         8.44 o                         
  -2   1  24        568.59        626.73        17.44 o                         
  -1   1  24        402.20        412.75        12.78 o                         
   0   1  24         51.37         82.19         5.52 o                         
   1   1  24        314.76        313.77         8.24 o                         
   2   1  24        268.37        266.57        21.29 o                         
   3   1  24         95.42         92.61         8.45 o                         
   4   1  24        921.93        861.80        17.36 o                         
   5   1  24         76.20        117.02         7.37 o                         
   6   1  24        501.63        451.63        11.61 o                         
  -5   2  24        343.68        342.58         9.72 o                         
  -4   2  24        337.98        354.36        16.20 o                         
  -3   2  24          6.77         15.31         6.14 o                         
  -2   2  24        315.17        303.01        10.60 o                         
  -1   2  24        551.04        566.28        12.97 o                         
   0   2  24          1.44         26.27         5.95 o                         
   1   2  24        583.79        596.50        10.08 o                         
   2   2  24        161.36        199.12        16.57 o                         
   3   2  24         11.55         26.80         5.90 o                         
   4   2  24        344.08        379.71        17.59 o                         
   5   2  24        317.06        303.45         8.89 o                         
  -5   3  24        236.30        253.14        11.11 o                         
  -4   3  24        990.07        989.04        16.69 o                         
  -3   3  24        699.80        744.20        16.51 o                         
  -2   3  24        338.98        345.02        15.12 o                         
  -1   3  24        242.08        261.68         8.93 o                         
   0   3  24        257.04        241.83        10.18 o                         
   1   3  24        105.92        110.56         7.34 o                         
   2   3  24        416.80        422.36        11.69 o                         
   3   3  24        933.96       1028.03        50.37 o                         
   4   3  24       1178.12       1219.65        15.98 o                         
   5   3  24        239.58        249.52        16.77 o                         
  -4   4  24        622.70        609.36        11.04 o                         
  -3   4  24        414.68        427.23         9.14 o                         
  -2   4  24        934.14        984.32        18.07 o                         
  -1   4  24        289.86        338.77         9.63 o                         
   0   4  24       4347.73       4449.80        54.60 o                         
   1   4  24        173.70        194.89         6.33 o                         
   2   4  24        840.05        868.67        10.83 o                         
   3   4  24        557.61        572.67        28.67 o                         
   4   4  24        781.10        802.45        27.38 o                         
   5   4  24        109.80        105.51         3.58 o                         
  -3   5  24         32.71         38.75         6.75 o                         
  -2   5  24         37.21         53.66         6.11 o                         
  -1   5  24        265.81        314.82        14.43 o                         
   0   5  24         16.42         10.33         7.28 o                         
   1   5  24        143.72        158.32         7.80 o                         
   2   5  24         41.44         44.68         5.79 o                         
   3   5  24         61.03         59.85         3.84 o                         
   4   5  24        212.39        151.38        14.39 o                         
  -2   6  24        147.87        158.81         5.04 o                         
  -1   6  24        177.22        227.83         9.07 o                         
   0   6  24         27.25         22.42         6.40 o                         
   1   6  24        116.17        112.90         7.01 o                         
   2   6  24        100.87         95.24        35.12 o                         
   1   0  25          7.11         20.90         5.02 o                         
   2   0  25        381.08        340.46        11.48 o                         
   3   0  25        932.13        955.75        13.08 o                         
   4   0  25        682.36        711.50        25.44 o                         
   5   0  25        646.62        676.07        63.52 o                         
   6   0  25          9.18          9.14         4.08 o                         
  -6   1  25        732.95        549.53        17.43 o                         
  -5   1  25         21.39         39.74         8.45 o                         
  -4   1  25        693.94        736.18        19.45 o                         
  -3   1  25        172.27        183.73         7.90 o                         
  -2   1  25       1257.16       1259.36        25.34 o                         
  -1   1  25       1130.31       1139.58        43.18 o                         
   0   1  25       1882.52       1911.89        20.18 o                         
   1   1  25        835.89        870.28        17.20 o                         
   2   1  25        968.17        943.27        15.70 o                         
   3   1  25        167.59        183.81         8.86 o                         
   4   1  25        543.44        534.40        15.20 o                         
   5   1  25         85.11        105.42         4.68 o                         
   6   1  25        943.25        733.49        13.55 o                         
  -5   2  25        312.82        333.20        53.15 o                         
  -4   2  25          2.78          7.09         6.06 o                         
  -3   2  25       3629.03       3828.36        46.95 o                         
  -2   2  25         31.11         28.65         6.16 o                         
  -1   2  25       1400.98       1453.29        18.22 o                         
   0   2  25         66.17         75.74         5.94 o                         
   1   2  25       1457.04       1502.99        16.51 o                         
   2   2  25         35.05         40.22         8.02 o                         
   3   2  25       3354.43       3393.90        30.67 o                         
   4   2  25          0.46          7.51         5.85 o                         
   5   2  25        413.47        450.98        40.94 o                         
  -5   3  25        158.03        135.58        16.77 o                         
  -4   3  25        133.85        123.27         6.49 o                         
  -3   3  25        609.92        648.26        14.27 o                         
  -2   3  25         62.81         71.34         6.74 o                         
  -1   3  25        984.83       1008.87        18.18 o                         
   0   3  25        687.15        727.09        22.76 o                         
   1   3  25       1512.95       1595.44        18.49 o                         
   2   3  25         86.83        113.64         9.22 o                         
   3   3  25        538.47        585.71        11.26 o                         
   4   3  25        187.98        178.32         5.97 o                         
   5   3  25         41.82         30.47         2.98 o                         
  -4   4  25        455.50        475.23        45.92 o                         
  -3   4  25        148.59        156.97        14.91 o                         
  -2   4  25        271.08        322.60         7.90 o                         
  -1   4  25          6.90         27.55         8.83 o                         
   0   4  25        249.02        280.08        16.85 o                         
   1   4  25         10.51         29.44         7.45 o                         
   2   4  25        688.37        821.46         9.69 o                         
   3   4  25         84.12         92.40        13.78 o                         
   4   4  25        229.75        250.09         6.77 o                         
  -3   5  25         89.92         59.10         5.47 o                         
  -2   5  25        267.45        290.22         7.72 o                         
  -1   5  25         89.62        112.28         9.28 o                         
   0   5  25       1041.26       1101.17        25.09 o                         
   1   5  25         38.93         40.63         7.90 o                         
   2   5  25        167.46        191.62        11.79 o                         
   3   5  25         70.18         58.28         3.15 o                         
  -1   6  25        231.02        229.66         7.19 o                         
   0   6  25          0.68          3.01         4.04 o                         
   1   6  25        278.72        244.48         7.25 o                         
   0   0  26        467.68        417.77        11.33 o                         
   1   0  26         52.85         50.42         7.54 o                         
   2   0  26         69.06         63.60         6.81 o                         
   3   0  26        770.14        798.32        11.42 o                         
   4   0  26          6.09         16.81         4.76 o                         
   5   0  26         84.39         69.74         4.11 o                         
  -5   1  26         27.68         30.51         7.97 o                         
  -4   1  26        102.76         85.13         6.22 o                         
  -3   1  26       1225.46       1265.89        21.12 o                         
  -2   1  26       1422.99       1473.05        82.81 o                         
  -1   1  26        926.75       1013.35        19.14 o                         
   0   1  26       2218.35       2165.55        83.02 o                         
   1   1  26        633.00        668.96        10.23 o                         
   2   1  26        929.74        885.07        45.92 o                         
   3   1  26       1172.73       1054.44        17.52 o                         
   4   1  26        244.71        242.49        21.17 o                         
   5   1  26        109.00        122.80         5.69 o                         
  -5   2  26         63.28         62.74         3.45 o                         
  -4   2  26        590.91        561.69        22.68 o                         
  -3   2  26        170.30        170.39         8.48 o                         
  -2   2  26         24.41         34.44         5.61 o                         
  -1   2  26        611.45        647.03        11.10 o                         
   0   2  26        294.03        371.26         8.42 o                         
   1   2  26        304.56        314.61         7.61 o                         
   2   2  26          0.13          5.15         4.83 o                         
   3   2  26        197.15        241.92         7.60 o                         
   4   2  26        689.87        703.76        19.19 o                         
   5   2  26        114.63        120.50         6.15 o                         
  -5   3  26        219.74        201.68         5.48 o                         
  -4   3  26        247.69        269.08        33.33 o                         
  -3   3  26       1181.84       1282.19        62.01 o                         
  -2   3  26        657.98        801.04        16.33 o                         
  -1   3  26        112.73        143.60         7.44 o                         
   0   3  26       1704.12       2013.74        27.58 o                         
   1   3  26        210.97        252.33         9.19 o                         
   2   3  26        956.46       1041.96        71.70 o                         
   3   3  26       1259.61       1301.78        16.04 o                         
   4   3  26        123.04        107.18         5.21 o                         
  -4   4  26        134.08         77.32         4.33 o                         
  -3   4  26        276.99        275.28        11.11 o                         
  -2   4  26         80.92         66.60         5.35 o                         
  -1   4  26         44.05         50.84         6.72 o                         
   0   4  26        827.69        779.95        22.48 o                         
   1   4  26         96.85         92.58         5.56 o                         
   2   4  26        203.56        218.61        14.74 o                         
   3   4  26        285.47        335.37        22.44 o                         
   4   4  26        165.94        194.25         4.30 o                         
  -2   5  26        628.15        569.12        18.99 o                         
  -1   5  26        414.83        479.75        13.55 o                         
   0   5  26        890.73        911.84        20.44 o                         
   1   5  26        235.30        275.75        10.07 o                         
   2   5  26        315.41        249.79         7.31 o                         
   3   5  26        476.21        331.16         7.74 o                         
   0   6  26        270.51        291.44         6.84 o                         
   1   0  27        634.85        636.06        17.84 o                         
   2   0  27          9.82         17.25         4.79 o                         
   3   0  27        340.31        338.71         6.31 o                         
   4   0  27       1102.38       1134.75        12.30 o                         
   5   0  27         19.11         21.12         2.61 o                         
  -5   1  27        280.05        232.38         8.39 o                         
  -4   1  27         65.33         69.50         4.16 o                         
  -3   1  27       1092.28       1183.96        15.93 o                         
  -2   1  27        329.69        354.52        27.60 o                         
  -1   1  27        197.88        207.16        26.07 o                         
   0   1  27        654.35        693.18        22.90 o                         
   1   1  27        140.39        149.62         6.61 o                         
   2   1  27        132.67        143.91         8.11 o                         
   3   1  27        877.33        912.79        16.16 o                         
   4   1  27        175.66        227.34         7.45 o                         
   5   1  27        469.41        458.59        10.15 o                         
  -5   2  27        104.65         63.74         2.55 o                         
  -4   2  27        359.67        314.78         9.26 o                         
  -3   2  27        135.13        139.46         6.41 o                         
  -2   2  27        659.86        754.58        12.42 o                         
  -1   2  27        494.17        545.97        10.29 o                         
   0   2  27       3664.81       3858.85        35.76 o                         
   1   2  27        516.90        556.65        16.12 o                         
   2   2  27        530.13        590.10        12.49 o                         
   3   2  27         81.10         84.82         4.94 o                         
   4   2  27        333.30        331.91         7.94 o                         
  -4   3  27        291.69        312.27        35.86 o                         
  -3   3  27        405.59        357.86        12.02 o                         
  -2   3  27        323.42        334.66         9.81 o                         
  -1   3  27         32.54         21.23         6.08 o                         
   0   3  27       1125.82       1181.63        21.62 o                         
   1   3  27        105.09         77.55         6.05 o                         
   2   3  27        565.37        606.60        10.42 o                         
   3   3  27        526.04        498.04        14.84 o                         
   4   3  27        182.12        171.27         4.74 o                         
  -3   4  27        137.87        119.51        23.76 o                         
  -2   4  27          4.08          9.44         5.52 o                         
  -1   4  27        406.27        418.08        11.38 o                         
   0   4  27         56.90         58.99         6.33 o                         
   1   4  27        645.50        705.23        18.18 o                         
   2   4  27          1.61          5.88         2.32 o                         
   3   4  27        122.36        115.65        20.44 o                         
  -1   5  27        295.18        364.27         9.68 o                         
   0   5  27         30.10         20.06         5.11 o                         
   1   5  27        273.59        324.89         8.85 o                         
   0   0  28       1668.93       1858.10        55.21 o                         
   1   0  28       1108.32       1222.69        16.80 o                         
   2   0  28        829.72        856.67        10.82 o                         
   3   0  28       2791.54       2880.63        24.24 o                         
   4   0  28        564.89        503.93         7.27 o                         
  -4   1  28        207.68        186.00         7.18 o                         
  -3   1  28        227.24        244.72         7.74 o                         
  -2   1  28         33.83         36.52         5.77 o                         
  -1   1  28        494.85        526.02        10.51 o                         
   0   1  28        181.61        156.75         6.02 o                         
   1   1  28        460.12        464.44        10.19 o                         
   2   1  28          2.74          5.59         4.06 o                         
   3   1  28        163.81        195.09         4.85 o                         
   4   1  28        148.52        148.37        22.71 o                         
  -4   2  28         40.19         36.98         3.01 o                         
  -3   2  28         22.25         34.74         3.75 o                         
  -2   2  28        430.52        489.97         7.93 o                         
  -1   2  28         81.28         71.96         5.67 o                         
   0   2  28         18.31         13.27         4.10 o                         
   1   2  28         47.09         37.00         4.45 o                         
   2   2  28        519.05        652.27        10.59 o                         
   3   2  28         33.77         35.54         5.08 o                         
   4   2  28         66.71         39.04         5.06 o                         
  -3   3  28        304.03        304.94        10.47 o                         
  -2   3  28         14.29         21.09         4.60 o                         
  -1   3  28        235.34        261.79        12.47 o                         
   0   3  28        988.12       1088.65        24.54 o                         
   1   3  28        195.64        202.97         7.93 o                         
   2   3  28         26.13         28.62         4.66 o                         
   3   3  28        364.59        362.14        10.48 o                         
   4   3  28        296.01        192.95         5.71 o                         
  -2   4  28        610.72        610.88        14.26 o                         
  -1   4  28        405.55        472.18        16.36 o                         
   0   4  28        692.41        750.26        17.53 o                         
   1   4  28        365.18        401.55        11.59 o                         
   2   4  28        511.31        388.14         8.72 o                         
   0   5  28         10.69         14.80         2.78 o                         
   1   0  29         96.73        107.89         6.74 o                         
   2   0  29         19.71         37.63         7.20 o                         
   3   0  29         10.82         14.98         2.78 o                         
   4   0  29        406.19        306.45        43.28 o                         
  -4   1  29        578.92        455.64         6.05 o                         
  -3   1  29         68.73        114.54         7.25 o                         
  -2   1  29        236.67        247.67        13.31 o                         
  -1   1  29        391.73        426.47        21.75 o                         
   0   1  29       1144.19       1277.47        28.52 o                         
   1   1  29        286.34        295.00        18.45 o                         
   2   1  29        372.71        404.32        29.55 o                         
   3   1  29         40.57         45.47         7.05 o                         
   4   1  29        404.36        301.90         5.62 o                         
  -3   2  29       1214.50       1204.35        58.32 o                         
  -2   2  29        549.36        580.21        14.03 o                         
  -1   2  29        229.92        229.27         6.50 o                         
   0   2  29       1925.68       2022.82       100.61 o                         
   1   2  29        291.33        286.18         6.95 o                         
   2   2  29        623.22        644.00        12.46 o                         
   3   2  29       1132.28       1074.34        58.14 o                         
  -3   3  29         19.43         17.04         3.61 o                         
  -2   3  29        368.99        414.35        12.61 o                         
  -1   3  29        394.59        422.06        12.75 o                         
   0   3  29        778.13        796.27        17.82 o                         
   1   3  29        622.06        580.18        12.89 o                         
   2   3  29        190.01        206.31         5.72 o                         
   3   3  29         61.59         53.09        10.47 o                         
  -1   4  29        117.06        150.90         6.06 o                         
   0   4  29         40.95         33.11         4.52 o                         
   1   4  29         30.20         43.62         3.92 o                         
   0   0  30       1392.99       1609.26        31.41 o                         
   1   0  30         12.43         16.82         4.88 o                         
   2   0  30         12.63         22.75         3.41 o                         
   3   0  30          6.11         12.58         3.84 o                         
  -3   1  30       1314.69       1155.50        49.45 o                         
  -2   1  30        373.63        382.12        30.77 o                         
  -1   1  30        642.84        599.90        11.03 o                         
   0   1  30         47.57         30.01         4.63 o                         
   1   1  30        709.03        735.89        43.56 o                         
   2   1  30        272.05        278.90         6.94 o                         
   3   1  30       1128.41       1026.48        19.54 o                         
  -3   2  30        283.16        198.57         5.99 o                         
  -2   2  30        152.09        147.07         4.60 o                         
  -1   2  30        616.29        659.97        54.95 o                         
   0   2  30         33.70         33.38         6.88 o                         
   1   2  30        553.69        588.82        10.11 o                         
   2   2  30        194.02        190.01         4.96 o                         
   3   2  30        279.79        204.87        13.82 o                         
  -2   3  30        138.32        112.78         4.86 o                         
  -1   3  30        149.16        174.29        11.97 o                         
   0   3  30         34.95         61.53         5.85 o                         
   1   3  30        123.94        115.51        28.42 o                         
   1   0  31          9.70         13.27         4.69 o                         
   2   0  31         23.08         34.83         3.62 o                         
   3   0  31         69.68         47.11         2.97 o                         
  -2   1  31        160.01        106.25         4.33 o                         
  -1   1  31        182.02        195.21        19.99 o                         
   0   1  31        933.99        915.51        54.55 o                         
   1   1  31         50.84         62.97         6.12 o                         
   2   1  31        113.27        140.31         6.13 o                         
  -1   2  31         99.37         95.84         5.17 o                         
   0   2  31       1034.69       1059.79        19.66 o                         
   1   2  31         69.38         57.70         4.38 o                         
   2   2  31        353.81        257.37         6.54 o                         
   0   3  31        630.69        524.85        10.26 o                         
   1   0  32       1570.59       1318.88        15.65 o                         
  -1   1  32        169.81        127.56         3.57 o                         
   1   1  32        219.63        165.48         4.88 o                         
                                                                                
